# Supplementary material for: Crystal structures of 1-(4-chloro­phen­yl)-2-(di­phenyl­phosphor­yl)ethan-1-one and 1-(di­phenyl­phosphor­yl)-3,3-di­methyl­butan-2-one
Source: Acta Crystallogr E Crystallogr Commun. 2015 Apr 22;71(Pt 5):523–7. doi: 10.1107/S2056989015006994 (PMC4420131; doi:10.1107/S2056989015006994)
Supplement: Supplementary file 1 [file e-71-00523-sup1.cif]

##############################################################################
#                                                                            #
# This CIF contains the data in a paper accepted for publication in          #
# Acta Crystallographica Section E. It conforms to the requirements of       #
# Notes for Authors for Acta Crystallographica Section E, and has been       #
# peer reviewed under the auspices of the IUCr Commission on Journals.       #
#                                                                            #
# Full details of the Crystallographic Information File format               #
# are given in the paper "The Crystallographic Information File (CIF):       #
# a New Standard Archive File for Crystallography" by S. R. Hall, F. H.      #
# Allen and I. D. Brown [Acta Cryst. (1991), A47, 655-685].                  #
#                                                                            #
# The current version of the core CIF dictionary is obtainable from          #
# ftp://ftp.iucr.org/pub/cif_core.dic.                                       #
#                                                                            #
# Software is freely available for graphical display of the structure(s)     #
# in this CIF. For information consult the CIF software page                 #
# http://www.iucr.org/resources/cif/software.                                #
#                                                                            #
# This file may be used for bona fide research purposes within the           #
# scientific community so long as proper attribution is given to the journal # 
# article from which it was obtained.                                        #
#                                                                            #
##############################################################################
data_global
_audit_creation_method
;
Olex2 1.2
(compiled 2014.11.28 svn.r3107 for OlexSys, GUI svn.r4959)
;
_journal_date_recd_electronic     2015-04-02
_journal_date_accepted     2015-04-07
_journal_name_full     'Acta Crystallographica, Section E'
_journal_year     2015
_journal_volume     71
_journal_issue      5
_journal_page_first     523
_journal_page_last     527
_journal_paper_category     GO
_journal_paper_doi     10.1107/S2056989015006994
_journal_coeditor_code     SU5111
_publ_contact_author_name     'Shannon M. Biros'
_publ_contact_author_address
;
Department of Chemistry
Grand Valley State University
1 Campus Dr.
Allendale, MI 49401
;
_publ_contact_author_email     'biross@gvsu.edu'
_publ_contact_author_fax     '1-616-331-3230'
_publ_contact_author_phone     '1-616-331-8955'
_publ_section_title
;
Crystal structures of 1-(4-chlorophenyl)-2-(diphenylphosphoryl)ethan-1-one and
1-(diphenylphosphoryl)-3,3-dimethylbutan-2-one
;
_publ_section_title_footnote     .
loop_
    _publ_author_name
    _publ_author_footnote
    _publ_author_address
    'Leach, Erin G.' .
;
Department of Chemistry
Grand Valley State University
1 Campus Dr.
Allendale, MI 49401
USA
;
    'Kulesza, Alyssa A.' .
;
Department of Chemistry
Grand Valley State University
1 Campus Dr.
Allendale, MI 49401
USA
;
    'Staples, Richard J.' .
;
Center for Crystallographic Research
Department of Chemistry
Michigan State University
578 S. Shaw Lane
East Lansing, MI 48824, USA
;
    'Biros, Shannon M.' .
;
Department of Chemistry
Grand Valley State University
1 Campus Dr.
Allendale, MI 49401
USA
;
_publ_section_synopsis
;
The title compounds were synthesized <i>via</i> an Arbuzov reaction between an
\a-bromoketone and isopropoxydiphenylphosphane. In the crystals of both
compounds, molecules are linked <i>via</i> bifurcated C---H...(O,O) hydrogen
bonds, forming chains propagating along [100] and along  [010].
;
_shelxl_version_number        2.014
data_I
_database_code_depnum_ccdc_archive 'CCDC 1012828'
_audit_creation_method
;
Olex2 1.2
(compiled 2014.11.28 svn.r3107 for OlexSys, GUI svn.r4959)
;
_chemical_name_systematic
;
1-(4-Chlorophenyl)-2-(diphenylphosphoryl)ethan-1-one
;
_chemical_name_common     ?
_chemical_formula_moiety     'C20 H16 Cl O2 P'
_chemical_formula_sum     'C20 H16 Cl O2 P'
_chemical_formula_iupac     'C20 H16 Cl O2 P'
_chemical_formula_weight     354.75
_chemical_melting_point     ?
_shelx_space_group_comment
;
The symmetry employed for this shelxl refinement is uniquely defined
by the following loop, which should always be used as a source of
symmetry information in preference to the above space-group names.
They are only intended as comments.
;
_space_group_crystal_system     orthorhombic
_space_group_name_H-M_alt     'P b c a'
_space_group_name_Hall     '-P 2ac 2ab'
loop_
    _space_group_symop_operation_xyz
    'x, y, z'
    'x+1/2, -y+1/2, -z'
    '-x, y+1/2, -z+1/2'
    '-x+1/2, -y, z+1/2'
    '-x, -y, -z'
    '-x-1/2, y-1/2, z'
    'x, -y-1/2, z-1/2'
    'x-1/2, y, -z-1/2'
_cell_length_a     11.7380(2)
_cell_length_b     14.4453(3)
_cell_length_c     19.9515(3)
_cell_angle_alpha     90
_cell_angle_beta     90
_cell_angle_gamma     90
_cell_volume     3382.95(10)
_cell_formula_units_Z     8
_cell_measurement_reflns_used     9053
_cell_measurement_theta_min     4.432
_cell_measurement_theta_max     72.006
_cell_measurement_temperature     173(2)
_exptl_crystal_description     'needle'
_exptl_crystal_colour     colourless
_exptl_crystal_size_max     0.356
_exptl_crystal_size_mid     0.167
_exptl_crystal_size_min     0.13
_exptl_crystal_density_diffrn     1.393
_exptl_crystal_density_meas     ?
_exptl_crystal_density_method     ?
_exptl_crystal_F_000     1472
_exptl_absorpt_coefficient_mu     2.965
_exptl_absorpt_correction_type     multi-scan
_exptl_absorpt_process_details
;
(SADABS; Bruker, 2013)
;
_shelx_estimated_absorpt_T_min     0.418
_shelx_estimated_absorpt_T_max     0.699
_exptl_absorpt_correction_T_min     0.5990
_exptl_absorpt_correction_T_max     0.7535
_exptl_special_details     ?
_diffrn_ambient_temperature     172.99
_diffrn_radiation_type     CuK\a
_diffrn_radiation_wavelength     1.54178
_diffrn_radiation_monochromator     graphite
_diffrn_measurement_device_type     'Bruker APEXII CCD'
_diffrn_measurement_method     '\f and \w scans'
_diffrn_detector_area_resol_mean     ?
_diffrn_reflns_number     17900
_diffrn_reflns_av_R_equivalents     0.0325
_diffrn_reflns_theta_min     4.432
_diffrn_reflns_theta_max     72.176
_diffrn_reflns_theta_full     67.679
_diffrn_measured_fraction_theta_max     0.988
_diffrn_measured_fraction_theta_full     0.997
_diffrn_reflns_limit_h_min     -14
_diffrn_reflns_limit_h_max     14
_diffrn_reflns_limit_k_min     -17
_diffrn_reflns_limit_k_max     17
_diffrn_reflns_limit_l_min     -24
_diffrn_reflns_limit_l_max     23
_diffrn_standards_number     .
loop_
    _refln_index_h
    _refln_index_k
    _refln_index_l
    _refln_F_squared_meas
    -1 0 0 -1.1853
    -1 0 0 -1.7705
    -2 0 0 1810.49
    -2 0 0 1689.44
    -3 0 0 -1.5235
    -3 0 0 -2.6446
    -4 0 0 252.962
    -4 0 0 254.378
    -5 0 0 -0.8566
    -6 0 0 2014.29
    -7 0 0 -0.0246
    -8 0 0 102.769
    -9 0 0 -0.4804
    -10 0 0 1481.79
    10 0 0 1525.28
    11 0 0 -1.1781
    -11 0 0 -1.2444
    12 0 0 31.6442
    -12 0 0 36.1872
    13 0 0 1.67039
    -13 0 0 1.79977
    14 0 0 86.5929
    -14 0 0 87.7601
    0 -1 0 0.44389
    0 -1 0 0.08366
    0 1 0 -0.2737
    0 1 0 -0.2853
    1 -1 0 -3.4317
    1 -1 0 -3.0231
    -1 -1 0 -4.0076
    2 -1 0 2169.87
    2 -1 0 2161.77
    -2 -1 0 2108.34
    -2 1 0 2143.37
    -2 1 0 2083.04
    -3 1 0 0.26718
    -3 -1 0 -0.2959
    -3 1 0 0.27833
    -4 1 0 206.447
    -4 -1 0 215.944
    -4 1 0 210.933
    -5 1 0 -0.2277
    -5 -1 0 -1.1177
    -6 -1 0 10.9842
    -6 1 0 11.8552
    -7 -1 0 0.24695
    -7 1 0 1.5155
    -8 1 0 48.1003
    -8 -1 0 48.1352
    -9 1 0 1.19328
    -9 1 0 1.8169
    -10 1 0 33.6781
    10 1 0 35.1337
    -10 1 0 39.6051
    -10 -1 0 36.1102
    11 -1 0 0.89482
    11 1 0 -1.3154
    -11 1 0 -1.8511
    -11 -1 0 1.1619
    -11 1 0 -0.7944
    12 -1 0 11.9277
    -12 -1 0 12.7818
    -12 1 0 15.4558
    -12 1 0 11.6109
    12 1 0 12.2775
    -13 1 0 -0.1165
    13 1 0 0.94981
    -13 -1 0 0.39945
    13 -1 0 0.98743
    -14 -1 0 33.5427
    -14 1 0 28.5222
    0 -2 0 595.122
    0 2 0 568.242
    0 -2 0 594.248
    0 2 0 561.393
    1 -2 0 -4.0025
    -1 -2 0 -3.734
    1 2 0 -4.4579
    -2 -2 0 3329.73
    -3 -2 0 -0.1922
    -4 2 0 127.785
    -4 2 0 129.172
    -4 -2 0 128.863
    -5 -2 0 0.33268
    -5 2 0 -0.3167
    -5 2 0 -0.0936
    -6 2 0 196.833
    -6 2 0 189.245
    -6 -2 0 206.761
    -7 -2 0 0.59887
    -8 -2 0 514.158
    -9 2 0 -1.2298
    -9 -2 0 0.47542
    -9 2 0 0.3718
    -10 2 0 60.5943
    10 2 0 59.0281
    -10 2 0 53.8956
    11 -2 0 1.70359
    11 2 0 0.24504
    -11 2 0 -0.3027
    -11 2 0 0.60628
    -12 2 0 13.342
    12 -2 0 11.2252
    -12 2 0 12.2122
    12 2 0 11.8809
    -12 -2 0 10.1116
    -13 2 0 -0.3274
    -13 -2 0 4.02332
    13 2 0 -1.0269
    13 -2 0 1.14922
    -13 2 0 -0.8631
    14 -2 0 18.4664
    -14 -2 0 24.7371
    0 3 0 0.12982
    0 -3 0 -0.2456
    1 3 0 -0.2731
    -1 -3 0 0.58641
    1 3 0 -0.42
    1 -3 0 0.51137
    1 3 0 -0.5702
    -1 3 0 -0.0545
    -2 -3 0 196.128
    -3 -3 0 0.66966
    -4 -3 0 6.38442
    -5 -3 0 -0.8246
    -6 -3 0 1478.5
    -7 -3 0 -0.0565
    -8 -3 0 346.514
    -9 3 0 3.91455
    -9 3 0 -2.4678
    9 3 0 0.28957
    -9 -3 0 -0.7626
    -10 3 0 35.84
    10 3 0 33.5468
    -10 -3 0 39.1163
    -10 3 0 34.8963
    11 3 0 0.03157
    -11 3 0 -0.5177
    -11 3 0 -1.6153
    -12 3 0 87.0668
    -12 3 0 77.1993
    12 -3 0 80.1887
    12 3 0 84.3513
    -13 3 0 -0.8732
    13 -3 0 -0.585
    -13 -3 0 -1.2108
    -13 3 0 0.07664
    14 -3 0 0.53771
    -14 -3 0 0.26549
    0 4 0 3412.95
    1 4 0 0.32523
    1 4 0 -0.5679
    1 4 0 -0.4362
    2 4 0 3636.7
    -2 -4 0 3724.1
    2 4 0 3711.05
    -3 -4 0 -0.0782
    -4 -4 0 16.0873
    4 4 0 16.215
    -5 -4 0 -0.3171
    -6 -4 0 417.043
    -7 -4 0 2.01979
    -8 4 0 338.188
    -9 -4 0 0.13926
    9 4 0 -0.7924
    -9 4 0 -1.04
    -9 4 0 0.49301
    -10 4 0 155.887
    -10 -4 0 134.302
    10 4 0 141.629
    -10 4 0 146.709
    -11 4 0 -1.5411
    11 4 0 -1.0782
    -11 4 0 -1.6114
    -12 4 0 55.556
    12 -4 0 41.6871
    -12 4 0 52.2341
    -13 4 0 0.75973
    13 -4 0 0.3792
    14 -4 0 79.3228
    0 5 0 1.03641
    1 5 0 -0.3262
    -1 5 0 2.94174
    1 5 0 -0.0524
    1 5 0 0.03055
    1 5 0 -0.2116
    2 5 0 2557.53
    2 5 0 2569.73
    2 5 0 2731.8
    3 5 0 -0.197
    3 5 0 2.05971
    3 5 0 -0.4605
    4 5 0 144.524
    5 5 0 0.76348
    -8 5 0 539.902
    -8 5 0 538.842
    9 5 0 -0.8406
    -9 5 0 1.04247
    -9 5 0 1.30574
    -9 -5 0 1.0112
    -10 -5 0 544.391
    -10 5 0 563.903
    -10 5 0 568.144
    -11 5 0 0.05026
    -11 -5 0 0.53888
    -11 5 0 1.47793
    -12 5 0 79.1764
    13 -5 0 -0.0201
    -13 5 0 -0.0867
    0 6 0 84.1412
    1 6 0 -0.7601
    1 6 0 -0.4848
    1 6 0 -0.6349
    2 6 0 5.07435
    2 6 0 5.58049
    3 6 0 -1.0176
    3 6 0 0.86503
    4 6 0 982.865
    4 6 0 977.422
    5 6 0 -0.2881
    5 6 0 -0.8197
    6 6 0 251.708
    -7 6 0 -0.7448
    7 6 0 -1.1619
    7 6 0 -2.0517
    -8 6 0 2.7217
    -8 -6 0 4.45021
    -8 6 0 2.55757
    -8 -6 0 -1.2341
    -9 6 0 -0.1525
    -9 6 0 0.8131
    -9 -6 0 0.52627
    -10 -6 0 76.8001
    -10 6 0 81.8987
    -10 6 0 79.2255
    -11 -6 0 -0.133
    -11 6 0 0.299
    -12 6 0 21.059
    13 -6 0 -0.7707
    -13 6 0 -1.0033
    0 7 0 0.059
    1 7 0 0.67762
    2 7 0 694.815
    2 7 0 665.387
    3 7 0 -0.4969
    3 7 0 -0.6597
    4 7 0 400.142
    4 7 0 403.695
    5 7 0 2.48619
    5 7 0 -1.859
    6 7 0 878.864
    6 7 0 871.554
    7 7 0 -2.3014
    -7 7 0 -0.932
    -8 -7 0 79.4879
    -8 7 0 86.0161
    -8 -7 0 77.7575
    8 7 0 77.752
    -9 -7 0 0.35888
    -9 7 0 -1.4027
    -10 -7 0 5.46132
    -10 7 0 10.1539
    -11 7 0 -2.0355
    -11 -7 0 -0.4966
    -12 7 0 132.025
    -13 7 0 0.3355
    0 8 0 209.307
    1 8 0 0.79264
    2 8 0 520.916
    3 8 0 0.33123
    3 8 0 0.26051
    4 8 0 127.714
    4 8 0 121.217
    5 8 0 -0.1231
    5 8 0 -1.9599
    5 8 0 -0.8058
    6 8 0 1.62053
    -6 8 0 1.35114
    -7 -8 0 -0.4808
    7 8 0 2.28951
    -7 8 0 -1.3582
    -8 -8 0 135.518
    -8 8 0 151.689
    8 8 0 139.394
    -9 -8 0 2.414
    9 8 0 -0.8307
    -9 8 0 -0.4467
    10 8 0 15.4767
    -10 8 0 14.7673
    -10 -8 0 14.8221
    -11 -8 0 2.37807
    11 8 0 0.25452
    -11 8 0 0.36079
    -12 8 0 1.20344
    12 8 0 3.64811
    1 9 0 -0.2995
    2 9 0 212.294
    3 9 0 -0.4207
    3 9 0 -0.6168
    4 9 0 1055.07
    -4 9 0 1063.53
    4 9 0 1089.49
    4 9 0 1110.52
    5 9 0 -2.7144
    5 9 0 0.90959
    6 9 0 117.87
    -6 9 0 125.517
    -6 -9 0 121.724
    6 9 0 110.617
    7 9 0 -1.3889
    7 9 0 2.63434
    -7 -9 0 -1.1393
    -7 9 0 -2.005
    8 9 0 -1.4191
    -8 -9 0 0.59514
    8 9 0 4.74338
    -8 9 0 2.36448
    9 9 0 0.76102
    9 9 0 -0.547
    -9 -9 0 -0.0186
    -9 9 0 -0.4346
    10 9 0 217.963
    -10 9 0 201.131
    -10 -9 0 190.141
    11 9 0 2.75905
    -11 -9 0 0.5041
    -11 9 0 1.18858
    12 9 0 9.6799
    -12 9 0 10.5975
    0 10 0 1083.7
    1 10 0 0.56616
    -1 10 0 2.00622
    2 10 0 50.6509
    -2 10 0 48.3612
    -3 10 0 -2.059
    3 10 0 0.27935
    3 10 0 0.31999
    4 10 0 69.2816
    4 10 0 58.9167
    4 10 0 54.9471
    -4 10 0 59.3254
    5 10 0 0.95586
    -5 -10 0 1.63275
    5 10 0 -2.8527
    6 10 0 221.178
    -6 -10 0 219.577
    -6 10 0 211.1
    6 10 0 215.73
    7 10 0 -0.2024
    -7 -10 0 -2.6867
    -7 10 0 -0.4843
    7 10 0 2.99034
    8 10 0 157.265
    -8 10 0 157.534
    8 10 0 152.393
    -8 -10 0 160.526
    -9 -10 0 -3.1325
    -9 10 0 -0.4889
    9 10 0 1.86459
    9 10 0 -1.3733
    10 10 0 70.6211
    -10 -10 0 62.7547
    -10 10 0 58.7071
    -11 10 0 0.11355
    -11 -10 0 0.71019
    11 10 0 -1.7034
    0 11 0 3.95523
    -1 11 0 1.19855
    1 11 0 0.01632
    -2 11 0 -0.5213
    2 11 0 0.48202
    -3 11 0 -0.1225
    3 11 0 1.07482
    4 11 0 140.956
    4 11 0 144.494
    -4 11 0 142.038
    5 11 0 -1.5181
    5 11 0 -1.7319
    -5 -11 0 0.8566
    6 11 0 323.074
    -6 -11 0 321.446
    6 11 0 333.573
    -7 -11 0 -2.9361
    -7 11 0 -2.1061
    7 11 0 -2.0649
    7 11 0 -0.4564
    8 11 0 63.5284
    8 11 0 62.3752
    -8 11 0 62.5192
    -8 -11 0 57.1756
    -9 -11 0 -0.5543
    9 11 0 -1.8578
    -9 11 0 0.6946
    9 11 0 0.03852
    -10 -11 0 8.24802
    10 11 0 8.25222
    -10 11 0 10.424
    11 11 0 0.25267
    -11 -11 0 -0.4726
    0 12 0 174.173
    -1 12 0 -1.3604
    1 12 0 -2.436
    -2 12 0 581.09
    2 12 0 539.844
    3 12 0 1.72916
    -3 12 0 0.53424
    4 12 0 161.426
    -4 12 0 159.349
    -5 -12 0 2.51327
    5 12 0 -2.6399
    5 12 0 1.33929
    6 12 0 31.542
    6 12 0 33.9531
    -6 -12 0 27.9395
    7 12 0 0.34995
    -7 -12 0 0.25967
    7 12 0 0.06883
    8 12 0 120.343
    8 12 0 112.674
    -8 -12 0 120.61
    -9 -12 0 -0.2069
    9 12 0 0.73555
    9 12 0 -0.7661
    -10 -12 0 4.63973
    0 13 0 3.28736
    -1 13 0 -0.5087
    1 13 0 1.56267
    -2 13 0 51.6581
    2 13 0 47.189
    3 13 0 0.15876
    -3 13 0 1.60073
    -4 13 0 31.0045
    4 13 0 33.0537
    5 13 0 -1.8912
    -5 -13 0 2.81908
    -6 -13 0 16.6792
    6 13 0 20.3899
    -7 -13 0 0.30454
    7 13 0 0.03357
    8 13 0 5.51895
    -8 -13 0 8.84384
    -9 -13 0 1.30191
    -1 14 0 -1.7582
    1 14 0 -0.0002
    -2 14 0 15.2594
    2 14 0 17.3832
    -3 14 0 -1.3506
    3 14 0 0.90757
    -4 -14 0 153.529
    4 14 0 139.858
    -4 14 0 126.101
    -5 -14 0 1.83546
    5 14 0 1.67441
    -6 -14 0 153.318
    6 14 0 152.96
    -7 -14 0 -0.5709
    7 14 0 -0.6024
    0 15 0 -0.5782
    -1 15 0 1.2547
    1 15 0 1.8522
    -2 15 0 11.453
    2 15 0 6.18299
    3 15 0 0.73123
    3 15 0 -2.512
    -3 15 0 -0.6885
    -4 -15 0 6.88026
    4 15 0 9.48926
    5 15 0 0.9258
    -5 -15 0 0.47726
    -6 -15 0 4.98062
    6 15 0 4.32988
    -7 -15 0 -0.2489
    0 16 0 16.2639
    1 16 0 -2.6024
    -1 16 0 -2.7969
    -2 16 0 147.021
    2 16 0 184.121
    3 16 0 -0.6036
    -3 -16 0 -0.0195
    4 16 0 55.0254
    -4 -16 0 47.235
    5 16 0 0.65746
    -5 -16 0 -0.5926
    -6 -16 0 0.50239
    0 17 0 0.4175
    1 17 0 1.17428
    2 17 0 45.7782
    -3 -17 0 -1.7449
    -4 -17 0 27.7236
    0 0 -1 -0.1601
    0 0 -1 -0.061
    0 0 1 -0.1635
    -1 0 -1 -3.8721
    1 0 1 -3.5028
    -1 0 -1 -3.5606
    -1 0 1 -4.389
    -1 0 1 -3.6923
    1 0 -1 -3.5899
    2 0 1 -0.6117
    -2 0 1 0.39746
    -2 0 -1 0.48692
    -2 0 -1 0.49638
    2 0 -1 0.28419
    -3 0 1 2.76354
    -3 0 1 0.29692
    -3 0 -1 -1.4767
    -3 0 -1 -0.9095
    -4 0 1 0.36622
    -4 0 -1 -1.0443
    -4 0 1 -0.7499
    -5 0 -1 -0.3983
    -5 0 1 1.52855
    -6 0 1 1.65126
    -6 0 -1 0.19537
    -7 0 -1 0.5805
    -7 0 1 0.50965
    -8 0 1 0.44947
    -8 0 -1 -0.4329
    -9 0 1 -1.019
    -9 0 -1 -0.5821
    -10 0 -1 1.27417
    10 0 1 0.95648
    -10 0 1 3.23484
    -10 0 1 0.72373
    10 0 -1 -0.102
    -11 0 1 0.35637
    11 0 -1 0.21359
    11 0 1 0.56767
    -11 0 -1 -1.4868
    12 0 -1 -1.616
    -12 0 1 -1.2079
    12 0 1 0.77603
    -12 0 -1 -0.5802
    -13 0 -1 -0.9573
    -13 0 1 0.27797
    13 0 1 -0.7861
    13 0 -1 2.02683
    14 0 -1 0.15762
    -14 0 1 -0.6316
    -14 0 -1 0.44594
    14 0 1 0.12179
    0 1 1 -2.2125
    0 -1 -1 -1.2557
    0 1 -1 -2.1693
    0 -1 1 -2.8842
    0 1 1 -1.8914
    0 1 -1 -2.7464
    0 -1 -1 -1.9136
    -1 -1 -1 70.2113
    1 1 -1 74.4395
    -1 1 1 72.9863
    1 -1 1 72.4428
    -1 -1 1 67.8654
    -1 1 -1 65.9333
    1 -1 -1 70.2572
    -1 1 -1 69.7523
    2 -1 1 1361.41
    2 1 -1 1328.24
    -2 1 1 1302.56
    -2 1 1 1322.69
    -2 -1 -1 1337.08
    -2 1 -1 1258.12
    -2 1 -1 1346.25
    -2 -1 1 1338.64
    3 -1 1 16.4385
    -3 1 1 18.2324
    -3 1 1 19.3578
    -3 -1 -1 18.249
    -3 1 -1 19.2616
    -3 1 -1 18.1278
    -3 -1 1 17.5208
    -4 1 1 1.4758
    -4 -1 -1 2.20516
    -4 1 1 2.4752
    -4 -1 1 3.91838
    -4 1 -1 2.46456
    -4 1 -1 2.96697
    -5 -1 -1 83.8116
    -5 1 1 79.5767
    -5 -1 1 82.9681
    -5 1 -1 78.6646
    -6 1 1 759.23
    -6 -1 -1 747.196
    -6 -1 1 746.247
    -6 1 -1 747.888
    -7 -1 -1 10.0653
    -7 1 1 7.42876
    -7 -1 1 8.2954
    -7 1 -1 8.34416
    -8 1 1 260.374
    -8 1 -1 270.152
    -8 -1 1 266.248
    -9 1 1 0.81721
    -9 1 1 -1.9651
    -9 1 -1 1.68756
    -9 1 -1 -1.0333
    -10 -1 -1 46.6537
    -10 1 1 46.2025
    -10 1 1 44.1664
    10 1 -1 52.6811
    10 1 1 50.0531
    -10 1 -1 44.3326
    -10 1 -1 46.3508
    -10 -1 1 46.6014
    11 -1 1 68.0639
    -11 -1 -1 80.4378
    -11 1 1 73.9779
    -11 1 1 73.9132
    11 1 -1 71.3497
    -11 -1 1 66.6962
    -11 1 -1 67.3708
    -11 1 -1 67.7708
    11 -1 -1 71.462
    11 1 1 70.4762
    12 1 -1 66.8806
    12 -1 1 68.8187
    -12 1 1 59.0641
    -12 -1 -1 66.5723
    -12 1 1 60.2523
    -12 1 -1 61.748
    -12 -1 1 72.6812
    12 1 1 66.7491
    12 -1 -1 67.9479
    13 1 -1 0.26281
    13 -1 1 0.35169
    -13 -1 -1 0.93137
    -13 1 1 1.17096
    -13 1 -1 -0.5044
    13 1 1 1.30849
    13 -1 -1 0.79456
    -13 -1 1 1.81732
    -14 1 1 23.381
    14 -1 1 24.6305
    -14 -1 -1 20.7165
    -14 1 -1 25.757
    -14 -1 1 23.4501
    0 -2 1 204.473
    0 2 1 211.53
    0 2 -1 190.471
    0 -2 -1 198.983
    0 2 -1 194.763
    0 2 1 195.957
    0 -2 -1 201.318
    0 -2 1 203.301
    -1 -2 -1 -3.0753
    -1 2 1 -3.0956
    1 2 -1 -2.2801
    1 2 -1 -2.5833
    1 2 -1 -3.2785
    1 -2 -1 -2.9748
    1 2 1 -3.1416
    1 2 1 -2.8762
    -1 -2 1 -2.6154
    -2 2 1 149.241
    -2 -2 -1 153.488
    -2 -2 1 153.127
    -3 -2 -1 0.77987
    -3 -2 1 1.25481
    -3 2 -1 1.43702
    -3 2 -1 1.17646
    -4 -2 -1 568.454
    -4 2 -1 564.113
    -4 2 -1 580.433
    -4 -2 1 556.469
    -5 2 1 12.0682
    -5 2 1 12.8152
    -5 -2 -1 13.8626
    -5 2 -1 12.4065
    -5 2 -1 11.2524
    -5 -2 1 16.5127
    -6 -2 -1 15.8605
    -6 2 -1 15.9668
    -6 -2 1 15.3072
    -7 -2 -1 3.29016
    -7 -2 1 3.67119
    -8 -2 -1 33.3586
    -8 -2 1 33.9068
    -9 2 1 47.9017
    -9 2 1 50.9718
    9 2 -1 52.1227
    9 2 1 42.4597
    -9 -2 1 45.6268
    -9 2 -1 36.8321
    -9 2 -1 49.9925
    10 2 -1 9.65375
    -10 2 1 10.0397
    -10 2 1 8.1964
    10 2 1 9.42475
    -10 2 -1 9.98568
    -10 2 -1 6.71042
    -11 2 1 4.19291
    11 -2 1 4.41137
    -11 2 1 7.20799
    11 2 -1 3.94411
    11 -2 -1 5.30331
    -11 2 -1 -0.3527
    -11 2 -1 4.59741
    11 2 1 2.74635
    12 -2 1 0.77192
    -12 -2 -1 2.90243
    -12 2 1 3.32655
    12 2 -1 -0.0121
    -12 2 1 3.80519
    12 2 1 2.63933
    12 -2 -1 2.88172
    -12 2 -1 6.00922
    -12 2 -1 3.93444
    -12 -2 1 4.86723
    -13 2 1 13.9883
    13 -2 1 16.3716
    -13 -2 -1 12.7001
    -13 2 1 13.5887
    13 2 1 13.2496
    -13 2 -1 12.5698
    -13 -2 1 19.2564
    13 -2 -1 13.7104
    14 -2 1 2.11349
    -14 -2 -1 0.66282
    14 -2 -1 0.11314
    -14 -2 1 0.7999
    0 -3 1 -1.853
    0 3 -1 -1.6266
    0 3 -1 -2.8788
    0 -3 -1 -1.0227
    0 3 1 -1.66
    1 3 -1 844.888
    1 3 -1 817.91
    -1 -3 -1 839.111
    1 -3 1 848.995
    1 3 -1 800.751
    -1 3 1 825.402
    1 3 1 823.887
    1 -3 -1 800.47
    -1 -3 1 840.981
    1 3 1 848.403
    -2 -3 -1 1114.38
    -2 3 1 1172.65
    -2 -3 1 1095.38
    -3 -3 -1 9.43155
    -3 -3 1 8.68084
    -4 -3 -1 1.29504
    -4 -3 1 -0.1011
    -5 -3 -1 61.8478
    5 3 1 59.633
    -5 -3 1 60.9469
    -6 -3 -1 220.696
    -6 -3 1 225.634
    -7 -3 -1 73.3791
    -7 -3 1 72.1848
    -8 -3 -1 314.367
    -8 3 1 297.168
    -8 3 -1 285.841
    -8 -3 1 315.91
    -9 3 1 23.4734
    -9 3 1 23.987
    -9 -3 -1 19.5745
    9 3 -1 21.9729
    -9 -3 1 21.4134
    9 3 1 26.324
    -9 3 -1 24.0592
    -9 3 -1 23.3945
    -10 3 1 159.863
    -10 -3 -1 145.409
    10 3 -1 145.555
    -10 3 1 144.019
    -10 -3 1 147.167
    10 3 1 144.327
    -10 3 -1 145.288
    -10 3 -1 150.565
    -11 3 1 37.1579
    -11 3 1 37.0269
    11 3 -1 30.4958
    -11 3 -1 36.1074
    -11 3 -1 34.5871
    11 3 1 42.2955
    -12 3 1 103.225
    -12 3 1 113.143
    12 -3 1 106.406
    12 3 -1 110.97
    12 -3 -1 109.037
    -12 3 -1 97.084
    -12 3 -1 106.971
    12 3 1 102.718
    -13 3 1 -2.3011
    -13 -3 -1 -2.9694
    -13 3 1 -0.1363
    13 -3 1 0.3855
    -13 3 -1 0.73449
    -13 3 -1 0.16009
    13 -3 -1 0.03841
    -13 -3 1 0.44056
    -14 -3 -1 62.3288
    14 -3 1 65.6527
    14 -3 -1 65.2153
    -14 -3 1 54.7746
    0 4 1 2297.48
    0 -4 1 2313.58
    0 4 -1 2317.21
    0 4 -1 2286.64
    -1 4 1 3635.22
    1 4 -1 3438.15
    1 4 -1 3385.01
    1 4 1 3449.19
    1 4 1 3550.63
    -1 -4 1 3490.41
    2 4 -1 490.433
    -2 -4 -1 503.656
    2 4 -1 520.007
    -2 4 1 533.54
    2 4 1 510.319
    2 4 1 507.119
    -2 -4 1 500.565
    -3 -4 -1 91.6113
    -3 -4 1 87.5762
    3 4 1 98.1952
    -4 -4 -1 309.057
    -4 -4 1 309.824
    4 4 1 309.72
    -5 -4 -1 82.5484
    5 4 1 82.077
    -5 -4 1 88.9089
    -6 -4 -1 63.5361
    -6 -4 1 67.4651
    -7 -4 -1 51.5707
    -7 -4 1 54.9529
    -8 4 1 5.86117
    -8 4 -1 3.8171
    9 4 -1 152.157
    -9 -4 -1 158.813
    -9 4 1 163.147
    -9 4 1 158.231
    -9 4 -1 153.834
    -9 4 -1 147.203
    9 4 1 154.352
    -9 -4 1 155.051
    -10 4 1 1.51731
    10 4 -1 0.23776
    -10 -4 -1 0.03639
    -10 4 1 0.44237
    -10 4 -1 1.65815
    10 4 1 0.23089
    -10 -4 1 0.23121
    -10 4 -1 0.0686
    -11 4 1 0.43465
    11 4 -1 -0.0057
    -11 4 1 1.39951
    -11 4 -1 -0.9456
    11 4 1 -0.0629
    -11 4 -1 0.16894
    -12 4 1 4.844
    -12 4 1 6.61991
    12 -4 1 10.2146
    -12 4 -1 4.29728
    -12 4 -1 2.8947
    -13 4 1 6.31262
    13 -4 1 6.95286
    -13 4 -1 8.58535
    13 -4 -1 4.97589
    14 -4 1 1.89225
    14 -4 -1 1.51122
    0 5 1 2.2175
    0 5 1 0.24832
    0 5 -1 1.25976
    1 5 -1 15.5126
    1 5 -1 18.0109
    1 5 -1 17.0434
    -1 5 1 17.3902
    1 5 1 15.7663
    1 5 1 17.0229
    1 5 1 16.8329
    2 5 -1 261.73
    2 5 -1 250.937
    2 5 -1 251.732
    2 5 1 254.813
    2 5 1 249.405
    3 5 -1 341.822
    3 5 -1 354.709
    3 5 1 338.375
    4 5 -1 179.724
    4 5 -1 171.581
    4 5 1 193.814
    4 5 1 189.079
    5 5 -1 7.58344
    5 5 1 7.48924
    6 5 -1 103.357
    7 5 -1 1.5684
    -7 -5 1 0.89797
    -8 5 1 63.6339
    -8 5 1 77.0692
    8 5 1 64.5794
    -8 5 -1 66.3249
    -8 5 -1 71.2905
    -9 5 1 63.9863
    -9 -5 -1 67.9729
    -9 5 1 67.0357
    9 5 -1 64.2177
    -9 5 -1 71.9289
    -9 -5 1 69.8962
    9 5 1 71.5732
    -9 5 -1 65.9393
    -10 5 1 -0.5925
    -10 5 1 0.34446
    -10 -5 -1 0.61956
    -10 5 -1 0.38817
    -10 5 -1 1.1484
    -10 -5 1 -0.682
    -11 5 1 1.46555
    -11 -5 -1 -0.2114
    -11 5 1 0.12831
    -11 5 -1 -0.2503
    -11 -5 1 -0.0178
    -11 5 -1 0.07893
    -12 5 1 -0.7115
    -12 5 -1 1.06226
    13 -5 1 2.07086
    -13 5 1 1.75748
    -13 5 -1 1.85949
    13 -5 -1 1.02176
    0 6 1 605.283
    0 6 -1 619.9
    -1 6 1 333.936
    1 6 -1 357.147
    1 6 -1 347.287
    1 6 -1 362.183
    -1 6 1 355.694
    1 6 1 336.656
    1 6 1 345.598
    2 6 -1 1099.18
    2 6 -1 1125.23
    2 6 1 1160.18
    2 6 1 1091.44
    3 6 -1 383.918
    3 6 -1 382.924
    3 6 1 374.044
    3 6 1 395.094
    4 6 -1 756.423
    4 6 -1 758.543
    4 6 1 762.493
    4 6 1 757.689
    5 6 -1 28.2548
    5 6 1 28.1385
    6 6 -1 72.8991
    7 6 -1 24.3573
    -7 6 1 26.6531
    7 6 1 26.5817
    -7 6 -1 24.8237
    -8 -6 -1 45.3011
    -8 6 1 46.2167
    -8 6 1 47.5115
    -8 -6 -1 42.0692
    8 6 1 38.8631
    -8 -6 1 50.0872
    -8 -6 1 42.6591
    -8 6 -1 48.8691
    -8 6 -1 41.921
    -9 -6 -1 25.5676
    -9 6 1 26.6375
    -9 6 1 24.3751
    9 6 1 24.5704
    -9 6 -1 25.0716
    -9 -6 1 23.2411
    -9 6 -1 27.4205
    -10 6 1 34.8775
    -10 -6 -1 33.3067
    -10 6 1 33.2661
    -10 6 -1 37.0918
    -10 -6 1 26.9682
    -10 6 -1 33.1043
    -11 -6 -1 3.2131
    -11 6 1 0.79478
    -11 6 -1 4.7517
    -11 -6 1 4.53146
    -12 6 1 0.55313
    -12 6 -1 -0.1865
    13 -6 1 3.15995
    -13 6 1 3.43863
    13 -6 -1 3.31444
    -13 6 -1 4.99709
    0 7 1 -0.8887
    -1 7 1 584.999
    1 7 -1 608.481
    1 7 1 632.348
    2 7 -1 10.8054
    2 7 -1 10.9922
    2 7 1 10.9464
    2 7 1 9.55984
    3 7 -1 6.56079
    3 7 -1 7.05746
    3 7 1 7.40571
    3 7 1 6.20117
    4 7 -1 195.428
    4 7 -1 193.867
    4 7 1 198.13
    4 7 1 193.774
    5 7 -1 0.63129
    5 7 -1 -0.5992
    5 7 1 1.92588
    5 7 1 -0.169
    6 7 -1 104.122
    6 7 1 112.641
    6 7 1 109.569
    7 7 -1 43.198
    -7 7 1 40.0911
    -7 7 -1 39.3938
    7 7 1 40.0648
    -7 7 -1 37.3446
    -8 -7 -1 119.286
    -8 7 1 108.702
    -8 -7 -1 112.687
    -8 7 -1 109.148
    -8 7 -1 118.759
    -8 -7 1 115.349
    -8 -7 1 117.127
    8 7 1 128.067
    -9 -7 -1 3.4672
    -9 7 1 4.71647
    9 7 1 6.45259
    -9 7 -1 6.78387
    -9 -7 1 7.46711
    -10 7 1 11.2824
    -10 -7 -1 7.50007
    -10 7 -1 6.45644
    -10 -7 1 8.20929
    -11 7 1 -0.0804
    -11 -7 -1 1.87324
    -11 7 -1 1.01249
    -11 -7 1 -0.3281
    -12 7 1 3.37825
    -12 7 -1 6.66689
    -13 7 1 9.59986
    0 8 1 1422.76
    1 8 1 214.552
    2 8 -1 156.346
    2 8 1 156.138
    3 8 -1 273.799
    3 8 -1 260.581
    3 8 1 274.605
    3 8 1 272.261
    4 8 -1 201.802
    4 8 -1 190.793
    4 8 1 201.346
    4 8 1 204.231
    5 8 -1 55.4421
    5 8 -1 52.2216
    5 8 -1 54.3755
    5 8 1 52.1925
    5 8 1 57.0515
    5 8 1 59.0264
    -6 8 1 43.7143
    6 8 -1 45.984
    6 8 1 50.7627
    6 8 1 45.0571
    -6 8 -1 43.8512
    -7 -8 -1 86.0663
    -7 8 1 83.6055
    7 8 -1 79.7335
    7 8 -1 78.5915
    7 8 1 80.1307
    -7 8 -1 86.7505
    -7 -8 1 81.514
    -8 8 1 8.80787
    -8 -8 -1 8.25074
    8 8 -1 3.62486
    8 8 -1 10.1425
    -8 8 -1 7.33187
    -8 -8 1 9.35112
    -8 -8 1 12.2527
    8 8 1 8.00639
    -9 -8 -1 36.5492
    -9 8 1 40.3326
    9 8 -1 43.471
    9 8 1 41.5617
    -9 8 -1 37.2306
    -9 -8 1 40.8602
    -10 8 1 26.062
    -10 -8 -1 29.5689
    10 8 -1 22.6826
    10 8 1 21.62
    -10 8 -1 26.7483
    -10 -8 1 25.9095
    11 8 -1 0.35629
    -11 8 1 1.91018
    -11 -8 -1 3.02347
    11 8 1 -1.3403
    -11 -8 1 1.02985
    -11 8 -1 3.17634
    12 8 -1 0.1978
    -12 8 1 2.06594
    -12 8 -1 2.22653
    12 8 1 3.9823
    0 9 1 -1.05
    1 9 1 8.81534
    2 9 1 324.746
    3 9 -1 74.4223
    3 9 -1 69.7852
    3 9 1 74.4741
    3 9 1 72.796
    4 9 -1 64.6377
    4 9 -1 63.6477
    4 9 -1 56.3078
    4 9 1 55.8282
    4 9 1 60.6204
    4 9 1 64.9165
    -4 9 -1 58.4354
    5 9 -1 90.499
    5 9 1 96.4297
    -5 9 -1 91.1498
    5 9 1 91.7939
    -5 9 -1 85.8305
    5 9 1 96.6483
    -6 -9 -1 104.12
    6 9 -1 105.739
    6 9 -1 105.525
    -6 9 1 105.861
    6 9 1 101.985
    -6 -9 1 106.596
    6 9 1 96.9522
    -6 9 -1 101.766
    6 9 1 106.319
    7 9 -1 76.8197
    7 9 -1 92.1729
    -7 9 1 78.5855
    -7 -9 -1 78.0719
    -7 9 -1 88.6351
    -7 -9 1 83.9984
    7 9 1 87.2158
    7 9 1 86.1056
    8 9 -1 24.5456
    -8 9 1 25.4315
    8 9 -1 23.3978
    -8 -9 -1 24.488
    -8 9 -1 31.7203
    8 9 1 20.5052
    8 9 1 25.4109
    -8 -9 1 31.2796
    -9 -9 -1 0.71929
    9 9 -1 -0.4201
    -9 9 1 1.42116
    -9 -9 1 4.688
    9 9 1 4.32918
    9 9 1 1.38781
    -9 9 -1 3.33862
    -10 9 1 44.6924
    10 9 -1 49.1471
    -10 -9 -1 43.5395
    -10 9 -1 40.902
    -10 -9 1 43.0331
    10 9 1 36.9922
    -11 -9 -1 10.4901
    11 9 -1 7.06152
    -11 9 1 9.91285
    -11 9 -1 8.37998
    -11 -9 1 8.87653
    11 9 1 8.35262
    12 9 -1 111.035
    -12 9 1 118.518
    -12 9 -1 119.115
    0 10 -1 176.863
    0 10 1 174.203
    1 10 -1 5.66218
    -1 10 1 12.4274
    1 10 1 6.97874
    -1 10 -1 8.88185
    2 10 -1 90.58
    -2 10 1 80.2301
    2 10 1 74.6622
    -2 10 -1 73.5226
    2 10 1 75.8059
    3 10 -1 26.5508
    -3 10 1 27.5025
    3 10 1 28.2421
    -3 10 -1 25.1185
    3 10 1 24.8903
    4 10 -1 12.8264
    4 10 -1 14.8059
    -4 10 -1 17.6226
    4 10 1 12.0147
    4 10 1 17.1699
    4 10 1 9.87097
    5 10 -1 3.02162
    -5 -10 -1 2.81842
    5 10 -1 5.42075
    5 10 1 6.24189
    5 10 1 2.06664
    -5 10 -1 -1.0836
    5 10 1 3.85596
    -5 -10 1 2.66156
    -6 -10 -1 117.829
    6 10 -1 120.094
    6 10 -1 108.592
    6 10 1 109.355
    6 10 1 104.764
    -6 -10 1 124.1
    6 10 1 120.813
    -6 10 -1 118.118
    7 10 -1 0.44871
    -7 -10 -1 2.57005
    -7 10 1 5.46226
    7 10 -1 0.84477
    -7 -10 1 2.28954
    -7 10 -1 2.06249
    7 10 1 1.44735
    7 10 1 0.60683
    -8 10 1 1.98142
    -8 -10 -1 5.78104
    8 10 -1 7.05934
    8 10 -1 7.26578
    8 10 1 3.40323
    8 10 1 4.59708
    -8 10 -1 1.7357
    -8 -10 1 2.14014
    -9 10 1 14.0605
    -9 -10 -1 14.3819
    9 10 -1 12.2715
    -9 -10 1 14.6241
    9 10 1 13.9302
    9 10 1 17.0328
    -9 10 -1 12.7724
    -10 10 1 8.53596
    -10 -10 -1 10.6164
    10 10 -1 9.35539
    -10 10 -1 6.29086
    -10 -10 1 6.49103
    10 10 1 7.89332
    -11 10 1 5.5157
    -11 10 -1 3.14948
    -11 -10 1 4.36558
    0 11 1 0.85285
    0 11 -1 1.28454
    1 11 -1 2.42073
    -1 11 1 3.02966
    -1 11 -1 1.35613
    -1 11 -1 2.15242
    1 11 1 1.40765
    2 11 -1 243.296
    -2 11 1 265.77
    -2 11 -1 246.1
    2 11 1 239.218
    3 11 -1 60.3338
    -3 11 1 58.6128
    3 11 -1 56.5345
    3 11 1 62.4469
    -3 11 -1 58.6052
    4 11 -1 147.094
    4 11 -1 135.661
    4 11 1 152.561
    4 11 1 144.778
    -4 11 -1 174.924
    5 11 -1 113.592
    5 11 -1 103.6
    -5 -11 -1 107.627
    5 11 1 108.113
    -5 -11 1 108.083
    -5 11 -1 116.855
    5 11 1 114.915
    -6 -11 -1 65.6411
    6 11 -1 56.9243
    6 11 -1 57.2396
    6 11 1 58.8348
    -6 -11 1 56.8887
    6 11 1 62.8186
    7 11 -1 22.1049
    -7 -11 -1 26.6664
    7 11 -1 26.6203
    7 11 1 27.3531
    7 11 1 25.1741
    -7 11 -1 25.5944
    -7 -11 1 23.7438
    8 11 -1 21.5764
    -8 11 1 24.2272
    8 11 -1 22.7476
    -8 -11 -1 26.8424
    8 11 1 18.1282
    -8 -11 1 20.2381
    8 11 1 16.7924
    -8 11 -1 21.0279
    -9 -11 -1 7.50204
    9 11 -1 6.18703
    -9 11 1 7.67005
    -9 -11 1 11.3526
    -9 11 -1 7.46045
    9 11 1 9.17279
    9 11 1 6.78167
    10 11 -1 59.3031
    -10 -11 -1 58.9639
    -10 11 1 48.0572
    -10 -11 1 59.033
    -10 11 -1 54.629
    10 11 1 60.5244
    -11 -11 1 5.14131
    11 11 1 5.30623
    0 12 -1 30.4445
    0 12 1 27.2224
    1 12 -1 26.5627
    -1 12 1 25.2094
    -1 12 -1 33.7879
    1 12 1 26.8269
    -2 12 1 1.51051
    2 12 -1 2.26773
    -2 12 -1 4.48392
    2 12 1 3.50158
    -3 12 1 1.05201
    3 12 -1 -0.9323
    3 12 1 -2.3761
    -3 12 -1 -2.9766
    4 12 -1 2.60312
    4 12 1 2.09781
    -4 12 -1 3.63089
    5 12 -1 1.45214
    -5 -12 -1 4.31845
    5 12 -1 0.32937
    -5 12 -1 3.1912
    -5 -12 1 4.84382
    5 12 1 0.23701
    -6 -12 -1 28.2427
    6 12 -1 29.9631
    6 12 -1 30.3748
    6 12 1 26.8731
    6 12 1 25.1103
    -6 -12 1 27.3747
    7 12 -1 1.49036
    -7 -12 -1 0.35692
    7 12 -1 0.34598
    -7 -12 1 2.2448
    7 12 1 0.81309
    7 12 1 -1.6066
    8 12 -1 6.37936
    8 12 -1 7.32237
    -8 -12 -1 7.40508
    -8 -12 1 7.09951
    8 12 1 5.03411
    8 12 1 3.93683
    -8 12 -1 4.01143
    -9 -12 -1 1.74738
    9 12 -1 3.96603
    -9 -12 1 4.81843
    -9 12 -1 5.59399
    9 12 1 3.87345
    9 12 1 3.8441
    -10 -12 -1 61.0088
    -10 -12 1 64.0677
    0 13 1 0.17916
    0 13 -1 0.80556
    -1 13 1 42.8194
    1 13 -1 41.7905
    -1 13 -1 35.4215
    1 13 1 46.6744
    2 13 -1 4.96588
    -2 13 1 6.60272
    -2 13 -1 2.74013
    2 13 1 3.45895
    3 13 -1 9.72444
    -3 13 1 14.9048
    -3 13 -1 10.9502
    3 13 1 14.9638
    4 13 -1 48.9529
    -4 13 -1 48.2142
    4 13 1 46.824
    -5 -13 -1 273.334
    5 13 -1 271.279
    -5 13 -1 265.703
    -5 -13 1 286.246
    5 13 1 294.493
    -6 -13 -1 97.3565
    6 13 -1 94.9669
    -6 -13 1 88.0092
    6 13 1 97.6806
    -7 -13 -1 60.8705
    7 13 -1 73.2798
    7 13 1 65.8354
    -7 -13 1 66.6645
    -8 -13 -1 32.8883
    8 13 -1 36.8493
    -8 -13 1 29.9785
    8 13 1 30.5963
    -9 -13 -1 0.76197
    -9 -13 1 0.22707
    0 14 -1 28.7596
    0 14 1 28.5525
    1 14 -1 0.5006
    -1 14 1 8.60299
    -1 14 -1 8.1251
    1 14 1 5.78394
    -2 14 1 25.4762
    2 14 -1 18.9824
    2 14 1 19.0544
    -2 14 -1 24.6066
    3 14 -1 35.8946
    -3 14 1 49.6593
    3 14 1 41.7654
    -3 14 -1 35.5459
    4 14 -1 61.3267
    -4 14 -1 53.3442
    4 14 1 62.3455
    -4 -14 1 60.8038
    -5 -14 -1 -0.7182
    5 14 -1 4.44567
    5 14 1 2.07393
    -5 -14 1 0.85103
    6 14 -1 -1.8969
    -6 -14 -1 2.12633
    -6 -14 1 -0.8851
    6 14 1 -0.3438
    -7 -14 -1 52.8448
    7 14 -1 55.6737
    -7 -14 1 57.6206
    7 14 1 55.8148
    -8 -14 1 4.11566
    0 15 -1 0.60502
    0 15 1 1.4226
    1 15 -1 -2.5767
    -1 15 1 1.31503
    -1 15 -1 -0.2269
    1 15 1 1.99439
    -2 15 1 17.7877
    2 15 -1 12.4127
    -2 15 -1 12.6465
    2 15 1 16.3522
    3 15 -1 41.4674
    3 15 -1 41.5732
    3 15 1 42.6021
    -3 15 -1 39.8641
    4 15 -1 13.091
    -4 -15 -1 17.4927
    -4 15 -1 11.3106
    4 15 1 14.7452
    -4 -15 1 14.3047
    -5 -15 -1 25.2687
    5 15 -1 22.5791
    -5 -15 1 23.907
    5 15 1 24.7249
    6 15 -1 166.758
    -6 -15 -1 157.322
    6 15 1 161.356
    -6 -15 1 158.494
    -7 -15 1 54.6698
    0 16 1 3.84306
    0 16 -1 2.20905
    -1 16 1 0.11405
    1 16 -1 1.12719
    -1 16 -1 0.0446
    1 16 1 -1.345
    2 16 -1 1.00068
    -2 16 1 0.51422
    -2 16 -1 2.33896
    2 16 1 0.51658
    3 16 -1 3.78533
    -3 -16 1 1.1619
    -3 16 -1 1.02095
    3 16 1 1.2792
    -4 -16 -1 16.0781
    4 16 -1 13.6277
    4 16 1 10.7356
    -4 -16 1 16.2072
    -5 -16 -1 -0.4003
    -5 -16 1 2.02889
    5 16 1 0.42809
    -6 -16 -1 24.4456
    -6 -16 1 23.7183
    0 17 -1 0.80948
    1 17 -1 0.80246
    -3 -17 -1 56.2995
    -3 -17 1 66.0893
    -4 -17 -1 0.00116
    -4 -17 1 0.33349
    0 0 -2 266.147
    0 0 2 283.525
    0 0 -2 269.395
    0 0 -2 285.22
    0 0 2 282.416
    1 0 2 103.317
    -1 0 2 97.477
    -1 0 -2 98.9333
    1 0 -2 97.9468
    -1 0 2 100.404
    1 0 -2 97.6845
    -2 0 -2 3613.67
    -2 0 2 3792.25
    -2 0 2 3697.99
    2 0 2 3791.16
    2 0 -2 3655.72
    -2 0 -2 3706.96
    -3 0 2 100.135
    3 0 2 101.627
    -3 0 -2 101.918
    -4 0 2 3.55318
    -4 0 -2 3.79055
    -4 0 2 2.51756
    -5 0 2 293.057
    -5 0 -2 298.518
    -6 0 2 870.81
    -6 0 -2 864.961
    -7 0 2 156.338
    -7 0 -2 154.558
    -8 0 2 208.274
    -8 0 -2 207.607
    -9 0 2 57.0733
    10 0 -2 6.93919
    -10 0 2 10.1175
    -10 0 -2 4.95144
    -10 0 2 7.00554
    -11 0 2 -0.1609
    11 0 2 -2.1103
    -11 0 -2 2.1161
    11 0 -2 0.25805
    -11 0 2 -0.1805
    -12 0 2 6.63281
    12 0 2 8.98921
    -12 0 -2 8.83873
    12 0 -2 5.81313
    -13 0 -2 5.96858
    -13 0 2 4.85354
    13 0 2 4.92896
    13 0 -2 5.08487
    -14 0 2 20.2128
    -14 0 -2 16.7014
    0 1 -2 0.04955
    0 1 2 0.13305
    0 -1 -2 -0.0016
    0 1 -2 -0.2411
    0 1 2 -0.1163
    0 -1 2 0.23951
    0 1 2 0.03894
    0 -1 -2 -0.0724
    0 -1 2 -0.4121
    -1 -1 -2 101.468
    1 -1 2 100.563
    1 1 -2 102.944
    -1 1 2 99.2002
    1 1 -2 99.9522
    -1 1 2 102.197
    -1 1 -2 100.776
    -1 1 -2 95.4493
    -1 -1 2 105.561
    1 1 2 100.547
    1 -1 -2 99.3847
    1 -1 -2 97.3348
    -1 -1 2 102.411
    2 -1 2 232.913
    -2 -1 -2 232.58
    -2 1 2 233.9
    -2 1 2 232.618
    2 1 -2 231.301
    -2 1 -2 229.731
    -2 -1 2 232.334
    2 1 2 232.088
    -2 1 -2 217.191
    -3 1 2 2.69882
    3 -1 2 3.61571
    -3 1 2 2.08712
    -3 -1 -2 1.33498
    -3 1 -2 2.04678
    -3 1 -2 2.29899
    -3 -1 2 2.16777
    4 -1 2 753.82
    -4 -1 -2 778.517
    -4 1 2 772.5
    -4 1 2 745.528
    -4 1 -2 761.301
    -4 -1 2 772.478
    -4 1 -2 741.112
    -5 1 2 11.0251
    -5 -1 -2 14.5803
    -5 -1 2 12.6814
    -5 1 -2 8.70272
    -6 1 2 873.64
    -6 -1 -2 856.372
    -6 -1 2 842.188
    -6 1 -2 857.793
    -7 1 2 8.07551
    -7 -1 -2 7.92936
    -7 1 -2 9.08744
    -7 -1 2 6.50537
    -8 -1 -2 0.58894
    -8 1 -2 2.89238
    -8 -1 2 1.88907
    -9 1 2 3.03687
    -9 1 2 3.30391
    -9 1 -2 4.18039
    -9 -1 2 5.52039
    -9 1 -2 3.57944
    -10 1 2 82.8553
    10 1 -2 85.9852
    -10 1 2 83.9049
    -10 1 -2 85.1409
    -10 -1 2 90.1375
    10 1 2 81.6752
    -10 1 -2 81.8173
    11 1 -2 60.4229
    -11 -1 -2 50.9017
    11 -1 2 50.1702
    -11 1 2 53.3363
    -11 1 2 55.2848
    -11 -1 2 54.2066
    11 1 2 49.8737
    -11 1 -2 54.3348
    11 -1 -2 48.9844
    12 1 -2 16.8673
    -12 1 2 18.2078
    -12 -1 -2 19.9155
    12 -1 2 16.867
    -12 1 2 19.2421
    12 -1 -2 17.5189
    12 1 2 13.5284
    -12 1 -2 15.9391
    -12 -1 2 15.6108
    -13 1 2 9.25498
    13 1 -2 6.54955
    -13 -1 -2 6.6952
    13 -1 2 6.5409
    -13 -1 2 3.07088
    -13 1 -2 3.7187
    13 -1 -2 6.35098
    13 1 2 7.17937
    -14 1 2 37.8952
    -14 -1 -2 33.8519
    14 -1 2 31.1376
    -14 -1 2 31.0169
    -14 1 -2 30.8883
    0 -2 -2 2709.58
    0 2 2 2890.14
    0 -2 -2 2882.2
    0 2 -2 2735.56
    0 2 2 2633.35
    0 2 -2 2816.92
    0 -2 2 2956.23
    1 -2 2 16.9153
    -1 2 2 16.8763
    1 2 -2 20.6021
    1 2 -2 16.0634
    1 2 -2 15.4684
    -1 -2 -2 18.8213
    -1 -2 2 17.5181
    1 -2 -2 17.6594
    -1 2 -2 17.446
    1 2 2 17.8792
    -1 2 -2 17.3156
    1 2 2 16.1173
    2 2 -2 -0.0012
    -2 2 2 0.34702
    -2 -2 -2 0.25704
    2 2 -2 1.08118
    -2 2 -2 0.48164
    -2 -2 2 0.12348
    -2 2 -2 1.24324
    -3 -2 -2 175.134
    -3 2 -2 178.342
    -3 2 -2 181.948
    -3 -2 2 174.418
    -4 -2 -2 56.4343
    -4 -2 2 59.1016
    -4 2 -2 59.7061
    -4 2 -2 53.6794
    -5 -2 -2 258.553
    -5 -2 2 267.268
    5 2 2 247.787
    -5 2 -2 266.139
    -6 -2 -2 4.01958
    -6 2 -2 3.59649
    -6 -2 2 5.08541
    -7 -2 -2 10.1177
    -7 -2 2 11.825
    -7 2 -2 8.86209
    -8 -2 2 122.97
    -9 -2 -2 6.36949
    -9 2 2 4.95787
    9 2 -2 9.17095
    -9 2 2 5.69153
    -9 -2 2 5.18051
    -9 2 -2 5.69983
    -9 2 -2 7.4121
    9 2 2 9.01504
    -10 2 2 284.684
    10 2 -2 299.126
    -10 2 2 285.485
    10 2 2 298.33
    -10 2 -2 300.995
    -10 2 -2 295.661
    -11 2 2 10.4995
    11 2 -2 10.5178
    -11 2 2 9.59728
    -11 -2 2 12.3809
    -11 2 -2 8.68507
    -11 2 -2 7.61978
    11 2 2 7.18434
    -12 2 2 19.0561
    12 -2 2 24.2925
    -12 -2 -2 29.0938
    -12 2 2 20.0389
    12 2 -2 22.8278
    -12 -2 2 22.5522
    -12 2 -2 20.2756
    12 -2 -2 23.1771
    12 2 2 25.2229
    -12 2 -2 24.5273
    -13 -2 -2 77.2025
    13 -2 2 81.1088
    -13 2 2 84.0615
    -13 2 2 87.5007
    -13 2 -2 80.8038
    -13 -2 2 85.6737
    13 -2 -2 85.5909
    14 -2 2 187.577
    -14 -2 2 192.64
    14 -2 -2 179.065
    -14 2 -2 164.051
    0 -3 2 1.21119
    0 3 -2 -0.124
    0 3 2 1.01726
    0 -3 2 -0.1136
    0 3 -2 -0.4321
    0 -3 -2 -1.0065
    1 3 -2 5461.62
    -1 -3 -2 5653.16
    -1 3 2 5920.84
    1 3 -2 5614.31
    -1 -3 2 5805.61
    -1 3 -2 5833.22
    1 3 2 5883.42
    -1 3 -2 5709.57
    1 3 2 5589.35
    2 3 -2 1587.04
    -2 -3 -2 1639.24
    2 3 -2 1648.48
    -2 3 2 1698.55
    -2 -3 2 1643.57
    2 3 2 1690.68
    -3 -3 -2 267.606
    -3 -3 2 268.19
    -4 -3 -2 1015.08
    4 3 2 995.371
    -4 -3 2 1080.26
    -5 -3 -2 399.076
    -5 -3 2 398.173
    5 3 2 367.216
    -6 -3 -2 3.159
    -6 -3 2 6.87221
    -7 -3 -2 39.871
    -7 -3 2 48.9069
    -8 3 2 282.099
    -8 3 -2 285.322
    -9 3 2 197.36
    -9 3 2 191.432
    9 3 -2 191.703
    -9 -3 -2 197.589
    9 3 2 186.986
    -9 3 -2 206.359
    -9 -3 2 199.806
    -9 3 -2 188.823
    -10 -3 -2 14.7363
    -10 3 2 15.772
    -10 3 2 17.3576
    10 3 -2 15.7604
    -10 -3 2 17.0102
    10 3 2 16.8709
    -10 3 -2 16.6469
    -10 3 -2 12.8887
    -11 3 2 70.3577
    -11 3 2 72.7398
    11 3 -2 65.3149
    11 3 2 74.8485
    -11 3 -2 68.9213
    -11 3 -2 69.5294
    12 3 -2 25.8891
    -12 3 2 24.2401
    12 -3 2 27.4443
    -12 3 2 29.6036
    -12 3 -2 20.799
    -12 3 -2 20.6268
    12 3 2 25.8224
    12 -3 -2 24.8957
    -13 -3 -2 18.8727
    -13 3 2 22.7347
    13 -3 2 23.9962
    -13 3 2 23.8458
    -13 3 -2 20.2656
    13 -3 -2 18.0515
    -13 -3 2 20.5022
    14 -3 2 62.8227
    14 -3 -2 67.3005
    0 4 2 302.017
    0 4 -2 296.787
    0 -4 2 311.564
    0 4 -2 301.4
    -1 4 2 29.114
    1 4 -2 27.9193
    1 4 -2 25.2827
    -1 -4 2 26.8185
    1 4 2 27.4606
    1 4 2 27.7564
    2 4 -2 3203.91
    -2 4 2 3281.79
    2 4 -2 3008.07
    -2 -4 -2 3163.65
    2 4 -2 2956.82
    2 4 2 3138.48
    2 4 2 3235.9
    -2 -4 2 3152.55
    -3 -4 -2 74.8733
    3 4 -2 78.125
    3 4 2 73.3783
    -3 -4 2 72.6879
    3 4 2 81.3461
    -4 -4 -2 118.937
    4 4 -2 119.72
    -4 -4 2 112.672
    4 4 2 111.516
    -5 -4 -2 -0.2264
    5 4 2 0.15226
    -5 -4 2 0.18723
    -6 -4 -2 12.6577
    -6 -4 2 13.8708
    -7 -4 -2 2.56073
    -7 -4 2 2.97176
    -8 4 2 849.639
    -8 4 -2 855.783
    -9 4 2 51.8336
    -9 -4 -2 50.9853
    9 4 -2 49.8016
    -9 4 2 47.9636
    -9 4 -2 46.8445
    -9 4 -2 53.321
    9 4 2 50.6777
    -9 -4 2 52.9564
    -10 4 2 1.43361
    -10 -4 -2 0.09767
    10 4 -2 0.97161
    -10 4 2 0.90282
    -10 4 -2 1.27768
    -10 -4 2 2.22598
    10 4 2 0.24112
    -10 4 -2 3.97189
    11 4 -2 2.88751
    -11 4 2 3.00963
    -11 4 2 4.02488
    -11 4 -2 1.33827
    -11 4 -2 4.09463
    12 -4 2 0.80141
    -12 4 2 -2.1941
    -12 4 2 0.17347
    -12 4 -2 -1.2215
    -12 4 -2 1.85052
    13 -4 2 3.02585
    -13 4 2 4.18988
    -13 4 -2 1.8512
    13 -4 -2 3.08963
    14 -4 2 7.95559
    14 -4 -2 10.4886
    0 5 2 -0.5324
    0 5 -2 0.80251
    0 5 2 -0.1207
    0 5 -2 -0.2966
    1 5 -2 643.909
    1 5 -2 661.44
    1 5 -2 629.967
    -1 5 2 651.614
    1 5 2 646.801
    1 5 2 668.031
    1 5 2 657.175
    1 5 2 662.412
    -2 5 2 11.4094
    2 5 -2 11.7031
    2 5 -2 15.4052
    2 5 2 18.1815
    2 5 2 13.2457
    3 5 -2 323.471
    3 5 -2 328.188
    3 5 2 315.762
    3 5 2 309.556
    4 5 -2 216.561
    4 5 -2 240.016
    4 5 2 226.267
    4 5 2 213.811
    5 5 -2 13.3654
    5 5 2 14.9749
    6 5 -2 1089.63
    6 5 2 1094.37
    -6 -5 2 1091.28
    -7 -5 2 1.36847
    -8 5 2 241.536
    -8 5 2 228.893
    8 5 2 236.13
    -8 5 -2 240.955
    -8 5 -2 235.028
    9 5 -2 9.38033
    -9 5 2 9.00963
    -9 -5 -2 7.45932
    -9 5 2 4.2506
    -9 5 -2 8.19403
    -9 5 -2 7.35097
    -9 -5 2 11.7102
    9 5 2 14.137
    -10 5 2 75.1671
    -10 -5 -2 64.12
    -10 5 2 67.1057
    -10 5 -2 75.9237
    -10 -5 2 63.8029
    -10 5 -2 65.2965
    -11 -5 -2 3.12822
    -11 5 2 5.78264
    -11 5 2 2.87676
    -11 5 -2 4.00595
    -11 5 -2 1.64539
    -12 5 2 267.614
    -12 5 -2 250.021
    -12 5 -2 262.697
    -13 5 2 0.44563
    13 -5 2 1.20822
    -13 5 -2 -0.101
    13 -5 -2 0.2925
    0 6 2 2323.33
    0 6 2 2210.63
    -1 6 2 11.5882
    -1 6 2 11.4222
    1 6 -2 10.6652
    1 6 2 7.70524
    -2 6 2 4.18102
    -2 6 2 4.06184
    2 6 -2 3.99016
    2 6 -2 6.08655
    2 6 2 6.59508
    2 6 2 4.56177
    3 6 -2 -0.0507
    3 6 -2 0.97693
    3 6 2 0.2596
    3 6 2 -0.1039
    4 6 -2 38.6012
    4 6 -2 37.5923
    4 6 2 37.0443
    5 6 -2 106.66
    5 6 2 108.22
    6 6 -2 207.92
    6 6 2 200.602
    -7 6 2 62.537
    7 6 -2 68.7661
    7 6 2 55.6401
    -7 6 -2 54.61
    -8 6 2 138.619
    -8 -6 -2 142.832
    -8 6 2 150.517
    -8 -6 -2 136.715
    -8 6 -2 144.273
    8 6 2 145.601
    -8 -6 2 161.709
    -8 6 -2 151.018
    -9 -6 -2 55.391
    -9 6 2 50.3924
    -9 6 2 55.4353
    9 6 2 47.342
    -9 6 -2 53.7697
    -9 6 -2 52.8389
    -9 -6 2 56.5871
    -10 6 2 57.0092
    -10 -6 -2 56.209
    -10 -6 2 52.8647
    -10 6 -2 54.3874
    -10 6 -2 54.3694
    -11 -6 -2 18.802
    -11 6 2 16.2066
    -11 -6 2 16.1372
    -11 6 -2 12.9098
    -12 6 2 1.57132
    -12 6 -2 -0.0978
    -13 6 2 3.16906
    13 -6 2 3.55663
    -13 6 -2 0.16752
    13 -6 -2 2.35142
    0 7 2 0.56509
    -1 7 2 0.57013
    -1 7 2 2.68138
    1 7 2 -0.1103
    2 7 -2 250.596
    2 7 -2 259.837
    2 7 2 239.393
    2 7 2 263.624
    2 7 2 247.327
    3 7 -2 1151.71
    3 7 -2 1135.16
    3 7 2 1166.13
    3 7 2 1168.53
    4 7 -2 819.121
    4 7 -2 827.233
    4 7 2 806.102
    4 7 2 809.895
    5 7 -2 0.82755
    5 7 2 2.46337
    5 7 2 2.74981
    6 7 -2 69.2198
    6 7 -2 69.446
    6 7 2 69.8875
    6 7 2 69.3126
    6 7 2 68.6321
    -7 7 2 300.096
    -7 7 -2 289.371
    7 7 2 318.422
    -7 7 -2 299.858
    -8 -7 -2 768.976
    -8 -7 -2 739.257
    -8 7 2 735.76
    8 7 2 757.863
    -8 -7 2 758.66
    -8 -7 2 768.906
    -8 7 -2 762.157
    -8 7 -2 768.758
    -9 -7 -2 41.1914
    -9 7 2 39.7285
    -9 -7 2 44.5433
    -9 7 -2 43.6115
    9 7 2 45.2914
    -9 7 -2 47.8189
    -10 7 2 146.982
    -10 -7 -2 128.25
    -10 -7 2 143.236
    10 7 2 145.26
    -11 7 2 13.8412
    -11 -7 -2 16.122
    -11 7 -2 8.95455
    -11 -7 2 11.7631
    -12 7 2 1.55401
    -12 7 -2 2.76089
    0 8 2 584.009
    -1 8 2 34.1695
    1 8 2 28.6384
    2 8 -2 35.559
    2 8 2 33.7895
    3 8 -2 66.49
    3 8 2 66.3168
    3 8 2 59.9579
    4 8 -2 63.0822
    4 8 2 65.7792
    4 8 2 64.5944
    5 8 -2 6.72048
    5 8 -2 4.88824
    5 8 2 6.23612
    -5 8 -2 5.43837
    5 8 2 7.1548
    5 8 2 5.38017
    -6 8 2 174.362
    6 8 -2 188.275
    6 8 2 179.907
    6 8 2 178.257
    -6 8 -2 177.23
    -7 -8 -2 56.2333
    -7 8 2 45.3381
    7 8 -2 56.9515
    7 8 -2 51.2017
    7 8 2 42.825
    -7 8 -2 47.7662
    -7 -8 2 51.8957
    -8 8 2 13.0138
    8 8 -2 13.3323
    -8 -8 -2 12.7896
    -8 8 -2 17.4304
    8 8 2 20.9484
    -8 -8 2 13.97
    -8 -8 2 19.5414
    -9 -8 -2 5.52328
    9 8 -2 7.93058
    -9 8 2 3.70535
    -9 -8 2 6.89015
    -9 8 -2 1.29628
    9 8 2 3.48926
    -10 8 2 87.7317
    -10 -8 -2 82.1907
    10 8 -2 86.5372
    -10 8 -2 90.2408
    -10 -8 2 90.913
    10 8 2 85.0283
    10 8 2 89.3015
    -11 8 2 33.3711
    -11 -8 -2 30.2523
    -11 -8 2 31.9233
    -11 8 -2 33.7982
    11 8 2 39.7114
    12 8 -2 1.50699
    -12 8 2 1.01688
    12 8 2 2.32103
    -12 8 -2 2.69344
    0 9 2 -0.3742
    1 9 2 9.75808
    2 9 2 290.241
    3 9 -2 17.6518
    3 9 -2 19.3717
    -3 9 -2 16.5163
    3 9 2 18.4572
    3 9 2 23.2511
    4 9 -2 116.713
    4 9 2 107.519
    4 9 2 115.701
    -4 9 -2 108.783
    4 9 2 106.253
    5 9 -2 19.8967
    5 9 -2 20.241
    5 9 2 17.4457
    -5 9 -2 19.8343
    -5 9 -2 17.0637
    5 9 2 19.2434
    6 9 -2 916.429
    6 9 -2 891.185
    -6 -9 -2 896.671
    -6 9 2 917.472
    6 9 2 939.318
    -6 9 -2 890.13
    6 9 2 913.739
    -6 -9 2 904.384
    -7 -9 -2 7.09927
    7 9 -2 7.25551
    -7 9 2 10.1498
    7 9 -2 7.92663
    7 9 2 8.869
    -7 9 -2 6.87488
    -7 -9 2 4.70356
    -8 9 2 215.804
    8 9 -2 209.345
    -8 -9 -2 210.791
    -8 -9 2 221.842
    -8 9 -2 219.175
    8 9 2 209.475
    -8 -9 2 221.05
    8 9 2 211.296
    9 9 -2 -0.7344
    -9 -9 -2 0.58395
    -9 9 2 0.92976
    -9 -9 2 2.47379
    9 9 2 2.6954
    -9 9 -2 3.03297
    9 9 2 2.46281
    -10 9 2 1.12924
    10 9 -2 -0.6882
    -10 -9 -2 3.03409
    10 9 2 -1.0068
    10 9 2 1.00446
    -10 -9 2 1.97619
    -10 9 -2 3.02354
    -11 9 2 4.88053
    11 9 -2 2.57723
    -11 -9 -2 3.99387
    -11 9 -2 4.52516
    11 9 2 3.49158
    -11 -9 2 1.81763
    -12 9 2 103.983
    12 9 -2 105.94
    12 9 2 102.277
    -12 9 -2 90.8948
    0 10 -2 120.812
    0 10 2 109.86
    -1 10 2 9.15924
    1 10 -2 5.54436
    -1 10 -2 9.84195
    1 10 2 8.70123
    1 10 2 8.28033
    -2 10 2 527.58
    2 10 -2 524.57
    2 10 2 516.159
    -2 10 -2 495.607
    2 10 2 532.131
    3 10 -2 13.2779
    -3 10 -2 10.7831
    3 10 2 8.93836
    3 10 2 16.1212
    4 10 -2 113.402
    4 10 -2 114.193
    4 10 2 113.949
    4 10 2 110.188
    -4 10 -2 109.688
    4 10 2 116.487
    5 10 -2 0.67317
    -5 -10 -2 1.31288
    5 10 -2 0.7571
    -5 10 -2 1.71993
    5 10 2 2.16368
    -5 -10 2 0.71774
    -5 10 -2 2.87318
    5 10 2 1.72715
    5 10 2 0.68104
    6 10 -2 6.10914
    6 10 -2 3.71084
    -6 -10 -2 0.96959
    6 10 2 1.0825
    6 10 2 1.63271
    6 10 2 -0.156
    -6 10 -2 -0.0264
    -6 -10 2 1.27054
    -7 -10 -2 14.7526
    7 10 -2 13.6814
    -7 10 2 22.3202
    7 10 -2 10.4488
    7 10 2 15.6872
    -7 -10 2 13.3837
    7 10 2 12.3765
    -7 10 -2 17.4322
    8 10 -2 16.6598
    -8 -10 -2 15.068
    -8 10 2 13.4054
    8 10 2 10.7478
    -8 -10 2 12.4973
    8 10 2 17.3277
    -8 10 -2 13.4273
    9 10 -2 -0.0471
    -9 -10 -2 1.13379
    -9 10 2 0.86681
    9 10 2 1.68692
    -9 10 -2 -0.0782
    9 10 2 0.00994
    -9 -10 2 -0.5314
    10 10 -2 11.0003
    -10 10 2 11.2773
    -10 -10 -2 10.6242
    10 10 2 11.7118
    -10 -10 2 8.71084
    -10 10 -2 10.2386
    10 10 2 11.8518
    -11 10 2 22.5988
    11 10 -2 25.5604
    -11 10 -2 19.2527
    -11 -10 2 24.8975
    0 11 -2 1.70216
    0 11 2 1.75557
    -1 11 2 7.39508
    1 11 -2 11.5494
    1 11 2 10.5718
    -1 11 -2 12.2941
    -1 11 -2 13.7655
    2 11 -2 70.5352
    -2 11 2 78.5825
    2 11 2 68.6331
    -2 11 -2 65.7921
    2 11 2 76.7903
    3 11 -2 256.779
    3 11 -2 256.537
    -3 11 -2 268.114
    3 11 2 262.293
    3 11 2 259.309
    4 11 -2 153.957
    4 11 -2 165.371
    4 11 2 161.065
    4 11 2 155.641
    4 11 2 171.176
    -4 11 -2 173.732
    5 11 -2 311.537
    5 11 -2 309.213
    -5 -11 -2 311.262
    5 11 2 297.336
    5 11 2 321.709
    5 11 2 304.418
    -5 11 -2 335.181
    -5 -11 2 311.633
    6 11 -2 157.734
    -6 -11 -2 160.313
    6 11 -2 165.125
    -6 11 -2 162.723
    -6 -11 2 154.257
    6 11 2 154.887
    6 11 2 173.464
    7 11 -2 9.83563
    7 11 -2 7.86898
    -7 -11 -2 7.99796
    7 11 2 11.0692
    7 11 2 9.16697
    -7 -11 2 10.9265
    -7 11 -2 14.3118
    -8 -11 -2 96.4969
    8 11 -2 104.347
    8 11 -2 91.6272
    8 11 2 107.449
    8 11 2 108.552
    -8 -11 2 97.9109
    -8 11 -2 99.01
    -9 -11 -2 58.1002
    -9 11 2 52.4957
    9 11 -2 52.2283
    9 11 2 56.7744
    -9 -11 2 57.5187
    -9 11 -2 50.011
    9 11 2 52.8171
    -10 -11 -2 86.0909
    10 11 -2 80.0037
    -10 11 2 76.075
    -10 11 -2 81.2435
    -10 -11 2 84.054
    10 11 2 89.322
    10 11 2 83.3471
    0 12 2 737.37
    0 12 -2 707.894
    1 12 -2 47.9288
    -1 12 2 45.3083
    -1 12 -2 40.4664
    1 12 2 55.8846
    -2 12 2 259.324
    2 12 -2 248.937
    -2 12 -2 239.309
    2 12 2 247.343
    3 12 -2 36.1021
    -3 12 2 35.8456
    -3 12 -2 59.7349
    3 12 2 47.7322
    4 12 -2 78.4736
    4 12 2 58.2605
    -4 12 -2 71.6434
    5 12 -2 1.42217
    5 12 -2 2.11185
    -5 -12 -2 1.8658
    -5 12 -2 -0.5212
    5 12 2 3.66412
    -5 -12 2 0.81118
    -6 -12 -2 82.4182
    6 12 -2 84.5326
    6 12 -2 77.2523
    6 12 2 86.3413
    -6 -12 2 84.5772
    6 12 2 81.0729
    7 12 -2 23.9769
    7 12 -2 19.3874
    -7 -12 -2 16.9111
    7 12 2 14.0399
    7 12 2 17.8543
    -7 -12 2 24.0176
    8 12 -2 9.21591
    8 12 -2 8.02255
    -8 -12 -2 6.64752
    8 12 2 5.19292
    8 12 2 6.40186
    -8 -12 2 4.12311
    -8 12 -2 3.16186
    -9 -12 -2 10.1223
    9 12 -2 5.70756
    9 12 2 12.6427
    -9 12 -2 8.51782
    -9 -12 2 9.08788
    -10 -12 2 15.5495
    0 13 -2 -1.5759
    0 13 -2 1.38682
    0 13 2 -2.8979
    -1 13 2 0.76596
    1 13 -2 2.61202
    -1 13 -2 2.1913
    1 13 2 4.18023
    2 13 -2 84.5549
    -2 13 2 70.6994
    -2 13 -2 82.5934
    2 13 2 74.316
    3 13 -2 84.7299
    -3 13 -2 92.0198
    3 13 2 89.2215
    4 13 -2 338.126
    4 13 2 318.285
    -4 13 -2 334.994
    -4 -13 2 348.93
    5 13 -2 45.4655
    -5 -13 -2 45.4971
    -5 -13 2 45.2431
    -5 13 -2 43.5736
    5 13 2 38.0781
    -6 -13 -2 26.5914
    6 13 -2 28.9175
    6 13 2 22.7188
    -6 -13 2 25.2084
    -7 -13 -2 43.7179
    7 13 -2 41.2039
    7 13 2 42.9877
    -7 -13 2 38.5177
    -8 -13 -2 0.61374
    8 13 2 -0.1357
    -8 -13 2 0.15588
    -8 -13 2 0.60134
    -9 -13 -2 4.93852
    -9 -13 2 5.22351
    0 14 2 31.5841
    0 14 -2 35.0978
    -1 14 2 -1.0135
    1 14 -2 0.60105
    1 14 -2 -0.6673
    -1 14 -2 0.21361
    1 14 2 2.84466
    2 14 -2 116.554
    -2 14 2 109.355
    -2 14 -2 101.802
    2 14 2 120.061
    3 14 -2 5.17329
    -3 14 -2 8.37933
    3 14 2 5.44042
    4 14 -2 1.451
    -4 -14 2 2.48024
    -4 14 -2 2.04924
    4 14 2 1.8393
    -5 -14 -2 33.781
    5 14 -2 31.0699
    5 14 2 38.095
    -5 -14 2 36.0182
    6 14 -2 3.74064
    -6 -14 -2 1.1764
    6 14 2 0.61692
    -6 -14 2 4.0378
    -7 -14 -2 2.63356
    7 14 -2 3.18526
    7 14 2 3.78628
    -7 -14 2 4.97921
    -8 -14 2 59.9397
    0 15 -2 4.22154
    0 15 2 -3.1853
    -1 15 2 9.46168
    1 15 -2 9.85296
    1 15 2 13.9149
    -1 15 -2 13.2713
    2 15 -2 44.4133
    2 15 2 46.7658
    -2 15 -2 45.2883
    3 15 -2 67.5136
    3 15 -2 71.4139
    -3 15 -2 69.4798
    3 15 2 78.6368
    -4 -15 -2 8.09243
    4 15 -2 8.41409
    4 15 2 5.75778
    -4 15 -2 4.66596
    -4 -15 2 9.64647
    -5 -15 -2 3.66335
    5 15 -2 4.45033
    -5 -15 2 1.36035
    5 15 2 3.80978
    6 15 -2 45.967
    -6 -15 -2 38.4779
    6 15 2 43.7071
    -6 -15 2 41.6029
    -7 -15 2 1.00529
    0 16 -2 174.626
    0 16 2 171.867
    -1 16 2 18.4028
    1 16 -2 15.4835
    -1 16 -2 17.7722
    1 16 2 14.6027
    2 16 -2 11.6771
    -2 16 -2 15.497
    2 16 2 17.0025
    3 16 -2 9.72945
    3 16 2 13.4251
    -3 16 -2 9.46076
    -3 -16 2 14.5437
    -4 -16 -2 37.0885
    4 16 -2 39.4449
    -4 -16 2 34.0917
    4 16 2 37.3664
    -5 -16 -2 2.14963
    -5 -16 2 3.29927
    5 16 2 2.44395
    -6 -16 -2 69.4596
    0 17 -2 1.53994
    1 17 -2 11.1789
    -2 -17 2 0.12618
    -3 -17 -2 2.57313
    -3 -17 2 -1.4495
    0 0 3 -0.925
    0 0 -3 -0.1667
    0 0 -3 -1.1629
    0 0 3 -0.4967
    1 0 -3 -0.4395
    -1 0 3 -0.6952
    -1 0 3 -0.6606
    1 0 3 -0.2365
    -1 0 3 -1.2436
    1 0 -3 -0.5465
    -1 0 -3 -0.3801
    2 0 3 0.09185
    -2 0 3 1.3183
    2 0 -3 -0.7163
    -2 0 3 0.01412
    -2 0 -3 0.35301
    3 0 3 -0.0461
    -3 0 3 0.54977
    -3 0 -3 0.43496
    4 0 3 -0.2341
    -4 0 3 -0.4342
    -4 0 -3 -1.365
    5 0 3 -0.1003
    -5 0 -3 -0.511
    -5 0 3 0.86358
    -6 0 -3 0.2181
    -6 0 3 2.39894
    -7 0 3 1.48518
    -7 0 -3 0.41552
    -8 0 -3 0.20257
    -8 0 3 -0.22
    -9 0 3 2.44951
    -9 0 3 -0.029
    -9 0 -3 1.61699
    -10 0 -3 -0.3809
    -10 0 3 -0.8073
    10 0 -3 -1.2642
    -10 0 3 -0.86
    11 0 3 1.36204
    11 0 -3 3.57109
    -11 0 3 -0.8756
    -11 0 -3 -0.6677
    -11 0 3 1.06728
    -12 0 3 1.28898
    -12 0 -3 1.8085
    -12 0 3 -0.2146
    12 0 3 -1.0463
    12 0 -3 -1.0833
    13 0 -3 0.89425
    -13 0 -3 -0.6577
    -13 0 3 0.80719
    13 0 3 0.18498
    -14 0 3 1.17622
    -14 0 -3 0.77585
    14 0 -3 -0.4676
    0 -1 3 -9.9187
    0 -1 -3 -10.07
    0 1 3 -5.7589
    0 -1 3 -9.4801
    0 1 3 -9.2194
    0 1 3 -8.0189
    0 1 -3 -9.2909
    0 -1 -3 -8.5199
    1 -1 3 106.766
    -1 1 3 111.947
    1 1 -3 102.95
    1 1 -3 103.847
    -1 1 3 104.648
    -1 -1 -3 105.541
    -1 -1 3 108.618
    1 -1 -3 106.395
    -1 1 -3 106.927
    -1 -1 3 104.932
    1 1 3 108.796
    1 1 3 104.134
    1 -1 -3 104.543
    -1 1 -3 97.203
    2 -1 3 200.288
    2 1 -3 197.417
    -2 1 3 207.696
    -2 -1 -3 200.383
    2 1 -3 194.053
    -2 1 3 206.668
    -2 1 -3 195.079
    2 -1 -3 199.911
    2 1 3 205.52
    -2 -1 3 205.778
    -2 1 -3 193.839
    -2 -1 3 201.115
    -3 1 3 134.691
    -3 1 3 135.094
    -3 -1 -3 137.076
    3 -1 3 130.199
    -3 -1 3 136.945
    -3 1 -3 135.072
    3 1 3 135.854
    -3 1 -3 133.512
    -4 -1 -3 514.342
    -4 1 3 501.634
    -4 1 3 498.655
    -4 -1 3 509.311
    -4 1 -3 505.824
    -5 1 3 118.454
    5 -1 3 109.628
    -5 -1 -3 108.593
    -5 -1 3 116.192
    5 1 3 109.232
    -5 1 -3 110.014
    -6 1 3 403.324
    -6 -1 -3 396.865
    -6 -1 3 388.279
    -6 1 -3 401.739
    -7 -1 -3 0.88557
    -7 1 3 2.20211
    -7 -1 3 1.11742
    -7 1 -3 1.03898
    -8 -1 -3 317.146
    -8 -1 3 329.225
    -8 1 -3 323.127
    -9 -1 -3 0.01615
    -9 1 3 2.50617
    -9 1 3 0.51073
    -9 -1 3 1.15888
    -9 1 -3 0.43315
    -9 1 -3 2.33266
    -9 -1 3 0.66969
    -10 1 3 173.014
    10 1 -3 189.6
    -10 1 3 190.598
    -10 -1 3 193.927
    10 1 3 185.635
    -10 -1 3 170.633
    -10 1 -3 176.736
    11 -1 3 -0.1942
    -11 1 3 -0.7231
    -11 1 3 1.53694
    11 1 -3 -1.7623
    -11 -1 -3 0.15149
    11 1 3 -2.3561
    11 -1 -3 -0.8601
    -11 1 -3 4.21096
    -11 -1 3 -2.0996
    12 -1 3 119.526
    -12 1 3 120.687
    -12 1 3 130.077
    12 1 -3 118.107
    -12 -1 -3 122.004
    -12 -1 3 117.135
    12 1 3 119.658
    -12 1 -3 123.191
    12 -1 -3 122.515
    -13 -1 -3 0.58945
    13 1 -3 0.83497
    -13 1 3 -0.0281
    -13 1 3 -0.5329
    13 -1 3 0.40396
    -13 1 -3 -0.5835
    13 1 3 -0.7578
    13 -1 -3 0.05132
    -13 -1 3 -1.0707
    -14 1 3 15.2788
    -14 -1 -3 15.1927
    14 -1 3 12.9253
    -14 -1 3 13.7628
    14 -1 -3 14.7445
    -14 1 -3 12.425
    0 -2 -3 2428.78
    0 2 -3 2235.93
    0 2 -3 2369.16
    0 -2 3 2475.48
    0 -2 3 2514.3
    0 2 3 2307.95
    0 2 3 2500.1
    1 2 -3 80.3327
    -1 -2 -3 80.2976
    1 -2 3 82.5342
    -1 2 3 84.7317
    1 2 -3 84.4779
    1 2 3 77.6869
    -1 2 -3 85.0788
    -1 2 -3 80.3761
    -1 -2 3 84.644
    -1 -2 3 87.7934
    1 2 3 86.0528
    -2 -2 -3 310.04
    -2 2 3 320.144
    2 2 -3 310.301
    2 2 -3 296.028
    2 -2 3 308.396
    -2 2 -3 305.245
    -2 2 -3 315.695
    -2 -2 3 312.349
    -3 -2 -3 106.905
    3 2 -3 97.3945
    -3 2 3 99.7608
    3 -2 3 97.5023
    -3 -2 3 98.4945
    -3 2 -3 103.493
    -3 2 -3 104.168
    -4 -2 -3 50.8046
    -4 2 -3 49.662
    -4 2 -3 50.717
    -4 -2 3 52.4834
    4 2 3 49.0912
    -5 -2 -3 29.6094
    -5 2 -3 32.6252
    -5 -2 3 33.0791
    5 2 3 30.2275
    -6 -2 -3 119.875
    -6 2 -3 122.47
    -6 -2 3 131.075
    -7 -2 -3 45.2125
    -7 -2 3 46.7477
    -7 2 -3 47.9146
    -8 -2 -3 15.8809
    -9 2 3 2.51664
    -9 2 3 2.73039
    -9 -2 -3 4.46824
    -9 -2 -3 0.45922
    9 2 -3 7.16535
    -9 2 -3 1.66305
    -9 -2 3 2.47751
    9 2 3 6.08409
    -9 2 -3 2.35718
    -10 2 3 21.5865
    -10 2 3 16.4071
    10 2 -3 16.9845
    -10 2 -3 17.9208
    10 2 3 14.5165
    -10 2 -3 15.9144
    -11 2 3 78.6482
    -11 2 3 75.1811
    11 2 -3 79.3464
    -11 2 -3 75.7018
    11 2 3 77.8318
    -11 2 -3 75.7444
    -11 -2 3 73.9856
    12 2 -3 31.4481
    12 -2 3 29.8089
    -12 2 3 29.6857
    -12 2 3 27.7616
    -12 2 -3 26.3431
    12 2 3 25.8598
    -12 -2 3 26.0479
    12 -2 -3 31.3293
    13 2 -3 11.862
    13 -2 3 9.84365
    -13 2 3 14.2202
    -13 2 3 8.44424
    -13 -2 -3 8.90475
    13 -2 -3 10.8893
    -13 -2 3 10.7254
    -13 2 -3 8.80897
    14 -2 3 10.1697
    -14 -2 -3 12.4543
    -14 -2 3 8.7899
    14 -2 -3 9.67683
    0 3 -3 0.34197
    0 3 -3 -0.2417
    0 -3 3 -0.1725
    0 -3 3 -1.1069
    0 3 3 -0.4654
    0 3 3 1.53908
    -1 3 3 24.6913
    1 3 -3 24.3011
    -1 -3 -3 19.8443
    -1 -3 3 21.4737
    -1 3 -3 22.0298
    1 3 3 20.4432
    -1 3 -3 19.946
    1 3 3 22.9743
    -2 -3 -3 2306.85
    -2 3 3 2319.67
    2 3 -3 2300.04
    2 3 -3 2189.26
    -2 3 -3 2376.69
    2 3 3 2423.34
    -2 -3 3 2364.56
    -2 3 -3 2424.64
    3 3 -3 56.0283
    -3 -3 -3 52.6663
    -3 3 3 52.4884
    -3 3 -3 55.3285
    -3 3 -3 53.0835
    -3 -3 3 51.101
    4 3 -3 665.645
    -4 -3 -3 657.81
    -4 3 -3 693.881
    -4 3 -3 663.824
    -4 -3 3 671.826
    4 3 3 645.346
    5 3 -3 188.712
    -5 -3 -3 192.16
    -5 -3 3 193.456
    5 3 3 185.305
    -6 -3 -3 34.4884
    6 3 3 33.2963
    -6 -3 3 41.2633
    -7 -3 -3 250.141
    -7 -3 3 249.889
    -8 3 3 204.558
    -8 3 -3 200.119
    -9 -3 -3 97.7252
    -9 -3 -3 116.7
    9 3 -3 100.101
    -9 3 3 99.9591
    -9 3 3 100.838
    -9 3 -3 102.249
    -9 3 -3 108.209
    -9 -3 3 99.0677
    9 3 3 106.933
    -10 -3 -3 325.025
    -10 3 3 343.313
    10 3 -3 317.615
    -10 3 3 328.941
    -10 3 -3 330.196
    10 3 3 307.301
    -10 3 -3 332.024
    -11 3 3 56.7391
    11 3 -3 43.4997
    -11 3 3 52.5991
    -11 3 -3 51.3649
    -11 3 -3 53.7509
    11 3 3 56.9099
    12 -3 3 14.598
    -12 3 3 12.0347
    -12 3 3 15.362
    12 3 -3 13.7357
    12 -3 -3 12.0861
    -12 3 -3 13.914
    -12 3 -3 13.4029
    13 -3 3 12.6168
    -13 3 3 13.6786
    -13 3 3 12.3938
    13 -3 -3 13.0314
    -13 -3 3 15.7478
    -13 3 -3 15.9578
    14 -3 3 11.4737
    14 -3 -3 10.3472
    0 -4 3 787.48
    0 4 -3 760.633
    0 -4 3 773.668
    0 4 3 778.541
    0 4 -3 759.662
    0 -4 3 739.282
    1 4 -3 28.2846
    1 4 -3 29.6332
    -1 4 3 33.6156
    1 4 3 30.3892
    -1 4 -3 30.8835
    1 4 3 31.7583
    -1 4 -3 31.7134
    -1 -4 3 30.6326
    -2 -4 -3 698.861
    -2 4 3 749.411
    2 4 -3 742.009
    -2 -4 3 734.004
    2 4 3 754.004
    2 4 3 735.133
    2 4 3 718.809
    3 4 -3 45.7301
    -3 -4 -3 42.6427
    -3 4 3 44.6252
    3 4 3 46.4454
    3 4 3 47.0733
    -3 -4 3 43.1638
    4 4 -3 38.4974
    -4 -4 -3 37.822
    4 4 3 41.3993
    -4 -4 3 33.4331
    4 4 3 38.182
    5 4 -3 45.427
    -5 -4 -3 42.9758
    -5 -4 3 44.0689
    5 4 3 43.8587
    -6 -4 -3 5.14144
    6 4 -3 6.59858
    -6 -4 3 6.72832
    6 4 3 7.11861
    -7 -4 -3 22.354
    -7 -4 3 23.328
    -8 4 3 70.0603
    -8 4 -3 63.8942
    9 4 -3 304.32
    -9 4 3 316.981
    -9 -4 -3 305.838
    -9 4 3 317.699
    -9 4 -3 309.352
    9 4 3 302.661
    9 4 3 291.122
    -9 4 -3 305.261
    -9 -4 3 301.913
    -10 4 3 11.9314
    -10 4 3 12.9906
    -10 -4 -3 13.1471
    10 4 -3 9.10598
    -10 -4 3 11.372
    10 4 3 9.14842
    -10 4 -3 8.93496
    -10 4 -3 11.4909
    -11 4 3 77.6868
    11 4 -3 79.3313
    -11 4 3 71.8104
    -11 4 -3 86.2203
    -11 4 -3 74.5019
    -12 4 3 0.20109
    -12 4 3 -0.594
    12 -4 3 0.89548
    -12 4 -3 1.809
    -12 4 -3 -0.609
    -13 4 3 5.57286
    13 -4 3 7.9833
    -13 4 -3 4.79747
    13 -4 -3 8.0911
    14 -4 3 15.6994
    14 -4 -3 18.0637
    0 5 -3 -0.1999
    0 5 3 0.88057
    0 5 3 0.51695
    0 5 -3 -0.0998
    -1 5 3 16.6827
    1 5 -3 16.1342
    -1 5 3 19.4237
    1 5 3 17.7811
    1 5 3 18.14
    1 5 3 16.3263
    1 5 3 15.3576
    -2 5 3 3.71413
    2 5 -3 5.04616
    2 5 3 5.45209
    2 5 3 4.1513
    3 5 -3 21.3767
    -3 5 3 16.983
    3 5 3 19.0229
    3 5 3 18.0879
    4 5 -3 25.0937
    4 5 3 34.2058
    4 5 3 33.0643
    5 5 -3 69.031
    5 5 3 72.0014
    -5 -5 3 67.0331
    5 5 3 74.7052
    6 5 -3 86.5021
    6 5 3 95.6435
    -6 -5 3 88.7605
    -7 -5 3 0.53945
    -8 5 3 65.6217
    -8 5 3 71.4211
    -8 5 -3 71.6428
    -8 5 -3 63.8771
    -9 -5 -3 2.08073
    -9 5 3 3.8858
    9 5 -3 1.43433
    -9 5 3 0.82698
    -9 5 -3 -0.406
    9 5 3 0.44731
    -9 5 -3 4.6229
    -9 -5 3 1.66867
    -10 -5 -3 3.8934
    -10 5 3 2.24205
    -10 5 3 3.95238
    -10 -5 3 4.17005
    -10 5 -3 2.19728
    10 5 3 2.38347
    -10 5 -3 4.87635
    -11 5 3 19.4621
    -11 -5 -3 20.9009
    -11 5 3 22.3274
    -11 5 -3 18.2922
    -11 5 -3 17.0385
    -12 5 3 12.7683
    -12 5 -3 12.6321
    -12 5 -3 15.2441
    13 -5 3 3.50406
    -13 5 3 1.76473
    13 -5 -3 3.05748
    -13 5 -3 2.73129
    0 6 3 669.833
    0 6 3 635.898
    1 6 -3 622.169
    -1 6 3 562.304
    -1 6 3 627.283
    1 6 3 619.687
    1 6 3 597.483
    -2 6 3 179.243
    -2 6 3 166.988
    2 6 -3 176.537
    2 6 3 177.443
    2 6 3 168.831
    2 6 3 173.61
    3 6 -3 276.067
    3 6 3 268.742
    4 6 -3 2.87706
    4 6 3 1.83346
    5 6 -3 42.6873
    5 6 3 44.851
    6 6 -3 190.294
    6 6 3 175.638
    6 6 3 171.512
    -7 6 3 10.1545
    -7 6 -3 8.5575
    7 6 3 13.4443
    -8 -6 -3 10.5948
    -8 -6 -3 4.08168
    -8 6 3 7.30454
    -8 6 3 4.27874
    8 6 3 2.91877
    -8 -6 3 4.98758
    -8 6 -3 5.61828
    -8 6 -3 6.97826
    -9 6 3 81.0399
    -9 6 3 71.6751
    -9 -6 -3 72.507
    -9 -6 3 83.1678
    -9 6 -3 72.0594
    -9 6 -3 62.242
    9 6 3 67.7176
    -10 6 3 -0.3208
    -10 -6 -3 0.63839
    -10 6 -3 0.03226
    -10 -6 3 1.48373
    -10 6 -3 -0.0222
    10 6 3 -0.8245
    -11 -6 -3 3.72074
    -11 6 3 7.39919
    -11 6 -3 4.88407
    -11 -6 3 5.90716
    -11 6 -3 4.61624
    -12 6 3 0.60537
    -12 6 -3 1.95647
    -13 6 3 7.65095
    13 -6 3 7.05512
    13 -6 -3 5.87586
    -13 6 -3 9.70836
    0 7 3 -0.313
    0 7 3 -0.0027
    -1 7 3 -1.463
    -1 7 3 0.97933
    1 7 3 17.6938
    -2 7 3 28.1863
    -2 7 3 24.6354
    2 7 -3 31.1964
    2 7 3 24.8804
    2 7 3 27.885
    2 7 3 27.6783
    3 7 -3 184.942
    3 7 3 179.596
    3 7 3 180.662
    4 7 -3 97.4474
    4 7 3 101.184
    4 7 3 101.957
    5 7 -3 1.98242
    5 7 3 1.49379
    5 7 3 -1.5747
    5 7 3 1.16084
    6 7 3 4.30137
    6 7 3 3.10184
    -6 7 -3 6.08866
    -7 -7 -3 23.8135
    -7 7 3 29.4807
    -7 7 -3 20.9384
    -7 -7 3 24.5201
    7 7 3 28.0083
    -7 7 -3 18.5064
    -8 -7 -3 3.70745
    -8 -7 -3 3.07725
    -8 7 3 9.07243
    -8 -7 3 2.57544
    -8 7 -3 2.82673
    -8 -7 3 3.84506
    8 7 3 3.03523
    -8 7 -3 3.83427
    -9 -7 -3 20.3919
    -9 7 3 19.9767
    -9 -7 3 18.9059
    -9 7 -3 21.5083
    9 7 3 21.2935
    -9 7 -3 21.2644
    -10 -7 -3 -1.069
    -10 7 3 0.62222
    10 7 3 -1.1646
    -10 -7 3 1.30273
    -10 7 -3 -0.2628
    -11 -7 -3 -1.9293
    -11 7 3 -0.7165
    -11 7 -3 -2.0863
    -11 -7 3 -1.6044
    -12 7 3 25.3728
    12 7 3 32.0668
    -12 7 -3 24.4347
    0 8 3 696.155
    -1 8 3 8.32921
    1 8 3 7.52108
    2 8 -3 634.915
    2 8 3 607.901
    3 8 -3 14.302
    3 8 3 15.1555
    3 8 3 11.8532
    4 8 -3 0.1254
    4 8 3 0.63733
    4 8 3 1.43372
    4 8 3 1.38933
    5 8 -3 49.7727
    5 8 3 51.1194
    5 8 3 46.6084
    -5 8 -3 38.0282
    -6 8 3 11.7994
    6 8 3 10.4546
    6 8 3 9.63087
    -6 8 -3 9.86972
    -7 -8 -3 50.8505
    -7 8 3 43.5843
    7 8 -3 43.905
    7 8 3 48.6573
    -7 8 -3 43.9661
    -7 -8 3 45.8262
    -8 8 3 2.4276
    8 8 -3 9.39815
    -8 -8 -3 3.62344
    -8 8 -3 4.72035
    -8 -8 3 6.51448
    8 8 3 7.31017
    -8 -8 3 4.47507
    -9 8 3 4.25797
    -9 -8 -3 -1.9128
    9 8 -3 2.56133
    -9 -8 3 2.2039
    -9 8 -3 1.33879
    9 8 3 2.16323
    -10 8 3 8.72896
    -10 -8 -3 3.16703
    10 8 -3 3.52813
    -10 -8 3 3.63737
    10 8 3 1.57238
    -10 8 -3 2.63132
    11 8 -3 3.72911
    -11 8 3 0.84019
    -11 -8 -3 1.42541
    -11 8 -3 2.52126
    -11 -8 3 2.56463
    12 8 -3 -0.3603
    -12 8 3 0.19469
    12 8 3 1.64286
    -12 8 -3 -1.3935
    0 9 3 -1.4021
    -1 9 3 27.2997
    1 9 3 27.172
    2 9 3 51.1449
    3 9 -3 1.80831
    3 9 -3 1.6524
    3 9 3 0.96806
    -3 9 -3 0.29048
    3 9 3 1.26557
    4 9 -3 31.9001
    -4 9 -3 29.7707
    4 9 3 37.1651
    4 9 3 31.7679
    5 9 -3 15.3939
    5 9 -3 18.1536
    5 9 3 13.8287
    5 9 3 17.2118
    -5 9 -3 17.6829
    -5 9 -3 16.345
    -6 -9 -3 11.91
    6 9 -3 14.6442
    6 9 -3 11.5389
    6 9 3 15.7661
    6 9 3 15.4066
    -6 -9 3 6.83887
    -6 9 -3 15.7675
    -7 -9 -3 -0.6514
    7 9 -3 -0.0602
    -7 9 3 3.46772
    -7 9 -3 -1.699
    -7 -9 3 0.14706
    7 9 3 -0.4715
    -8 -9 -3 38.8034
    -8 9 3 49.6114
    8 9 -3 44.0913
    8 9 3 41.1339
    -8 -9 3 38.5413
    -8 -9 3 48.3474
    -8 9 -3 46.3059
    -9 -9 -3 2.96473
    9 9 -3 5.36664
    -9 9 3 2.81558
    -9 9 -3 1.1672
    -9 -9 3 4.11507
    9 9 3 0.87872
    9 9 3 4.15612
    -10 -9 -3 13.9677
    10 9 -3 16.7073
    -10 9 3 18.5564
    10 9 3 9.98884
    10 9 3 22.6285
    -10 -9 3 15.0671
    -10 9 -3 14.2722
    -11 9 3 3.38648
    11 9 -3 1.84522
    -11 -9 -3 0.7093
    11 9 3 4.21473
    -11 9 -3 2.23954
    -11 -9 3 1.72931
    12 9 -3 44.4391
    -12 9 -3 46.115
    12 9 3 39.8631
    0 10 -3 686.169
    0 10 3 674.151
    0 10 3 715.661
    -1 10 3 150.132
    1 10 -3 147.137
    1 10 3 149.326
    -1 10 -3 147.116
    1 10 3 149.449
    2 10 -3 557.258
    -2 10 -3 519.866
    2 10 3 515.117
    2 10 3 570.559
    3 10 -3 10.7099
    -3 10 -3 12.6804
    3 10 3 11.2758
    3 10 3 6.38927
    4 10 -3 81.5883
    4 10 -3 79.7282
    4 10 3 78.5275
    4 10 3 90.3372
    4 10 3 76.1865
    -4 10 -3 84.2679
    5 10 -3 4.83176
    5 10 -3 1.64904
    -5 -10 -3 1.31057
    -5 -10 3 2.67515
    5 10 3 6.8461
    -5 10 -3 2.85634
    5 10 3 1.16533
    -5 10 -3 2.74408
    5 10 3 0.96793
    -6 -10 -3 127.396
    6 10 -3 121.233
    6 10 -3 135.112
    6 10 3 139.566
    -6 10 -3 124.963
    -6 -10 3 133.74
    6 10 3 135.05
    6 10 3 115.423
    7 10 -3 191.845
    -7 -10 -3 199.658
    7 10 -3 191.038
    -7 10 -3 198.775
    -7 -10 3 188.446
    7 10 3 189.701
    7 10 3 189.032
    -8 10 3 101.576
    -8 -10 -3 109.136
    8 10 -3 113.196
    -8 -10 3 116.603
    8 10 3 115.274
    8 10 3 104.212
    -8 10 -3 120.543
    -8 -10 3 103.729
    -9 10 3 7.0824
    -9 -10 -3 6.0128
    9 10 -3 11.2054
    9 10 3 9.95158
    -9 -10 3 5.32892
    -9 10 -3 8.26248
    9 10 3 6.98266
    10 10 -3 3.47797
    -10 -10 -3 4.03966
    -10 10 3 2.97462
    -10 -10 3 6.85512
    10 10 3 7.16903
    -10 10 -3 6.43526
    10 10 3 3.19848
    11 10 -3 3.48747
    -11 10 3 1.38532
    -11 -10 -3 5.20478
    -11 10 -3 4.86998
    11 10 3 3.34832
    -11 -10 3 5.8226
    0 11 3 -2.4818
    0 11 -3 -2.088
    -1 11 3 -2.1245
    1 11 -3 3.81455
    1 11 3 -0.4788
    -1 11 -3 3.1393
    1 11 3 0.06677
    -1 11 -3 1.0508
    -2 11 3 3.58204
    2 11 -3 5.0938
    -2 11 -3 7.06278
    2 11 3 8.4733
    2 11 3 4.93932
    -2 11 -3 6.329
    3 11 -3 48.0805
    3 11 -3 46.2964
    3 11 3 47.0805
    -3 11 -3 51.26
    3 11 3 52.1005
    4 11 -3 273.818
    4 11 -3 287.926
    4 11 3 276.775
    4 11 3 271.207
    4 11 3 297.225
    -4 11 -3 297.578
    5 11 -3 12.5989
    5 11 -3 6.96928
    -5 -11 -3 9.00535
    -5 -11 3 7.92683
    5 11 3 10.7166
    5 11 3 10.9115
    -5 11 -3 7.46198
    5 11 3 7.15929
    -6 -11 -3 48.5883
    6 11 -3 50.8447
    6 11 -3 55.7542
    6 11 3 55.3932
    -6 11 -3 55.2547
    -6 -11 3 49.7172
    6 11 3 53.6158
    6 11 3 49.1464
    7 11 -3 3.87464
    7 11 -3 -0.6247
    -7 -11 -3 1.88065
    -7 -11 3 2.20319
    7 11 3 -1.1448
    7 11 3 1.15412
    -7 11 -3 1.20363
    -8 -11 -3 141.101
    8 11 -3 145.747
    -8 -11 3 139.901
    -8 -11 3 148.888
    8 11 3 135.947
    -8 11 -3 132.967
    8 11 3 142.177
    -9 -11 -3 9.07466
    -9 11 3 10.271
    9 11 -3 11.1338
    -9 -11 3 10.6088
    9 11 3 7.31956
    -9 11 -3 7.76443
    9 11 3 10.1647
    10 11 -3 117.475
    -10 11 3 101.167
    -10 -11 -3 112.295
    10 11 3 114.233
    10 11 3 106.828
    -10 11 -3 107.079
    -10 -11 3 98.8692
    -11 -11 -3 -0.4798
    11 11 -3 1.16279
    0 12 3 285.596
    0 12 -3 256.629
    0 12 -3 275.25
    1 12 -3 -0.8235
    -1 12 3 5.33677
    -1 12 -3 1.94076
    -1 12 -3 1.59138
    1 12 3 3.52336
    2 12 -3 24.8875
    -2 12 3 23.6595
    -2 12 -3 22.6494
    2 12 3 20.3891
    3 12 -3 4.91595
    3 12 3 3.0914
    -3 12 -3 3.2275
    4 12 -3 -0.0024
    4 12 3 1.93844
    -4 12 -3 3.80371
    -4 -12 3 1.39971
    5 12 -3 0.11522
    5 12 -3 -0.0857
    -5 -12 -3 -1.5085
    -5 -12 3 0.85869
    -5 12 -3 0.83486
    5 12 3 -1.0703
    6 12 -3 118.667
    6 12 -3 118.968
    -6 -12 -3 125.067
    6 12 3 115.712
    -6 -12 3 133.717
    7 12 -3 13.6659
    -7 -12 -3 13.3085
    7 12 -3 11.1265
    7 12 3 11.0661
    -7 -12 3 10.9214
    -7 12 -3 14.2963
    7 12 3 13.9762
    8 12 -3 47.7751
    -8 -12 -3 56.311
    8 12 3 49.4258
    -8 -12 3 46.5543
    -8 -12 3 56.2641
    8 12 3 38.8156
    -8 12 -3 45.7929
    -9 -12 -3 26.318
    9 12 -3 26.6057
    -9 12 -3 28.6657
    -9 -12 3 25.2886
    9 12 3 24.6337
    -10 -12 3 22.7029
    0 13 3 0.24256
    0 13 -3 4.14524
    0 13 -3 3.87673
    1 13 -3 40.5417
    -1 13 3 37.8356
    1 13 3 39.1237
    -1 13 -3 37.268
    2 13 -3 23.0911
    -2 13 3 20.5549
    -2 13 -3 19.9395
    2 13 3 21.6707
    3 13 -3 52.3013
    -3 13 -3 63.5314
    3 13 3 57.7308
    4 13 -3 22.0046
    -4 13 -3 19.5895
    4 13 3 21.3666
    -4 -13 3 19.0757
    -5 -13 -3 0.08167
    5 13 -3 1.87328
    5 13 3 -1.9072
    -5 -13 3 -0.5158
    6 13 -3 68.4031
    -6 -13 -3 60.0741
    6 13 3 54.5529
    -6 -13 3 56.4667
    7 13 -3 43.2483
    -7 -13 -3 50.3546
    -7 -13 3 44.9284
    7 13 3 47.1951
    -8 -13 -3 189.683
    -8 -13 3 187.161
    8 13 3 197.493
    -9 -13 -3 31.9188
    -9 -13 3 35.4966
    0 14 3 11.1735
    0 14 -3 7.39642
    -1 14 3 1.93462
    1 14 -3 0.79697
    1 14 -3 2.40763
    1 14 3 3.11937
    -1 14 -3 -1.0762
    2 14 -3 26.212
    2 14 -3 30.1687
    -2 14 -3 27.6234
    2 14 3 32.6347
    3 14 -3 108.542
    3 14 3 110.233
    -3 14 -3 112.33
    4 14 -3 113.108
    4 14 3 121.457
    -4 -14 3 102.607
    -4 14 -3 101.004
    5 14 -3 34.6158
    -5 -14 -3 42.7886
    -5 -14 3 41.4365
    5 14 3 34.0175
    -6 -14 -3 48.2385
    6 14 -3 40.0528
    -6 -14 3 46.3834
    6 14 3 47.1185
    7 14 -3 11.4167
    -7 -14 -3 11.5725
    -7 -14 3 11.566
    7 14 3 11.4513
    -8 -14 3 1.25853
    0 15 -3 2.26366
    0 15 3 0.55929
    1 15 -3 7.7009
    -1 15 3 -0.2491
    1 15 3 6.76877
    -1 15 -3 2.65965
    2 15 -3 1.9962
    -2 15 -3 7.77246
    2 15 3 4.74781
    3 15 -3 13.6445
    3 15 -3 5.18868
    -3 -15 3 4.59352
    -3 15 -3 7.02042
    3 15 3 1.12578
    4 15 -3 76.7749
    -4 -15 -3 76.3712
    4 15 -3 84.1476
    -4 -15 3 76.2631
    4 15 3 73.8774
    5 15 -3 20.5352
    -5 -15 -3 24.2934
    5 15 3 18.6316
    -5 -15 3 17.2292
    -6 -15 -3 7.86184
    6 15 -3 9.68287
    6 15 3 6.87505
    -6 -15 3 8.83871
    -7 -15 -3 1.24046
    -7 -15 3 -0.7622
    0 16 -3 17.6942
    0 16 3 9.13962
    1 16 -3 13.5702
    1 16 3 15.8011
    -1 16 -3 11.4587
    2 16 -3 106.208
    2 16 3 117.035
    -2 16 -3 121.728
    3 16 -3 11.9136
    -3 16 -3 15.1669
    -3 -16 3 15.3079
    3 16 3 12.7562
    4 16 -3 135.645
    -4 -16 -3 141.49
    4 16 3 118.838
    -4 -16 3 131.2
    -5 -16 -3 2.56878
    -5 -16 3 2.6692
    -6 -16 -3 66.3949
    -6 -16 3 67.242
    0 17 -3 -2.7544
    -2 -17 3 0.34227
    -3 -17 3 32.168
    -4 -17 3 4.99772
    0 0 -4 476.713
    0 0 4 475.189
    0 0 4 510.563
    0 0 -4 474.567
    -1 0 -4 3211.34
    1 0 4 3261.93
    -1 0 4 3302.31
    1 0 4 3232.46
    -1 0 4 2954.37
    -1 0 4 3236.76
    1 0 -4 3102.53
    2 0 -4 31.9545
    -2 0 -4 35.2513
    -2 0 4 36.4035
    2 0 4 32.3031
    -2 0 4 35.7742
    -3 0 4 99.8954
    -3 0 -4 105.447
    -3 0 4 107.019
    3 0 -4 101.005
    3 0 4 97.1277
    4 0 4 3.74213
    -4 0 4 2.45618
    -4 0 -4 3.16246
    4 0 4 2.95357
    5 0 4 2.07533
    -5 0 -4 3.37225
    -5 0 4 2.05139
    -6 0 4 2.9492
    -6 0 -4 4.01586
    6 0 4 2.83605
    -7 0 -4 120.375
    -7 0 4 125.625
    -8 0 4 15.0666
    -9 0 -4 7.61386
    -9 0 -4 7.18365
    -9 0 4 7.14901
    -9 0 4 5.10666
    -10 0 4 47.2877
    -10 0 -4 51.4972
    10 0 -4 49.0593
    -10 0 4 47.2717
    -11 0 4 171.698
    -11 0 -4 159.016
    -11 0 4 167.556
    11 0 -4 173.913
    11 0 4 178.47
    -12 0 4 251.973
    -12 0 4 264.638
    12 0 -4 256.331
    -12 0 -4 254.718
    12 0 4 266.564
    -13 0 -4 4.4095
    13 0 4 2.96984
    -13 0 4 1.44041
    13 0 -4 3.50486
    -14 0 4 175.9
    -14 0 -4 179.628
    14 0 -4 174.186
    0 -1 4 0.8217
    0 1 4 -0.8558
    0 1 4 -1.9045
    0 -1 -4 -1.2766
    0 1 -4 -0.8116
    0 1 4 -0.3859
    0 -1 4 -0.6349
    1 1 -4 2134.83
    -1 1 4 2243.82
    1 1 -4 2119.13
    -1 -1 -4 2177.74
    -1 1 4 2201.62
    1 -1 4 2128.25
    -1 1 4 2149.9
    -1 1 -4 2136.08
    1 1 4 2179.32
    1 -1 -4 2154.72
    -1 -1 4 2262.65
    -1 -1 4 2185.69
    1 1 4 2219.17
    -2 1 4 632.66
    -2 -1 -4 626.837
    2 -1 4 618.741
    2 1 -4 596.19
    -2 1 4 627.684
    -2 1 -4 625.68
    -2 -1 4 627.064
    2 -1 -4 605.21
    -2 -1 4 619.611
    2 1 4 611.683
    -3 -1 -4 94.5162
    -3 1 4 88.3212
    3 -1 4 84.9388
    3 1 -4 89.3198
    -3 1 4 89.4852
    -3 1 -4 90.6784
    3 -1 -4 88.1538
    -3 -1 4 92.0379
    -3 -1 4 91.0474
    3 1 4 89.0616
    -4 1 4 1171.84
    -4 -1 -4 1156.13
    -4 1 4 1169.9
    4 1 -4 1159.1
    -4 -1 4 1158.53
    4 1 4 1143.31
    -4 1 -4 1156.57
    -5 -1 -4 886.737
    5 -1 4 843.166
    -5 1 4 875.099
    5 1 4 856.05
    -5 -1 4 871.183
    -5 1 -4 850.355
    6 -1 4 186.576
    -6 1 4 190.767
    -6 -1 -4 185.144
    -6 1 -4 185.815
    -6 -1 4 187.502
    6 1 4 187.972
    -7 -1 -4 68.4042
    -7 1 4 70.3552
    -7 -1 4 69.1946
    -7 1 -4 72.2685
    -8 1 4 66.7838
    -9 1 4 24.8186
    -9 -1 -4 30.1137
    -9 1 4 37.2705
    -9 -1 -4 33.4671
    9 1 -4 30.9996
    -9 -1 4 26.3254
    -9 1 -4 30.6229
    -9 -1 4 33.7717
    -9 1 -4 25.922
    -10 1 4 74.3928
    10 1 -4 81.5956
    -10 1 4 83.3872
    -10 -1 4 68.5534
    -10 1 -4 80.5425
    10 1 4 83.7578
    -10 -1 4 92.7112
    -11 1 4 2.54878
    11 1 -4 -0.2193
    -11 1 4 2.61904
    -11 -1 -4 -3.0017
    -11 1 -4 0.92102
    11 1 4 0.15346
    11 -1 -4 -2.0051
    -11 -1 4 2.15244
    -11 -1 4 -0.3397
    12 1 -4 21.2186
    -12 -1 -4 15.2627
    -12 1 4 24.6939
    12 -1 4 19.699
    -12 1 4 21.7018
    -12 1 -4 22.677
    12 -1 -4 18.0793
    -12 -1 4 23.7713
    12 1 4 21.2934
    -13 -1 -4 2.19999
    13 -1 4 2.82595
    13 1 -4 1.9056
    -13 1 4 3.25799
    -13 1 4 1.69812
    -13 1 -4 1.50654
    13 -1 -4 0.92718
    -13 -1 4 3.01995
    13 1 4 0.75924
    -14 -1 -4 31.9301
    -14 1 -4 38.9948
    14 -1 -4 36.8553
    -14 -1 4 37.6032
    0 2 4 3.068
    0 2 4 2.42637
    0 2 -4 2.96039
    0 -2 4 1.45461
    0 -2 4 3.78098
    0 -2 -4 3.00414
    0 2 4 1.66429
    -1 2 4 1095.26
    1 2 -4 1041.68
    -1 2 4 1090.98
    1 2 -4 1075.99
    -1 -2 -4 1073.4
    1 -2 4 1072.77
    -1 -2 4 1116.54
    1 2 4 1101.67
    -1 -2 4 1087.01
    -1 2 -4 1079.72
    1 2 4 1051.84
    -1 2 -4 1046.15
    1 2 4 1058.04
    2 -2 4 3077.86
    -2 2 4 3174.4
    2 2 -4 3142.6
    -2 2 4 3300.69
    -2 -2 -4 3091.72
    -2 2 -4 3213.49
    -2 2 -4 3131.03
    -2 -2 4 3292.98
    2 2 4 3220.16
    2 2 4 3221.65
    -2 -2 4 3240.34
    3 2 -4 148.875
    -3 -2 -4 149.658
    -3 2 4 140.443
    3 -2 4 141.13
    -3 2 4 153.138
    -3 2 -4 152.839
    -3 -2 4 146.113
    -3 2 -4 151.539
    4 2 -4 32.2297
    -4 -2 -4 28.6826
    4 2 4 28.116
    -4 -2 4 28.7122
    -4 2 -4 31.9642
    -5 -2 -4 115.237
    5 2 -4 117.816
    -5 2 -4 119.555
    5 2 4 115.024
    -5 -2 4 125.733
    -6 -2 -4 81.6
    6 2 4 68.8589
    -6 2 -4 74.5011
    -6 -2 4 75.9755
    -7 -2 -4 278.514
    -7 2 -4 272.865
    -7 -2 4 277.649
    -8 2 4 780.629
    -9 -2 -4 156.226
    -9 2 4 160.891
    9 2 -4 161.277
    -9 2 4 152.746
    -9 -2 -4 156.12
    -9 2 -4 160.377
    -9 2 -4 154.911
    -9 -2 4 151.486
    9 2 4 166.716
    -10 2 4 61.9473
    10 2 -4 62.4978
    -10 2 4 61.0062
    -10 2 -4 55.3666
    -10 2 -4 67.6256
    10 2 4 58.6801
    -11 2 4 16.1342
    11 2 -4 16.758
    -11 2 4 19.2901
    -11 2 -4 13.9522
    -11 2 -4 14.5359
    -11 -2 4 19.274
    11 2 4 12.0228
    12 -2 4 17.0497
    -12 2 4 17.3226
    -12 2 4 19.7023
    12 2 -4 21.1174
    12 2 4 18.9635
    -12 -2 4 21.7948
    -12 2 -4 17.8982
    12 -2 -4 24.7781
    -13 -2 -4 0.58471
    13 2 -4 -1.3875
    -13 2 4 1.20858
    -13 2 4 -0.7386
    13 -2 4 -0.121
    13 -2 -4 1.76802
    -13 -2 4 0.41782
    -13 2 -4 1.29447
    14 -2 4 15.4417
    14 -2 -4 18.0356
    -14 -2 4 15.5667
    0 3 4 0.13724
    0 -3 4 -0.4359
    0 3 4 -0.0197
    0 3 -4 -0.1025
    0 3 -4 0.0084
    0 -3 4 0.37304
    -1 3 4 13.9043
    1 -3 4 13.568
    1 3 -4 15.8118
    -1 -3 -4 12.0774
    -1 3 -4 14.3395
    1 3 4 14.5807
    -1 -3 4 13.9527
    1 3 4 16.2366
    -1 -3 4 14.3907
    -1 3 -4 15.0399
    -2 3 4 1316.87
    -2 -3 -4 1299.65
    2 3 -4 1310.87
    -2 3 -4 1329.26
    2 3 4 1323.71
    -2 -3 4 1298.55
    -2 3 -4 1276.64
    -3 3 4 59.0432
    3 3 -4 63.9559
    -3 -3 -4 60.9678
    -3 -3 4 57.9678
    -3 3 -4 61.9574
    -3 3 -4 60.5713
    3 3 4 62.0916
    3 3 4 59.7208
    -4 3 4 284.505
    -4 -3 -4 308.102
    4 3 -4 301.487
    -4 3 -4 312.416
    -4 3 -4 295.543
    -4 -3 4 306.191
    4 3 4 297.346
    5 3 -4 155.367
    -5 -3 -4 156.572
    -5 -3 4 145.53
    -5 3 -4 155.984
    5 3 4 144.055
    -6 -3 -4 638.959
    -6 -3 4 651.238
    6 3 4 649.55
    -7 -3 -4 56.057
    -7 -3 4 62.056
    -8 3 4 246.785
    -8 3 -4 242.335
    -9 3 4 14.2242
    -9 3 4 19.9241
    9 3 -4 14.905
    -9 -3 -4 14.7208
    -9 -3 -4 13.7612
    -9 -3 4 19.9478
    9 3 4 16.6732
    -9 3 -4 18.2595
    -9 3 -4 12.1591
    -10 3 4 42.4961
    10 3 -4 35.8827
    -10 3 4 40.8115
    -10 -3 -4 38.4937
    10 3 4 36.0753
    -10 3 -4 38.6155
    -10 3 -4 38.9204
    -11 3 4 0.12995
    -11 3 4 2.64447
    11 3 -4 2.84421
    -11 3 -4 2.32397
    11 3 4 1.71868
    -11 3 -4 0.82743
    12 3 -4 226.724
    -12 3 4 233.572
    -12 3 4 223.982
    12 -3 4 223.912
    -12 3 -4 216.228
    -12 3 -4 226.482
    -12 -3 4 222.929
    12 -3 -4 229.017
    13 -3 4 2.37059
    -13 3 4 -0.2537
    13 -3 -4 -1.0618
    -13 -3 4 0.1611
    -13 3 -4 0.60997
    14 -3 4 6.96193
    14 -3 -4 8.61614
    0 4 -4 336.186
    0 -4 4 325.351
    0 4 -4 336
    0 4 4 351.744
    0 -4 4 341.599
    -1 4 4 41.9915
    1 4 -4 36.9793
    -1 4 -4 37.4119
    -1 4 -4 38.6115
    1 4 4 36.5818
    1 4 4 36.0708
    1 4 4 39.5721
    -1 -4 4 40.0847
    2 4 -4 128.091
    -2 4 4 127.441
    -2 4 -4 127.374
    -2 -4 4 122.735
    -2 4 -4 126.339
    2 4 4 125.583
    2 4 4 124.102
    3 4 -4 371.691
    -3 4 4 343.295
    3 4 4 373.997
    -3 -4 4 358.214
    3 4 4 373.239
    4 4 -4 110.088
    -4 -4 -4 94.2768
    4 4 4 100.901
    4 4 4 92.9958
    -4 -4 4 99.8673
    -5 -4 -4 10.5181
    5 4 -4 14.5061
    5 4 4 14.6041
    5 4 4 13.2971
    -5 -4 4 16.1233
    6 4 -4 37.4755
    -6 -4 -4 40.5549
    6 4 4 45.9968
    -6 -4 4 44.1943
    -7 -4 -4 18.2593
    -7 -4 4 17.5376
    -8 4 4 3.19283
    -8 4 4 3.40419
    -8 4 -4 3.88348
    -8 4 -4 3.35458
    -9 4 4 41.3368
    -9 4 4 53.0803
    -9 -4 -4 45.7818
    9 4 -4 44.0431
    -9 4 -4 44.2227
    -9 4 -4 45.3406
    9 4 4 46.9507
    -9 -4 4 51.7608
    9 4 4 43.4897
    -10 4 4 209.302
    -10 4 4 202.204
    -10 -4 -4 200.403
    10 4 -4 197.345
    10 4 4 196.77
    -10 -4 4 195.871
    -10 4 -4 203.675
    -10 4 -4 199.736
    11 4 -4 22.0218
    -11 4 4 24.0266
    -11 4 4 20.6961
    -11 4 -4 27.8745
    -11 4 -4 23.1383
    -12 4 4 5.37431
    -12 4 4 8.0929
    -12 4 -4 5.67147
    -12 4 -4 7.57997
    -13 4 4 16.2457
    13 -4 4 10.6544
    13 -4 -4 11.6462
    -13 4 -4 8.99577
    -13 -4 4 12.3615
    0 5 -4 -0.3527
    0 5 4 0.90743
    0 5 -4 0.33795
    0 5 4 2.28941
    -1 5 4 176.062
    1 5 -4 164.446
    -1 5 4 148.491
    -1 5 -4 165.972
    -1 5 -4 170.374
    1 5 4 169.544
    1 5 4 159.525
    1 5 4 178.395
    2 5 -4 344.081
    -2 5 4 339.748
    2 5 4 350.788
    2 5 4 349.707
    -3 5 4 31.9997
    3 5 -4 35.3963
    3 5 4 31.7619
    3 5 4 31.3632
    4 5 -4 794.118
    4 5 4 780.935
    4 5 4 757.194
    5 5 -4 65.806
    5 5 4 50.5284
    -5 -5 4 60.6974
    5 5 4 52.923
    6 5 -4 28.1683
    6 5 4 29.0774
    -6 -5 4 24.5915
    -7 5 4 28.5835
    -7 -5 4 30.4836
    -7 5 -4 30.195
    7 5 4 33.4143
    -8 5 4 603.126
    -8 5 4 608.996
    8 5 -4 591.467
    -8 5 -4 619.713
    -8 5 -4 639.345
    9 5 -4 37.6194
    -9 5 4 40.7503
    -9 -5 -4 38.5205
    -9 5 4 37.355
    -9 5 -4 35.9552
    -9 -5 4 36.0078
    -9 5 -4 42.5019
    -10 -5 -4 238.964
    -10 5 4 251.319
    -10 5 4 241.642
    -10 5 -4 247.383
    -10 5 -4 241.143
    10 5 4 245.751
    -10 -5 4 230.762
    -11 5 4 74.8178
    -11 -5 -4 81.5222
    -11 5 4 82.6552
    -11 5 -4 82.658
    -11 5 -4 75.9932
    11 5 4 77.2788
    -12 5 4 0.55082
    -12 5 -4 -1.083
    -12 5 -4 -0.5459
    13 -5 4 19.5782
    -13 5 4 27.2772
    -13 5 -4 26.0529
    13 -5 -4 29.6618
    0 6 4 158.717
    0 6 4 181.916
    0 6 -4 174.84
    0 6 -4 182.092
    -1 6 4 180.537
    1 6 -4 182.487
    -1 6 4 169.01
    1 6 4 173.706
    1 6 4 183.726
    -2 6 4 774.751
    -2 6 4 829.171
    2 6 4 789.7
    2 6 4 821.148
    3 6 -4 13.4732
    -3 6 4 10.4554
    3 6 4 13.6959
    3 6 4 11.5669
    4 6 -4 41.4135
    4 6 4 29.5862
    5 6 -4 3.74679
    5 6 4 2.56894
    6 6 -4 199.144
    6 6 4 198.818
    -7 6 4 5.3003
    -7 6 -4 7.30632
    -7 6 -4 6.87414
    7 6 4 5.15016
    -8 6 4 274.886
    -8 6 4 288.844
    -8 -6 -4 289.983
    -8 -6 -4 294.665
    -8 6 -4 291.166
    -8 -6 4 301.485
    -8 6 -4 287.498
    8 6 4 274.044
    -9 6 4 6.03462
    -9 6 4 4.51828
    -9 -6 -4 4.34402
    9 6 4 6.42805
    -9 6 -4 4.75593
    -9 6 -4 5.13232
    -9 -6 4 4.16316
    -10 6 4 8.70935
    -10 -6 -4 3.89995
    10 6 4 2.91797
    -10 -6 4 5.43488
    -10 6 -4 5.19404
    -10 6 -4 4.01285
    -11 6 4 24.5594
    -11 -6 -4 24.7703
    -11 6 -4 21.6348
    -11 6 -4 19.6143
    11 6 4 22.0534
    -12 6 4 15.4448
    -12 6 -4 16.8359
    -13 6 4 9.47057
    13 -6 4 9.73822
    13 -6 -4 8.69119
    0 7 4 0.66798
    0 7 4 0.81913
    -1 7 4 31.7384
    1 7 -4 36.1836
    -1 7 4 32.1148
    1 7 4 33.0886
    2 7 -4 52.6661
    -2 7 4 50.3627
    -2 7 4 51.4347
    2 7 4 47.6424
    -3 7 4 535.845
    3 7 -4 544.202
    3 7 4 543.932
    3 7 4 543.027
    4 7 -4 163.886
    4 7 4 173.876
    5 7 -4 64.4171
    -5 7 -4 63.2112
    5 7 4 65.4462
    5 7 4 67.0541
    -6 7 4 571.075
    6 7 4 609.16
    -6 7 -4 579.665
    6 7 4 612.535
    -7 -7 -4 1.77304
    -7 7 4 1.34043
    -7 7 -4 2.81698
    -7 -7 4 3.62904
    7 7 4 -1.0865
    -7 7 -4 2.16459
    7 7 4 5.95604
    -8 -7 -4 252.909
    -8 -7 -4 258.814
    -8 7 4 276.535
    -8 -7 4 278.091
    8 7 4 283.088
    -8 7 -4 266.276
    -8 7 -4 262.197
    -9 -7 -4 38.0041
    -9 7 4 39.3282
    -9 7 -4 31.7163
    9 7 4 34.5808
    -9 -7 4 35.4208
    -9 7 -4 33.7569
    -10 -7 -4 56.6525
    -10 7 4 51.464
    -10 7 -4 48.1627
    -10 -7 4 48.9219
    10 7 4 55.1739
    -11 -7 -4 1.41579
    -11 7 4 1.44934
    -11 -7 4 3.07765
    11 7 4 2.36079
    -11 7 -4 4.96983
    -12 7 4 173.761
    12 7 4 171.608
    -12 7 -4 165.886
    0 8 4 438.536
    -1 8 4 42.6033
    1 8 4 46.6053
    -2 8 4 56.0543
    2 8 -4 54.3524
    2 8 4 53.1874
    3 8 -4 6.69387
    3 8 4 8.10999
    3 8 4 7.61341
    4 8 -4 30.2671
    -4 8 -4 30.859
    4 8 4 29.8978
    4 8 4 30.7365
    4 8 4 30.7894
    5 8 -4 189.132
    5 8 4 190.518
    5 8 4 201.675
    -5 8 -4 173.762
    -5 8 -4 161.747
    6 8 -4 15.6543
    -6 8 4 19.6657
    -6 8 -4 15.6217
    6 8 4 20.1437
    -6 -8 4 11.9743
    -6 8 -4 12.1832
    6 8 4 19.3681
    7 8 -4 23.1501
    -7 -8 -4 19.5436
    -7 8 4 22.4763
    7 8 4 21.3673
    7 8 4 22.3916
    -7 8 -4 18.0713
    -7 -8 4 20.5862
    -7 8 -4 20.4521
    8 8 -4 109.432
    -8 -8 -4 115.586
    -8 8 4 116.713
    8 8 4 111.253
    -8 -8 4 113.536
    -8 8 -4 108.833
    -9 -8 -4 7.83638
    -9 8 4 4.61531
    9 8 -4 4.91924
    -9 8 -4 6.77297
    9 8 4 8.03006
    -9 -8 4 4.6508
    -10 -8 -4 106.033
    -10 8 4 106.009
    -10 -8 4 97.7136
    10 8 4 109.713
    -10 8 -4 102.818
    -11 8 4 0.99616
    11 8 -4 0.10769
    -11 -8 -4 2.3858
    -11 8 -4 0.7752
    11 8 4 3.16585
    -11 -8 4 2.01259
    -12 8 4 4.00758
    12 8 -4 3.64117
    12 8 4 5.3653
    -12 8 -4 4.31341
    0 9 4 2.1024
    -1 9 4 209.83
    1 9 4 194.867
    2 9 -4 56.4444
    2 9 4 72.2457
    -2 9 -4 71.0661
    2 9 4 62.3257
    3 9 -4 0.55141
    3 9 -4 2.00224
    3 9 4 0.01775
    -3 9 -4 1.80051
    3 9 4 3.88679
    4 9 -4 260.028
    -4 9 -4 225.869
    -4 9 -4 243.264
    4 9 4 255.462
    4 9 4 265.218
    5 9 -4 63.8339
    5 9 -4 61.2374
    -5 9 -4 58.0808
    -5 9 -4 61.7439
    5 9 4 54.1966
    -5 9 -4 65.83
    5 9 4 62.2114
    6 9 -4 4.0857
    -6 -9 -4 6.29151
    6 9 4 3.43704
    -6 -9 4 3.98237
    -6 9 -4 4.95396
    6 9 4 7.13702
    7 9 -4 53.0021
    -7 -9 -4 52.9425
    -7 9 4 53.6152
    -7 -9 4 49.9936
    7 9 4 48.8068
    -7 9 -4 54.5805
    7 9 4 53.9815
    8 9 -4 395.091
    -8 -9 -4 380.466
    -8 9 4 384.15
    -8 -9 4 399.505
    -8 9 -4 410.284
    -8 -9 4 392.316
    8 9 4 395.891
    -9 9 4 -0.0708
    9 9 -4 -0.58
    -9 -9 -4 0.92144
    -9 -9 4 3.82403
    9 9 4 0.49505
    -9 9 -4 2.97687
    10 9 -4 123.718
    -10 9 4 107.754
    -10 -9 -4 118.818
    -10 9 -4 130.493
    10 9 4 123.18
    10 9 4 141.963
    -10 -9 4 119.972
    -11 -9 -4 41.3392
    -11 9 4 40.5281
    11 9 -4 40.7468
    -11 -9 4 40.8258
    11 9 4 43.9381
    11 9 4 38.2513
    -11 9 -4 45.1363
    12 9 -4 1.17363
    12 9 4 2.26464
    0 10 -4 995.561
    0 10 4 942.445
    0 10 4 1005.44
    -1 10 4 67.1574
    1 10 -4 63.4406
    -1 10 -4 55.4893
    1 10 4 57.5043
    1 10 4 62.3204
    2 10 -4 9.81287
    2 10 4 13.5561
    2 10 4 13.0248
    -2 10 -4 12.3898
    3 10 -4 19.657
    3 10 -4 21.1485
    3 10 4 24.2899
    -3 10 -4 22.7915
    -3 10 -4 21.3131
    3 10 4 25.1153
    3 10 4 21.1381
    4 10 -4 45.4339
    4 10 -4 42.5605
    -4 10 -4 43.793
    4 10 4 50.0629
    -4 10 -4 38.4156
    4 10 4 44.7248
    4 10 4 43.8473
    5 10 -4 2.53097
    -5 -10 -4 5.18519
    5 10 -4 2.09618
    -5 -10 4 2.21971
    -5 10 -4 5.45999
    5 10 4 1.83312
    5 10 4 0.67345
    -5 10 -4 2.09143
    5 10 4 5.43474
    6 10 -4 408.395
    -6 -10 -4 407.677
    6 10 -4 401.339
    6 10 4 413.486
    -6 -10 4 411.522
    6 10 4 418.742
    -6 10 -4 416.323
    6 10 4 405.045
    7 10 -4 5.15446
    -7 -10 -4 9.31329
    7 10 4 3.85524
    -7 10 -4 8.99702
    7 10 4 6.55085
    7 10 4 7.70944
    -7 -10 4 7.32351
    -8 -10 -4 -0.1644
    8 10 -4 1.86178
    -8 10 4 3.14279
    -8 -10 4 0.79335
    8 10 4 0.06709
    -8 10 -4 0.82645
    8 10 4 3.20696
    -8 -10 4 -0.9887
    -9 -10 -4 5.08893
    -9 10 4 3.49994
    9 10 -4 4.44078
    -9 10 -4 4.21363
    9 10 4 4.67069
    -9 -10 4 1.93174
    9 10 4 -1.2441
    10 10 -4 23.5404
    -10 -10 -4 23.7302
    -10 10 4 19.8157
    10 10 4 22.7388
    10 10 4 24.9393
    -10 -10 4 21.5134
    -10 10 -4 20.137
    -11 10 4 8.19346
    11 10 -4 8.3674
    -11 -10 -4 6.78459
    11 10 4 10.0767
    -11 10 -4 12.1292
    0 11 4 -0.2685
    0 11 -4 1.5023
    -1 11 4 144.82
    1 11 -4 147.139
    1 11 4 148.576
    -1 11 -4 150.433
    1 11 4 165.283
    -1 11 -4 147.513
    2 11 -4 15.3989
    -2 11 -4 17.2298
    2 11 4 14.5963
    2 11 4 20.9467
    -2 11 -4 17.1737
    3 11 -4 14.8951
    3 11 -4 11.7273
    3 11 4 10.6022
    -3 11 -4 15.3259
    3 11 4 6.66818
    4 11 -4 59.9434
    4 11 -4 63.0211
    -4 -11 4 58.7739
    -4 11 -4 63.8269
    4 11 4 67.3637
    4 11 4 67.7022
    5 11 -4 26.4405
    5 11 -4 31.48
    -5 -11 -4 28.3716
    5 11 4 39.5831
    -5 11 -4 26.0037
    5 11 4 34.7854
    5 11 4 26.0327
    -5 11 -4 32.688
    -5 -11 4 29.4495
    6 11 -4 210.238
    -6 -11 -4 222.727
    6 11 -4 213.959
    -6 -11 4 210.965
    6 11 4 215.334
    6 11 4 202.709
    -6 11 -4 224.164
    7 11 -4 26.4667
    -7 -11 -4 22.8453
    7 11 4 25.5672
    7 11 4 25.3808
    -7 -11 4 18.2146
    -7 11 -4 18.7927
    -8 -11 -4 35.1365
    8 11 -4 38.0423
    8 11 4 34.4656
    -8 -11 4 35.6693
    -8 -11 4 28.0284
    -8 11 -4 33.0419
    8 11 4 34.0157
    -9 -11 -4 14.5727
    9 11 -4 12.0663
    -9 11 -4 11.6108
    9 11 4 13.007
    9 11 4 17.5398
    -9 -11 4 12.3978
    10 11 -4 0.31366
    -10 -11 -4 -2.2705
    -10 -11 4 1.44204
    10 11 4 -1.2114
    10 11 4 1.06883
    -10 11 -4 1.03415
    -11 -11 -4 35.1118
    0 12 -4 6.96123
    0 12 -4 4.32794
    0 12 4 2.08126
    1 12 -4 22.885
    -1 12 4 20.9626
    1 12 4 20.5906
    -1 12 -4 18.077
    -1 12 -4 20.9158
    2 12 -4 460.569
    2 12 4 465.34
    2 12 4 493.136
    -2 12 -4 457.805
    3 12 -4 -0.4737
    3 12 4 -0.2456
    -3 12 -4 3.07137
    3 12 4 -0.8539
    4 12 -4 89.5548
    4 12 -4 86.3495
    4 12 4 76.2967
    -4 12 -4 81.6319
    -4 -12 4 88.3255
    4 12 4 84.1361
    5 12 -4 -0.2824
    5 12 -4 0.9426
    -5 -12 -4 -0.2663
    5 12 4 -0.5735
    5 12 4 -0.2137
    -5 12 -4 1.01195
    -5 -12 4 -0.8191
    -6 -12 -4 4.2408
    6 12 -4 -1.2865
    6 12 -4 5.60962
    -6 12 -4 4.50565
    -6 -12 4 5.18054
    6 12 4 1.02561
    -7 -12 -4 40.6673
    7 12 -4 37.8875
    7 12 4 42.3814
    -7 12 -4 32.8054
    -7 -12 4 37.927
    -8 -12 -4 152.777
    8 12 -4 151.112
    -8 -12 4 138.763
    -8 12 -4 141.053
    -8 -12 4 150.407
    8 12 4 151.21
    -9 -12 -4 7.93911
    9 12 -4 5.89331
    -9 12 -4 8.60444
    9 12 4 7.52753
    -9 -12 4 8.82696
    -10 -12 4 15.0592
    0 13 -4 -0.0986
    0 13 -4 4.2961
    0 13 4 2.12883
    1 13 -4 1.32065
    1 13 -4 2.02052
    -1 13 4 3.28411
    -1 13 -4 -0.7625
    1 13 4 2.36799
    2 13 -4 85.8267
    -2 13 -4 91.2862
    2 13 4 88.0876
    3 13 -4 12.1808
    3 13 4 11.73
    -3 13 -4 15.6162
    4 13 -4 10.8475
    -4 -13 4 11.5804
    4 13 4 8.06542
    -4 13 -4 8.80079
    -5 -13 -4 13.4126
    5 13 -4 12.1331
    -5 -13 4 17.1822
    5 13 4 27.3989
    6 13 -4 8.71948
    -6 -13 -4 13.3207
    -6 -13 4 9.02897
    6 13 4 5.99663
    -7 -13 -4 3.46154
    7 13 4 1.34416
    -7 -13 4 3.24264
    -8 -13 -4 63.1388
    -8 -13 4 59.2019
    8 13 4 58.1286
    -9 -13 -4 8.79906
    -9 -13 4 8.44099
    0 14 4 254.403
    0 14 -4 257.385
    -1 14 4 19.0531
    1 14 -4 17.3471
    1 14 -4 15.5969
    -1 14 -4 16.5443
    1 14 4 16.7664
    2 14 -4 109.944
    2 14 -4 103.914
    2 14 4 101.196
    -2 14 -4 107.046
    3 14 -4 51.0304
    -3 14 -4 49.3433
    3 14 4 56.6341
    4 14 -4 133.708
    4 14 4 130.811
    -4 14 -4 145.978
    -4 -14 4 128.969
    5 14 -4 0.6983
    -5 -14 -4 0.48766
    5 14 4 -0.5632
    -5 -14 4 1.90121
    -6 -14 -4 97.4619
    6 14 -4 100.719
    -6 -14 4 99.4296
    6 14 4 99.0341
    -7 -14 -4 2.49365
    -7 -14 4 4.00469
    7 14 4 3.93738
    -8 -14 4 0.58731
    0 15 -4 -0.8044
    0 15 4 0.09633
    1 15 -4 29.0062
    -1 15 -4 25.2048
    1 15 4 29.3713
    2 15 -4 27.3252
    -2 15 -4 23.605
    2 15 4 21.388
    3 15 -4 7.11793
    3 15 -4 0.67103
    3 15 4 3.56507
    -3 -15 4 1.00467
    -3 15 -4 2.81999
    4 15 -4 90.7182
    -4 -15 -4 83.5456
    4 15 -4 88.4121
    -4 -15 4 90.1483
    4 15 4 82.3523
    5 15 -4 16.3614
    -5 -15 -4 14.1519
    5 15 -4 14.9481
    -5 -15 4 12.8732
    5 15 4 17.8684
    6 15 -4 0.56771
    -6 -15 -4 -0.0822
    -6 -15 4 3.40449
    6 15 4 2.38271
    -7 -15 -4 0.4433
    7 15 -4 1.22095
    0 16 4 15.4913
    0 16 -4 16.0622
    1 16 -4 44.4431
    -1 16 -4 42.4201
    1 16 4 42.0624
    2 16 -4 132.18
    -2 -16 4 144.077
    2 16 4 143.633
    -2 16 -4 147.969
    3 16 -4 2.31484
    -3 -16 4 -1.306
    3 16 4 -0.4583
    4 16 -4 2.1427
    -4 -16 -4 2.22751
    -4 -16 4 2.7204
    4 16 4 0.65615
    -5 -16 -4 11.431
    -5 -16 4 18.0605
    -2 -17 4 21.5737
    -3 -17 4 3.56187
    0 0 -5 -0.6638
    0 0 5 0.50461
    0 0 5 2.04807
    1 0 -5 -2.1383
    -1 0 5 -2.6065
    1 0 5 -0.6127
    1 0 5 -2.1494
    -1 0 -5 -1.5088
    -1 0 5 -1.5099
    -2 0 5 0.38637
    2 0 -5 0.7062
    -2 0 -5 0.23744
    2 0 5 -0.0202
    -2 0 5 -0.6553
    -3 0 5 0.348
    3 0 5 -0.1755
    3 0 -5 0.72345
    -3 0 5 -0.7192
    -3 0 -5 0.31662
    -4 0 5 -0.0357
    -4 0 -5 0.0487
    4 0 5 -0.7142
    4 0 5 0.18353
    5 0 5 -0.2374
    -5 0 -5 0.27199
    -5 0 5 0.75738
    -6 0 -5 0.56376
    6 0 5 0.46342
    -6 0 5 0.42933
    -7 0 -5 0.69315
    -7 0 5 1.18902
    -8 0 5 1.87483
    -9 0 5 -0.4035
    -9 0 -5 -0.3516
    -9 0 5 -0.4485
    10 0 -5 1.14827
    -10 0 5 0.07114
    -10 0 -5 0.58157
    -10 0 5 0.56899
    11 0 5 0.7598
    -11 0 5 3.15952
    -11 0 5 0.71773
    -11 0 -5 0.23085
    11 0 -5 -0.4511
    12 0 -5 1.31861
    -12 0 -5 -1.481
    -12 0 5 1.48769
    12 0 5 -0.4738
    -12 0 5 -2.0968
    -13 0 -5 0.84289
    13 0 -5 -0.368
    -13 0 5 -0.0236
    13 0 5 -1.443
    -14 0 -5 -0.625
    -14 0 5 -0.0933
    0 -1 5 -1.6342
    0 1 -5 -1.524
    0 -1 5 0.11529
    0 1 5 -0.9938
    0 -1 -5 0.42813
    0 1 5 -1.7574
    -1 1 5 160.289
    -1 -1 -5 154.9
    1 -1 5 166.098
    -1 1 5 164.143
    1 -1 5 142.806
    1 1 -5 156.626
    -1 1 5 151.307
    -1 -1 5 161.068
    1 1 5 160.873
    -1 1 -5 151.543
    1 1 5 156.073
    1 -1 -5 159.266
    -1 -1 5 165.631
    -2 -1 -5 0.66349
    -2 1 5 0.81269
    -2 1 5 0.9819
    2 1 -5 3.70867
    2 -1 5 0.94592
    2 1 5 1.98538
    -2 -1 5 0.66094
    2 1 5 1.28231
    -2 1 -5 1.57139
    2 -1 -5 0.79849
    -2 -1 5 1.64752
    -3 1 5 117.706
    -3 1 5 118.31
    3 1 -5 115.797
    3 -1 5 121.176
    -3 -1 -5 123.922
    3 1 5 122.847
    -3 -1 5 122.067
    -3 1 -5 128.259
    3 1 5 116.999
    -3 -1 5 119.727
    -4 1 5 86.4382
    -4 1 5 82.4248
    4 1 -5 88.8873
    -4 -1 -5 88.2674
    -4 -1 5 83.3703
    4 1 5 83.5202
    -4 1 -5 87.4676
    4 1 5 83.257
    -5 1 5 22.5563
    -5 -1 -5 24.5547
    5 -1 5 25.5602
    -5 1 -5 23.8595
    5 1 5 23.5842
    -5 -1 5 20.6063
    -6 1 5 256.199
    6 -1 5 245.592
    -6 -1 -5 257.681
    6 1 5 252.242
    -6 -1 5 251.962
    -6 1 -5 242.16
    -7 -1 -5 68.5426
    -7 1 5 67.7281
    -7 -1 5 70.9906
    -7 1 -5 66.6796
    -8 1 5 680.248
    -8 -1 5 639.046
    -9 1 5 143.636
    9 1 -5 133.827
    -9 -1 -5 117.459
    -9 1 5 132.285
    -9 -1 -5 140.764
    -9 -1 5 131.685
    -9 1 -5 126.684
    -9 -1 5 147.85
    -9 1 -5 135.02
    -10 -1 -5 458.751
    -10 1 5 478.769
    -10 1 5 475.264
    10 1 -5 466.87
    -10 -1 5 458.892
    10 1 5 470.183
    -10 1 -5 454.225
    -10 -1 5 457.083
    11 1 -5 1.12726
    -11 1 5 0.30467
    -11 1 5 0.15435
    11 -1 -5 -2.2637
    11 1 5 0.15685
    -11 1 -5 1.13072
    -11 -1 5 1.07949
    -11 -1 5 -0.0429
    -12 -1 -5 17.2653
    -12 1 5 15.071
    -12 1 5 19.2418
    12 -1 5 14.12
    12 1 -5 14.4603
    12 -1 -5 16.071
    -12 -1 5 11.1589
    12 1 5 14.7504
    -12 -1 5 12.4268
    -12 1 -5 14.8715
    -13 1 5 13.1826
    -13 1 5 14.5738
    -13 -1 -5 13.7386
    13 1 -5 13.6327
    13 -1 5 12.9964
    13 -1 -5 15.3689
    -13 -1 5 17.58
    -13 1 -5 16.4558
    -14 -1 -5 46.5335
    -14 1 -5 48.3238
    14 -1 -5 44.0781
    0 2 5 1511.76
    0 -2 5 1572.21
    0 -2 5 1472.48
    0 2 -5 1513.55
    0 -2 -5 1548.68
    0 2 5 1519.86
    0 2 5 1550.54
    1 -2 5 228.274
    1 2 -5 217.077
    -1 -2 -5 215.612
    -1 2 5 218.884
    1 -2 5 215.777
    -1 2 5 224.369
    -1 2 5 218.676
    1 2 5 215.64
    -1 2 -5 218.612
    1 2 5 222.556
    -1 -2 5 230.593
    -1 -2 5 223.959
    -2 -2 -5 255.051
    2 2 -5 248.868
    -2 2 5 250.225
    -2 2 5 253.942
    2 -2 5 250.944
    -2 2 -5 253.45
    -2 -2 5 249.197
    2 2 5 256.771
    -2 2 -5 255.599
    2 2 5 256.21
    -2 -2 5 248.432
    -3 -2 -5 -0.0421
    -3 2 5 0.5149
    -3 2 5 -0.7125
    3 2 -5 0.60349
    -3 -2 5 -0.0552
    3 2 5 0.21464
    -3 2 -5 0.40434
    3 2 5 1.5659
    -4 2 5 36.6631
    -4 2 5 32.2546
    4 2 -5 45.1939
    -4 2 5 37.59
    -4 -2 -5 33.7177
    -4 -2 5 36.5949
    -4 2 -5 35.7384
    4 2 5 35.4696
    -5 -2 -5 5.56494
    -5 -2 5 3.08727
    -5 2 -5 4.26295
    5 2 5 5.63091
    -6 -2 -5 20.156
    6 -2 5 17.9996
    6 2 5 13.2566
    -6 2 -5 17.2011
    -6 -2 5 15.9186
    -7 -2 -5 2.14565
    -7 -2 5 2.44967
    -7 2 -5 1.34914
    -8 2 5 21.9506
    -8 -2 5 29.7959
    -8 2 -5 25.9408
    -9 -2 -5 40.8079
    -9 2 5 35.9941
    9 2 -5 35.2957
    -9 2 5 41.7711
    -9 -2 -5 41.8666
    -9 -2 5 43.1035
    -9 2 -5 41.6439
    -9 2 -5 43.0451
    -9 2 -5 42.1706
    9 2 5 42.1265
    -10 -2 -5 3.51535
    10 2 -5 2.89219
    -10 2 5 5.31247
    -10 -2 -5 4.84948
    -10 2 5 2.51937
    -10 -2 5 6.00712
    -10 2 -5 4.59677
    10 2 5 4.29147
    -10 2 -5 3.74978
    -11 2 5 5.05039
    11 2 -5 6.44329
    -11 2 5 0.72291
    11 -2 -5 5.02102
    -11 -2 5 4.31812
    -11 2 -5 6.70906
    11 2 5 3.89758
    12 -2 5 6.30232
    -12 2 5 5.52566
    -12 2 5 2.20619
    12 2 -5 5.79243
    12 -2 -5 5.46401
    -12 2 -5 5.75
    -12 -2 5 13.421
    12 2 5 4.34967
    13 2 -5 0.53703
    -13 2 5 -0.9077
    -13 2 5 1.53396
    -13 -2 -5 0.8152
    13 -2 5 0.72839
    -13 2 -5 1.02809
    -13 -2 5 1.94921
    13 -2 -5 0.4516
    -14 -2 5 6.19766
    14 -2 -5 5.10652
    0 3 -5 0.39316
    0 -3 5 0.94411
    0 3 5 -0.5229
    0 -3 5 0.42867
    0 3 5 2.14386
    1 3 -5 541.808
    1 -3 5 548.81
    -1 -3 -5 534.019
    1 -3 5 517.159
    -1 3 5 556.761
    -1 3 -5 530.139
    1 3 5 549.046
    1 3 5 526.225
    -1 3 -5 541.47
    -1 -3 5 525.697
    -1 -3 5 562.225
    -2 3 5 969.309
    -2 -3 -5 961.795
    2 3 -5 1016.29
    -2 3 -5 999.521
    -2 -3 5 1029.03
    2 3 5 994.208
    -2 3 -5 996.986
    -2 -3 5 986.79
    2 3 5 1006.36
    -3 -3 -5 63.2739
    -3 3 5 62.4158
    3 3 -5 64.8203
    3 3 5 68.0055
    3 3 5 59.7641
    -3 -3 5 63.4539
    -3 3 -5 67.2182
    -4 -3 -5 53.5363
    -4 3 5 57.5131
    4 3 -5 51.6672
    4 3 5 58.4507
    -4 -3 5 54.0118
    -4 3 -5 54.7215
    4 3 5 60.1663
    -5 -3 -5 49.2175
    5 3 -5 44.3443
    -5 3 -5 48.5234
    5 3 5 47.9017
    -5 -3 5 48.4085
    -6 -3 -5 290.364
    -6 -3 5 279.396
    -6 3 -5 274.955
    6 3 5 275.682
    -7 -3 -5 1.2105
    7 3 5 -0.9036
    -7 -3 5 -0.144
    -8 3 5 288.413
    -8 3 5 321.197
    -8 3 -5 308.74
    -8 3 -5 323.555
    -9 3 5 61.1369
    -9 -3 -5 63.2932
    -9 3 5 57.8922
    -9 -3 -5 59.2566
    9 3 -5 66.7855
    9 3 5 63.0195
    -9 3 -5 65.7354
    -9 3 -5 63.7693
    -9 -3 5 61.7969
    -10 3 5 245.902
    -10 -3 -5 235.616
    -10 3 5 239.875
    10 3 -5 234.468
    -10 -3 -5 232.047
    -10 3 -5 252.988
    -10 3 -5 237.449
    10 3 5 245.056
    10 3 5 241.244
    -11 3 5 0.03415
    11 3 -5 2.42937
    -11 3 5 2.05956
    -11 3 -5 -2.6481
    11 3 5 2.70385
    -11 3 -5 2.26758
    12 3 -5 14.6492
    -12 3 5 16.6762
    12 -3 5 18.403
    -12 3 5 13.8114
    -12 -3 5 13.0014
    12 -3 -5 12.8637
    -12 3 -5 16.5986
    -12 3 -5 13.7451
    -13 3 5 4.82549
    13 -3 5 1.61769
    13 -3 -5 3.37556
    -13 3 -5 3.05211
    -13 -3 5 3.28178
    0 4 5 184.708
    0 4 5 185.872
    0 -4 5 192.362
    0 4 5 186.835
    0 4 -5 190.928
    0 -4 5 187.135
    1 4 -5 45.4085
    1 -4 5 45.381
    -1 4 5 47.7411
    -1 4 -5 45.0044
    -1 -4 5 44.119
    1 4 5 43.6702
    -1 4 -5 46.6008
    1 4 5 43.7651
    -1 -4 5 46.2996
    1 4 5 46.0865
    -2 4 5 97.5897
    2 4 -5 105.272
    2 4 5 103.276
    2 4 5 103.238
    -2 -4 5 98.3404
    -2 4 -5 101.11
    -2 4 -5 102.082
    3 4 -5 317.686
    -3 4 5 299.619
    3 4 5 312.76
    3 4 5 315.703
    -3 4 -5 318.43
    -3 -4 5 301.744
    -3 4 -5 297.998
    -4 4 5 159.093
    4 4 -5 175.182
    -4 4 -5 157.009
    4 4 5 167.903
    4 4 5 155.66
    -4 4 -5 169.893
    -4 -4 5 165.277
    5 4 -5 0.93528
    -5 -4 5 3.7237
    5 4 5 3.52167
    5 4 5 0.74728
    6 4 5 46.068
    6 4 5 46.3664
    -6 -4 5 47.9691
    7 4 5 58.6835
    -7 -4 5 65.6247
    -8 4 5 41.577
    -8 4 5 39.3137
    -8 4 -5 35.7825
    -8 4 -5 38.1841
    -9 -4 -5 13.3157
    -9 4 5 14.0509
    9 4 -5 19.0883
    -9 4 5 13.4816
    -9 4 -5 15.1678
    9 4 5 15.0761
    -9 4 -5 14.3856
    9 4 5 16.9066
    -9 -4 5 16.1
    -10 -4 -5 7.45257
    -10 4 5 6.62401
    10 4 -5 2.82359
    -10 4 5 6.19289
    -10 -4 -5 4.15519
    -10 -4 5 8.17573
    -10 4 -5 5.93946
    -10 4 -5 6.2739
    -11 4 5 1.79027
    -11 4 5 2.01098
    11 4 -5 1.59898
    -11 4 -5 -1.0838
    11 4 5 2.02852
    -11 4 -5 0.96215
    -12 4 5 37.495
    -12 4 -5 40.7664
    -12 4 -5 47.3665
    -13 4 5 5.96634
    13 -4 5 3.17071
    13 -4 -5 6.02492
    -13 -4 5 1.38697
    0 5 5 4.67008
    0 5 -5 -0.0001
    0 5 5 -1.0358
    -1 5 5 1.71615
    -1 5 5 0.014
    1 5 -5 0.49764
    1 -5 5 0.96851
    1 5 5 1.88785
    -1 5 -5 1.34212
    1 5 5 1.90133
    -2 5 5 24.0625
    2 5 -5 26.0644
    -2 5 -5 22.6277
    2 5 5 22.0923
    2 5 5 19.0156
    -2 5 -5 22.5517
    -3 5 5 162.063
    3 5 -5 182.002
    3 5 5 181.924
    3 5 5 161.792
    4 5 -5 51.0277
    -4 5 5 54.3672
    4 5 5 51.5817
    4 5 5 50.2054
    5 5 -5 3.45241
    5 5 5 3.30365
    -5 -5 5 5.20284
    5 5 5 4.31855
    6 5 -5 10.4033
    -6 -5 5 14.1083
    6 5 5 9.58695
    -7 5 5 2.04472
    7 5 5 3.14977
    -7 -5 5 2.53444
    -7 5 -5 1.84307
    -8 5 5 92.2227
    8 5 -5 91.644
    -8 5 5 100.248
    -8 -5 -5 95.6722
    -8 5 -5 97.3933
    -8 -5 5 98.7992
    8 5 5 107.406
    -8 5 -5 93.2897
    9 5 -5 59.9513
    -9 5 5 55.4591
    -9 5 5 57.0561
    -9 -5 -5 54.4534
    -9 -5 5 51.7515
    -9 5 -5 58.3875
    -9 5 -5 55.5972
    -10 -5 -5 79.4891
    -10 5 5 82.6401
    -10 5 5 77.4894
    10 5 5 82.7755
    -10 5 -5 79.7178
    -10 5 -5 76.0766
    -10 -5 5 79.9648
    -11 5 5 1.44229
    -11 -5 -5 -0.2227
    -11 5 -5 1.58141
    -11 5 -5 1.61546
    11 5 5 -2.7609
    -12 5 5 4.32034
    -12 5 -5 2.10224
    -12 5 -5 3.64342
    -13 5 5 -0.3773
    13 -5 5 1.57249
    13 -5 -5 -0.1613
    0 6 5 1016.66
    0 6 -5 1006.96
    0 6 5 912.659
    -1 6 5 6.96326
    -1 6 5 5.49578
    1 6 -5 6.15013
    1 6 5 6.04741
    1 6 5 4.95755
    -2 6 5 645.721
    -2 6 5 619.911
    2 6 5 659.595
    2 6 5 607.206
    -3 6 5 420.159
    3 6 -5 438.622
    3 6 5 433.044
    3 6 5 415.254
    4 6 -5 119.997
    4 6 5 122.329
    5 6 -5 39.1024
    5 6 5 41.1672
    6 6 -5 66.0622
    6 6 5 68.9038
    -7 6 5 19.1145
    -7 6 5 20.8059
    -7 6 -5 25.5534
    7 6 5 17.9983
    -7 6 -5 22.3847
    -8 -6 -5 315.612
    -8 6 5 301.335
    -8 6 5 302.721
    -8 -6 -5 296.159
    -8 -6 5 290.843
    -8 6 -5 297.012
    8 6 5 306.533
    -8 6 -5 310.357
    -9 -6 -5 2.84448
    -9 6 5 2.58162
    -9 -6 5 3.36912
    9 6 5 3.10657
    -9 6 -5 7.08566
    -9 6 -5 2.95102
    -10 6 5 2.40334
    -10 -6 -5 3.49931
    -10 6 -5 5.38867
    -10 6 -5 3.91695
    10 6 5 6.06187
    -10 -6 5 4.77626
    -11 -6 -5 1.31269
    -11 6 5 1.53335
    -11 6 -5 1.72428
    -11 6 -5 3.20092
    11 6 5 1.50987
    -12 6 5 13.7894
    -12 6 -5 20.318
    -13 6 5 1.72832
    13 -6 5 -0.5038
    0 7 5 -0.4557
    0 7 5 -0.8018
    1 7 -5 17.7966
    -1 7 5 19.2264
    -1 7 5 19.0973
    1 7 5 18.2198
    1 7 5 18.0959
    2 7 -5 47.8764
    -2 7 5 43.3284
    -2 7 5 41.1354
    2 7 5 47.7924
    3 7 -5 246.428
    -3 7 5 237.276
    3 7 5 238.502
    3 7 5 251.335
    4 7 -5 2.55655
    4 7 5 4.52199
    5 7 -5 57.0674
    5 7 5 57.3923
    -5 7 -5 55.1464
    5 7 5 59.2226
    -6 7 5 6.97245
    6 7 5 4.55192
    -6 7 -5 5.54846
    6 7 5 3.23552
    -7 -7 -5 128.654
    -7 7 5 122.412
    -7 7 -5 128.358
    7 7 5 130.424
    -7 7 -5 122.396
    -7 -7 5 126.503
    7 7 5 118.519
    -7 -7 5 115.101
    -8 7 5 152.595
    -8 -7 -5 151.177
    -8 -7 -5 141.196
    -8 7 -5 137.124
    8 7 5 141.331
    -8 7 -5 141.442
    -8 -7 5 133.49
    -9 -7 -5 43.5093
    -9 7 5 49.5057
    -9 -7 5 46.2377
    -9 7 -5 38.8644
    9 7 5 48.444
    -9 7 -5 40.6826
    -10 -7 -5 127.113
    -10 7 5 120.929
    10 7 5 129.479
    -10 -7 5 120.681
    -10 7 -5 122.118
    -10 7 -5 128.609
    -11 -7 -5 2.14633
    -11 7 5 1.59953
    11 7 5 2.79326
    -11 7 -5 2.10836
    -12 7 5 28.8959
    12 7 5 33.9892
    -12 7 -5 31.5739
    0 8 5 454.017
    -1 8 5 259.447
    1 8 5 247.588
    2 8 -5 279.528
    -2 8 5 277.878
    2 8 5 282.636
    3 8 -5 5.10536
    3 8 5 5.62026
    4 8 -5 54.3201
    -4 8 -5 54.9831
    4 8 5 58.0452
    4 8 5 61.5744
    4 8 5 51.4762
    5 8 5 11.2242
    5 8 5 6.59928
    -5 8 -5 11.7248
    -5 8 -5 9.36074
    -6 -8 -5 -1.8063
    6 8 -5 -0.2943
    -6 8 5 1.41579
    -6 8 -5 -0.8529
    6 8 5 5.39782
    -6 8 -5 2.44202
    6 8 5 -0.5449
    -6 -8 5 1.89389
    7 8 -5 32.4123
    -7 8 5 33.6483
    -7 -8 -5 31.8608
    -7 8 -5 28.9869
    -7 8 -5 33.1015
    7 8 5 32.8219
    7 8 5 28.566
    -7 -8 5 31.7399
    -8 -8 -5 41.7231
    -8 8 5 42.4365
    8 8 -5 35.1573
    8 8 5 31.4612
    -8 8 -5 40.6788
    -8 8 -5 42.9983
    -8 -8 5 42.3371
    9 8 -5 -0.3814
    -9 8 5 2.91462
    -9 -8 -5 2.51106
    -9 8 -5 1.32343
    9 8 5 0.26269
    -9 -8 5 -0.2046
    -10 8 5 33.7367
    10 8 -5 34.2031
    -10 -8 -5 36.9343
    10 8 5 34.5784
    -10 -8 5 37.2354
    -10 8 -5 32.9223
    -11 -8 -5 2.06105
    11 8 -5 2.97096
    -11 8 5 2.74662
    -11 8 -5 6.31618
    11 8 5 2.83982
    11 8 5 2.72641
    -12 8 5 -1.3386
    12 8 -5 7.45095
    -12 8 -5 -1.7094
    12 8 5 -2.5038
    0 9 5 0.52697
    0 9 -5 0.58262
    1 9 -5 128.076
    -1 9 5 134.255
    1 9 5 128.574
    -1 9 -5 127.456
    -2 9 5 19.1096
    2 9 -5 25.7323
    -2 9 -5 29.7947
    2 9 5 23.4959
    2 9 5 26.9652
    3 9 -5 77.3902
    3 9 5 81.0827
    3 9 5 88.9747
    -3 9 -5 74.1977
    4 9 -5 1.2257
    4 9 5 6.11205
    -4 9 -5 5.80853
    -4 9 -5 5.60916
    4 9 5 2.62713
    5 9 -5 70.1695
    -5 9 -5 69.5719
    5 9 5 79.5315
    5 9 5 69.9889
    -5 -9 5 73.0024
    -5 9 -5 67.2762
    -5 9 -5 70.3539
    6 9 -5 13.4191
    -6 -9 -5 10.6116
    -6 -9 5 16.6395
    6 9 5 15.0258
    -6 9 -5 11.4169
    -6 9 -5 13.7954
    6 9 5 9.30408
    7 9 -5 2.13199
    -7 9 5 0.78269
    -7 -9 -5 -1.3659
    7 9 5 -1.2687
    7 9 5 -1.6502
    -7 9 -5 1.79187
    -7 -9 5 0.80237
    -8 -9 -5 53.417
    -8 9 5 51.3277
    8 9 -5 51.97
    8 9 5 59.8627
    -8 9 -5 49.0331
    -8 -9 5 54.6312
    -8 -9 5 52.3461
    9 9 -5 13.1861
    -9 9 5 10.5083
    -9 -9 -5 6.97102
    -9 9 -5 9.41056
    9 9 5 9.82806
    -9 -9 5 11.2981
    -10 -9 -5 106.189
    10 9 -5 91.1028
    -10 9 5 90.9226
    10 9 5 97.7248
    -10 9 -5 90.879
    -10 -9 5 84.4439
    10 9 5 88.0066
    -11 -9 -5 29.3062
    -11 9 5 28.6227
    11 9 -5 28.2431
    -11 9 -5 28.3859
    11 9 5 26.5116
    11 9 5 29.7767
    12 9 -5 18.6986
    12 9 5 20.8634
    0 10 5 24.129
    0 10 5 25.2233
    0 10 -5 29.8619
    -1 10 5 73.4463
    1 10 -5 69.1587
    1 10 5 73.2375
    -1 10 -5 69.6794
    1 10 5 67.3934
    2 10 -5 97.0958
    2 10 -5 99.6402
    2 10 5 109.169
    -2 10 -5 96.5928
    2 10 5 104.777
    -2 10 -5 105.262
    3 10 -5 1.40682
    3 10 -5 3.83127
    3 10 5 4.09241
    -3 10 -5 2.96779
    3 10 5 2.3949
    -3 10 -5 4.69471
    3 10 5 1.55873
    4 10 -5 128.682
    4 10 -5 131.163
    4 10 5 141.525
    -4 10 -5 133.939
    -4 -10 5 131.959
    4 10 5 127.424
    4 10 5 135.421
    -4 10 -5 123.807
    -4 10 -5 134.205
    5 10 -5 1.34046
    -5 -10 -5 4.59967
    5 10 -5 5.9873
    -5 10 -5 3.91116
    -5 10 -5 4.97377
    -5 -10 5 4.36094
    5 10 5 8.10395
    5 10 5 6.91894
    6 10 -5 1.71994
    -6 -10 -5 3.67833
    6 10 5 4.26047
    -6 -10 5 3.21602
    6 10 5 3.17932
    -6 10 -5 2.5813
    7 10 -5 14.0955
    -7 -10 -5 18.9847
    -7 10 -5 20.2701
    7 10 5 14.1922
    -7 -10 5 13.5766
    7 10 5 14.5379
    8 10 -5 32.6971
    -8 -10 -5 36.0269
    8 10 5 37.5584
    -8 10 -5 35.7123
    -8 -10 5 33.7881
    8 10 5 33.8088
    -8 -10 5 32.2758
    -9 10 5 1.33379
    9 10 -5 2.83727
    -9 -10 -5 0.41999
    -9 10 -5 1.27137
    9 10 5 1.56701
    9 10 5 0.64947
    -9 -10 5 1.83468
    -10 10 5 16.943
    10 10 -5 16.0232
    -10 -10 -5 13.5994
    10 10 5 16.3878
    -10 10 -5 9.98463
    -10 -10 5 14.5202
    10 10 5 17.9359
    11 10 -5 1.50928
    -11 -10 -5 1.62836
    11 10 5 1.07164
    -11 10 -5 3.8192
    0 11 5 -0.2459
    0 11 5 0.96126
    0 11 -5 0.98757
    0 11 -5 0.56434
    1 11 -5 1.09714
    1 11 5 1.74958
    1 11 5 -0.7037
    -1 11 -5 -0.7306
    -1 11 -5 1.40656
    2 11 -5 -0.8085
    2 11 5 0.61481
    2 11 5 0.30387
    -2 11 -5 0.38766
    -2 11 -5 -2.1206
    3 11 -5 0.00787
    3 11 -5 0.60501
    -3 11 -5 1.10304
    3 11 5 0.55468
    -3 11 -5 0.34823
    3 11 5 1.79058
    4 11 -5 1.66872
    4 11 -5 0.1984
    -4 11 -5 2.51854
    -4 -11 5 -2.0755
    4 11 5 -0.2501
    4 11 5 2.93003
    5 11 -5 47.6283
    -5 -11 -5 54.2136
    5 11 -5 58.3969
    -5 11 -5 59.2587
    5 11 5 55.9174
    5 11 5 45.8906
    -5 -11 5 59.4609
    -5 11 -5 58.5951
    5 11 5 55.4856
    -6 -11 -5 123.158
    6 11 -5 129.716
    6 11 5 127.871
    6 11 5 121.313
    -6 11 -5 125.987
    6 11 5 118.284
    -6 -11 5 126.2
    -7 -11 -5 1.71015
    7 11 -5 0.61028
    -7 -11 5 -0.6273
    7 11 5 1.38721
    7 11 5 0.61987
    -7 11 -5 1.75931
    7 11 5 1.31217
    8 11 -5 83.1069
    -8 -11 -5 88.2889
    8 11 5 88.3423
    -8 -11 5 80.1428
    8 11 5 84.7117
    -8 11 -5 85.852
    -8 -11 5 84.3316
    9 11 -5 8.1742
    -9 -11 -5 6.0454
    9 11 5 10.0812
    -9 -11 5 7.83206
    -9 11 -5 10.9363
    9 11 5 9.90493
    10 11 -5 77.5096
    -10 -11 -5 76.8411
    -10 -11 5 76.3972
    -10 11 -5 74.5524
    10 11 5 75.9064
    10 11 5 81.1246
    0 12 -5 1.84043
    0 12 5 -0.4362
    0 12 -5 1.32435
    1 12 -5 -0.2739
    1 12 5 4.90557
    -1 12 -5 0.17187
    1 12 5 1.02915
    -1 12 -5 1.97158
    2 12 -5 5.96729
    -2 12 -5 11.5791
    2 12 5 14.6261
    2 12 5 11.6911
    -2 12 -5 9.5181
    3 12 -5 13.2091
    3 12 5 5.7334
    3 12 5 10.9281
    -3 12 -5 13.4889
    4 12 -5 2.57485
    4 12 -5 3.18322
    -4 -12 5 2.03262
    4 12 5 0.98311
    -4 12 -5 4.67977
    4 12 5 0.39971
    5 12 -5 16.5378
    5 12 -5 24.09
    -5 -12 -5 21.4617
    5 12 5 18.1246
    5 12 5 20.0919
    -5 -12 5 23.2692
    6 12 -5 1.9057
    -6 -12 -5 2.96552
    6 12 -5 1.65725
    -6 12 -5 3.27418
    -6 -12 5 2.31843
    6 12 5 2.03267
    6 12 5 5.85924
    -7 -12 -5 1.7776
    7 12 -5 -0.2281
    -7 -12 5 0.25417
    -7 12 -5 0.53204
    7 12 5 0.36188
    -8 -12 -5 27.1705
    8 12 -5 25.8273
    -8 12 -5 22.9487
    8 12 5 26.1514
    -9 -12 -5 24.0956
    9 12 -5 25.7879
    -9 -12 5 24.4634
    9 12 5 22.0745
    -9 12 -5 19.514
    -10 -12 -5 -0.6048
    -10 -12 5 0.25724
    0 13 -5 -0.5584
    0 13 -5 -3.4146
    0 13 5 0.14877
    1 13 -5 22.8073
    1 13 -5 28.4607
    1 13 5 27.1541
    -1 13 -5 31.4792
    -1 13 -5 30.6358
    2 13 -5 8.18745
    -2 13 -5 8.3186
    2 13 5 1.58072
    3 13 -5 23.0879
    3 13 5 23.141
    -3 13 -5 19.9392
    4 13 -5 24.5624
    -4 -13 5 18.5161
    4 13 5 17.9546
    -4 13 -5 28.5976
    -5 -13 -5 3.46589
    5 13 -5 4.90411
    5 13 5 4.71267
    -5 -13 5 4.78026
    6 13 -5 9.52787
    -6 -13 -5 8.95381
    -6 -13 5 7.61048
    6 13 5 9.02451
    -7 -13 -5 4.08891
    7 13 5 5.5813
    -7 -13 5 4.6293
    -8 -13 -5 87.0646
    8 13 5 87.9579
    -8 -13 5 84.7784
    -9 -13 -5 -2.1794
    -9 -13 5 0.79722
    0 14 5 6.07788
    0 14 -5 5.87982
    1 14 -5 123.744
    1 14 -5 116.683
    1 14 5 130.797
    -1 14 -5 118.916
    2 14 -5 4.81732
    2 14 -5 3.77981
    2 14 5 7.33054
    -2 14 -5 6.16135
    3 14 -5 6.28564
    3 14 -5 9.34872
    3 14 5 8.95273
    -3 -14 5 7.41174
    -3 14 -5 5.46406
    -4 -14 -5 1.11632
    4 14 -5 0.10262
    -4 14 -5 2.37947
    -4 -14 5 1.19655
    4 14 5 -0.9544
    -5 -14 -5 22.9954
    5 14 -5 23.0984
    -5 -14 5 23.597
    5 14 5 20.3701
    -6 -14 -5 28.105
    -6 -14 5 32.5675
    6 14 5 29.5894
    -7 -14 -5 22.9574
    7 14 5 22.9661
    -7 -14 5 21.9388
    -8 -14 5 6.7706
    0 15 -5 -1.7734
    1 15 -5 10.5413
    1 15 5 10.1473
    -1 15 -5 10.4698
    2 15 -5 0.03305
    2 15 -5 0.86998
    -2 15 -5 -1.4596
    2 15 5 -0.0614
    3 15 -5 25.2235
    3 15 -5 25.2792
    3 15 5 24.3718
    -3 15 -5 26.9266
    -3 -15 5 22.0395
    4 15 -5 16.5571
    -4 -15 -5 13.9464
    4 15 -5 13.7016
    -4 -15 5 13.1446
    4 15 5 13.9629
    5 15 -5 9.15168
    5 15 -5 6.66697
    -5 -15 -5 8.33735
    5 15 5 8.63981
    -5 -15 5 4.99078
    -6 -15 -5 56.8234
    6 15 -5 61.7251
    6 15 5 56.3622
    -7 -15 -5 -0.0581
    7 15 -5 0.9178
    0 16 -5 3.99596
    1 16 -5 7.21117
    1 16 5 4.08416
    -1 16 -5 7.28195
    2 16 -5 3.13938
    2 16 5 3.4207
    -2 -16 5 3.93991
    -2 16 -5 -0.2207
    3 16 -5 33.8533
    -3 -16 5 32.178
    3 16 5 32.2773
    -4 -16 -5 40.6131
    -4 -16 5 47.8423
    -5 -16 -5 1.82506
    -5 -16 5 1.70127
    -2 -17 5 0.68691
    -3 -17 5 9.01337
    0 0 -6 1048.56
    0 0 6 1044.56
    0 0 6 1067.03
    -1 0 6 119.85
    1 0 6 130.69
    -1 0 -6 112.964
    1 0 -6 118.081
    1 0 6 125.76
    -1 0 6 123.237
    2 0 6 770.18
    2 0 -6 761.514
    -2 0 -6 772.864
    2 0 6 760.159
    -2 0 6 796.769
    -2 0 6 796.942
    -3 0 6 60.7125
    -3 0 -6 70.3825
    3 0 6 60.8296
    -3 0 6 56.3306
    3 0 6 58.3094
    4 0 6 297.183
    -4 0 6 300.58
    -4 0 6 307.261
    4 0 6 292.411
    -4 0 -6 304.024
    -5 0 -6 38.9782
    -5 0 6 36.3352
    5 0 6 34.4653
    -6 0 -6 97.2865
    6 0 6 96.6367
    -6 0 6 95.9017
    -7 0 6 79.2283
    -7 0 -6 73.3736
    7 0 6 75.2241
    -8 0 6 336.865
    -9 0 -6 110.088
    9 0 -6 113.72
    -9 0 6 109.339
    -9 0 6 117.455
    -10 0 6 85.9046
    -10 0 6 85.7017
    10 0 -6 86.2452
    -10 0 -6 94.9304
    11 0 -6 78.2272
    -11 0 6 78.6032
    -11 0 -6 68.8384
    -11 0 6 82.8406
    11 0 6 71.4752
    -12 0 6 -0.352
    -12 0 -6 2.014
    12 0 6 0.93331
    -12 0 6 1.54767
    12 0 -6 -0.4286
    -13 0 6 22.2668
    -13 0 -6 30.4921
    13 0 6 22.8312
    13 0 -6 26.8631
    0 -1 6 -0.6498
    0 -1 6 0.19316
    0 1 6 0.17765
    0 1 6 -0.6803
    0 1 -6 0.53078
    0 -1 -6 -0.0174
    1 -1 6 194.723
    -1 -1 -6 187.882
    -1 1 6 192.867
    -1 1 6 185.83
    1 -1 6 193.449
    1 1 -6 191.371
    -1 1 6 199.518
    1 -1 -6 180.902
    -1 1 -6 186.319
    -1 -1 6 194.607
    1 1 6 194.131
    1 1 6 202.008
    -1 -1 6 188.438
    2 -1 6 50.2941
    2 -1 6 49.6881
    -2 1 6 50.7471
    -2 1 6 51.2829
    2 1 -6 50.4796
    -2 -1 -6 56.4056
    -2 -1 6 51.1435
    -2 -1 6 51.4894
    2 1 6 50.1301
    2 1 6 53.3488
    2 -1 -6 46.6375
    2 1 6 49.9749
    -2 1 -6 48.3077
    -3 -1 -6 169.096
    -3 1 6 155.975
    3 1 -6 159.159
    -3 1 6 159.085
    3 -1 6 156.276
    -3 -1 6 159.521
    3 1 6 157.396
    -3 -1 6 158.158
    3 1 6 159.311
    3 1 6 165.033
    -3 1 -6 165.423
    -4 1 6 420.031
    -4 1 6 427.404
    -4 -1 -6 423.449
    -4 -1 6 430.184
    4 1 6 430.899
    -4 1 -6 424.465
    4 1 6 428.275
    -5 1 6 167.383
    -5 -1 -6 175.409
    5 -1 6 172.317
    -5 1 -6 170.311
    5 1 6 166.904
    -5 -1 6 173.14
    6 -1 6 524.821
    -6 -1 -6 547.075
    -6 1 6 551.671
    6 1 6 549.548
    -6 1 -6 540.184
    -6 -1 6 548.363
    7 -1 6 96.9482
    -7 1 6 95.1355
    -7 -1 -6 100.758
    7 1 6 95.0167
    -7 1 -6 95.232
    -7 -1 6 96.3368
    -8 1 6 51.4764
    -8 -1 6 49.3047
    -9 -1 -6 31.69
    -9 -1 -6 26.568
    -9 1 6 28.0332
    -9 1 6 31.9984
    9 1 -6 31.8529
    -9 1 -6 30.1002
    -9 -1 6 33.0386
    -9 1 -6 28.6232
    -9 -1 6 34.8176
    -10 1 6 2.35348
    -10 -1 -6 4.27207
    -10 1 6 6.13654
    10 1 -6 2.36454
    -10 -1 6 9.32718
    10 -1 -6 3.0614
    -10 -1 6 2.16064
    -10 1 -6 2.53472
    10 1 6 2.12454
    -11 1 6 120.702
    11 1 -6 139.126
    -11 1 6 141.576
    -11 -1 6 131.812
    -11 1 -6 138.049
    -11 -1 6 133.21
    11 -1 -6 140.921
    11 1 6 145.229
    12 -1 6 107.11
    -12 1 6 107.523
    -12 1 6 102.317
    -12 -1 -6 105.834
    12 1 -6 100.089
    -12 1 -6 100.417
    12 -1 -6 104.232
    -12 -1 6 109.334
    12 1 6 105.951
    -12 -1 6 99.5088
    13 1 -6 3.14239
    13 -1 6 4.65407
    -13 -1 -6 3.20903
    -13 1 6 2.31583
    -13 1 6 2.25689
    -13 -1 6 2.29583
    13 -1 -6 2.39853
    -13 1 -6 2.87678
    0 2 6 9979.32
    0 2 -6 9629.78
    0 -2 6 9999.99
    0 2 6 9304.15
    0 -2 6 9651.39
    0 2 6 9442.23
    0 -2 -6 9704.36
    1 -2 6 8.03792
    -1 -2 -6 8.16961
    -1 2 6 10.1609
    -1 2 6 6.08815
    1 -2 6 7.69532
    1 2 -6 7.49859
    1 2 6 6.73631
    -1 -2 6 8.47918
    1 -2 -6 6.40506
    -1 -2 6 8.2346
    1 2 6 8.22187
    -1 2 -6 6.19216
    -2 2 6 17.8309
    -2 -2 -6 15.9845
    2 2 -6 15.0641
    2 -2 6 19.0416
    -2 2 6 18.2005
    -2 2 -6 17.2979
    2 2 6 23.0004
    -2 -2 6 16.7501
    -2 -2 6 17.2998
    2 2 6 16.1516
    2 2 6 17.4622
    -3 2 6 50.0821
    -3 2 6 49.2167
    3 2 -6 52.4721
    -3 -2 -6 41.7675
    -3 -2 6 46.7257
    3 2 6 46.6846
    -3 2 -6 45.3505
    3 2 6 52.0965
    -3 -2 6 45.1694
    3 2 6 50.0104
    -4 2 6 525.221
    -4 -2 -6 548.723
    -4 2 6 550.6
    4 2 -6 520.001
    -4 2 6 531.158
    4 2 6 517.761
    -4 2 -6 522.252
    -4 -2 6 532.463
    4 2 6 502.113
    -5 -2 -6 7.40988
    5 2 6 4.13395
    -5 -2 6 8.29342
    -5 2 -6 6.73689
    -6 -2 -6 549.626
    6 -2 6 520.832
    6 2 6 519.763
    -6 2 -6 529.48
    -6 -2 6 525.977
    -7 -2 -6 16.6378
    7 -2 6 11.2843
    -7 -2 6 9.25945
    7 2 6 16.5194
    -7 2 -6 13.9551
    -8 2 6 12.389
    -8 -2 6 12.1796
    -8 2 -6 12.6025
    -8 2 -6 17.767
    -9 2 6 11.0025
    9 2 -6 11.2356
    -9 -2 -6 11.2073
    -9 -2 -6 9.27335
    -9 2 6 11.676
    9 2 6 10.3965
    -9 2 -6 12.7654
    -9 2 -6 12.7358
    -9 -2 6 8.23791
    -9 2 -6 11.4518
    -10 2 6 275.453
    10 2 -6 268.762
    -10 -2 -6 275.771
    -10 2 6 268.588
    10 2 6 252.502
    -10 -2 6 269.473
    -10 2 -6 282.939
    -10 2 -6 276.561
    -11 2 6 42.7283
    -11 2 6 48.3838
    11 2 -6 42.2441
    11 2 6 49.3959
    -11 2 -6 40.4736
    11 -2 -6 39.6502
    -11 -2 6 43.0298
    -11 -2 6 45.8889
    12 2 -6 40.5674
    -12 2 6 44.057
    12 -2 6 41.857
    -12 2 6 47.4397
    12 -2 -6 38.9496
    -12 -2 6 34.813
    -12 2 -6 41.8432
    -13 2 6 1.13511
    13 -2 6 -0.4185
    -13 2 6 0.26248
    13 2 -6 0.98839
    -13 -2 -6 -0.6196
    -13 2 -6 -0.0051
    -13 -2 6 0.28568
    13 -2 -6 -0.253
    0 3 -6 0.29541
    0 -3 6 -0.7421
    0 3 6 -1.1135
    0 3 6 0.57404
    0 -3 6 0.05596
    0 3 6 0.04046
    1 -3 6 12.2059
    -1 3 6 12.8908
    1 -3 6 11.283
    1 3 -6 12.5033
    -1 3 6 12.3544
    -1 3 -6 14.5487
    1 3 6 13.757
    -1 -3 6 12.0356
    1 3 6 9.92613
    -1 -3 6 11.8088
    -2 -3 -6 625.647
    2 3 -6 635.382
    -2 3 6 617.267
    -2 -3 6 622.395
    -2 3 -6 640.91
    -2 -3 6 621.248
    2 3 6 606.366
    2 3 6 628.915
    -3 -3 -6 192.931
    -3 3 6 202.166
    3 3 -6 191.512
    3 3 6 200.09
    -3 3 -6 195.492
    -3 -3 6 210.519
    3 3 6 188.53
    -4 -3 -6 541.484
    4 3 -6 561.533
    -4 3 6 554.859
    4 3 6 541.739
    -4 3 -6 564.645
    4 3 6 530.256
    -4 -3 6 576.163
    -5 -3 -6 48.1528
    5 3 6 40.6695
    5 3 6 43.5554
    -5 -3 6 44.6598
    -5 3 -6 44.7576
    -6 -3 -6 26.044
    6 3 6 24.6213
    -6 3 -6 28.7121
    -6 -3 6 31.9567
    6 3 6 24.6031
    -7 -3 -6 2.09564
    7 3 6 3.90681
    -7 -3 6 0.79955
    -8 3 6 118.434
    -8 3 6 124.149
    -8 3 -6 122.716
    -8 3 -6 123.547
    -8 3 -6 118.371
    -8 -3 6 124.556
    -9 3 6 3.89668
    -9 3 6 6.54758
    -9 -3 -6 5.17462
    9 3 -6 5.73389
    -9 -3 -6 6.14653
    -9 -3 6 5.58437
    -9 3 -6 6.09517
    -9 3 -6 8.90179
    9 3 6 7.14175
    -10 -3 -6 476.411
    10 3 -6 453.317
    -10 3 6 470.076
    -10 3 6 474.717
    10 3 6 484.166
    -10 3 -6 476.898
    -10 3 -6 467.08
    10 3 6 469.999
    -11 3 6 11.9891
    -11 3 6 14.4717
    11 3 -6 13.8281
    -11 3 -6 18.4184
    -11 3 -6 18.073
    12 -3 6 4.40897
    -12 3 6 2.62921
    12 3 -6 2.79643
    -12 3 6 5.55979
    12 -3 -6 3.60101
    -12 3 -6 1.43646
    -12 -3 6 4.89803
    -13 3 6 43.5515
    13 -3 6 43.6504
    -13 3 -6 49.2517
    13 -3 -6 47.1201
    -13 -3 6 54.0251
    0 4 -6 7.42021
    0 -4 6 8.02161
    0 4 6 8.2675
    0 4 6 7.08601
    0 4 6 7.72919
    -1 4 6 230.768
    1 -4 6 226.848
    1 4 -6 239.426
    -1 4 -6 237.371
    1 4 6 231.955
    -1 -4 6 236.561
    1 4 6 229.706
    -2 4 6 561.532
    2 4 -6 582.242
    -2 4 -6 575.998
    2 4 6 597
    2 4 6 572.461
    -2 -4 6 588.536
    3 4 -6 5.81587
    -3 4 6 5.81034
    3 4 6 5.3168
    -3 4 -6 6.01354
    3 4 6 7.79341
    -3 -4 6 4.01303
    4 4 -6 403.082
    -4 4 6 377.154
    4 4 6 385.857
    -4 -4 6 392.909
    -4 4 -6 388.074
    4 4 6 379.007
    5 4 -6 3.85875
    -5 -4 6 4.95946
    5 4 6 2.83214
    5 4 6 3.8924
    6 4 6 138.432
    -6 -4 6 140.339
    -7 4 6 18.7853
    -7 -4 6 23.9197
    -7 4 -6 20.6531
    7 4 6 23.096
    -8 4 6 164.326
    -8 4 6 169.865
    -8 -4 -6 164.798
    8 4 -6 168.718
    8 4 6 164.223
    -8 4 -6 170.926
    -8 -4 6 183.865
    -8 4 -6 171.531
    8 4 6 190.066
    9 4 -6 91.7029
    -9 4 6 87.1683
    -9 4 6 90.9312
    -9 -4 -6 92.0145
    -9 4 -6 91.4283
    -9 -4 6 85.6905
    9 4 6 81.4428
    -9 4 -6 93.1576
    -10 4 6 59.8242
    -10 4 6 60.3207
    -10 -4 -6 73.2532
    -10 -4 -6 58.0164
    10 4 -6 68.1685
    -10 4 -6 61.8146
    -10 4 -6 67.8923
    11 4 -6 18.8149
    -11 4 6 18.8098
    -11 4 6 18.0793
    -11 4 -6 18.3422
    -11 4 -6 22.1247
    11 4 6 19.8598
    -12 4 6 -0.3938
    12 -4 -6 2.77489
    -12 4 -6 3.91929
    -12 4 -6 5.07045
    13 -4 6 0.49206
    -13 4 6 2.11786
    -13 -4 6 0.73303
    13 -4 -6 0.24085
    0 5 6 0.14854
    0 5 6 0.03632
    0 5 -6 -0.258
    -1 5 6 3.77081
    1 5 -6 6.96732
    -1 5 6 8.86185
    -1 5 -6 3.82681
    1 5 6 6.11442
    1 5 6 2.97953
    -2 5 6 119.682
    2 5 -6 133.406
    2 5 6 123.235
    2 5 6 122.719
    -2 5 -6 127.23
    3 5 -6 53.4065
    -3 5 6 51.5186
    3 5 6 50.9825
    3 5 6 48.3157
    4 5 -6 -0.0517
    -4 5 6 -1.4252
    4 5 6 0.81886
    4 5 6 -0.2571
    5 5 -6 214.819
    5 5 6 208.102
    5 5 6 200.057
    6 5 -6 390.082
    6 5 6 393.704
    -6 -5 6 393.95
    -7 5 6 2.16185
    -7 5 -6 0.21257
    7 5 6 0.29492
    8 5 -6 45.0257
    -8 5 6 42.8606
    -8 5 6 43.9736
    -8 -5 -6 54.4728
    -8 -5 6 51.1519
    -8 5 -6 48.6234
    -8 5 -6 51.0795
    8 5 6 60.1734
    -9 5 6 -0.875
    -9 5 6 1.55668
    9 5 -6 1.48019
    -9 -5 -6 -0.2499
    -9 5 -6 1.04453
    -9 5 -6 1.34609
    -9 -5 6 0.26944
    -10 5 6 148.343
    -10 5 6 146.738
    -10 -5 -6 152.229
    -10 5 -6 146.326
    -10 -5 6 156.188
    -10 5 -6 146.842
    10 5 6 161.087
    -11 -5 -6 40.4968
    -11 5 6 39.6094
    -11 5 -6 43.4777
    11 5 6 47.8627
    -11 5 -6 44.4236
    -12 5 6 228.01
    -12 5 -6 226.682
    -12 5 -6 250.848
    13 -5 6 5.8812
    -13 5 6 7.46934
    13 -5 -6 6.44542
    0 6 6 532.193
    0 6 6 519.77
    0 6 -6 538.794
    -1 6 6 207.113
    -1 6 6 207.613
    1 6 -6 208.714
    1 6 6 188.586
    -1 6 -6 205.6
    1 6 6 214.384
    2 6 -6 551.835
    -2 6 6 545.117
    -2 6 6 528.217
    2 6 6 547.903
    2 6 6 557.052
    3 6 -6 53.787
    -3 6 6 49.8621
    3 6 6 63.0599
    3 6 6 53.0926
    -4 6 6 12.2258
    4 6 -6 15.7288
    4 6 6 16.3954
    4 6 6 12.1528
    5 6 -6 17.2017
    5 6 6 12.6362
    6 6 -6 62.9
    -6 6 -6 55.5664
    6 6 6 51.1801
    -7 -6 -6 156.713
    -7 6 6 148.056
    -7 6 6 153.897
    -7 6 -6 163.366
    -7 6 -6 152.862
    7 6 6 170.02
    -8 6 6 159.409
    -8 -6 -6 156.484
    -8 6 6 161.807
    -8 -6 -6 160.397
    -8 6 -6 162.231
    -8 -6 6 166.783
    -8 6 -6 156.577
    -9 6 6 34.8549
    -9 -6 -6 35.4097
    -9 -6 6 38.453
    9 6 6 36.6118
    -9 6 -6 35.5936
    -9 6 -6 37.8585
    -10 6 6 47.089
    -10 -6 -6 49.2271
    -10 6 -6 37.1995
    10 6 6 39.3621
    -10 6 -6 43.763
    -10 -6 6 46.6835
    -11 -6 -6 -0.1014
    -11 6 6 0.91833
    11 6 6 0.15987
    -11 6 -6 0.2741
    -11 6 -6 0.93351
    -12 6 6 12.2698
    -12 6 -6 12.3339
    13 -6 6 15.6208
    0 7 6 0.1459
    0 7 6 1.69131
    0 7 -6 -0.4088
    -1 7 6 23.871
    1 7 -6 26.6438
    -1 7 6 24.5813
    1 7 6 26.302
    1 7 6 25.8288
    -2 7 6 680.157
    -2 7 6 657.696
    2 7 -6 652.291
    2 7 6 677.235
    3 7 -6 17.646
    -3 7 6 18.6187
    3 7 6 21.5665
    4 7 -6 223.482
    -4 7 -6 214.498
    4 7 6 221.628
    4 7 6 216.704
    5 7 -6 -0.149
    5 7 6 0.40634
    5 7 6 4.20698
    -6 7 6 145.649
    6 7 6 149.614
    -6 7 -6 146.686
    6 7 6 141.503
    -6 7 -6 154.855
    -7 -7 -6 1.73344
    -7 7 6 -2.0091
    -7 7 -6 0.35084
    7 7 6 1.64417
    -7 7 -6 -1.2051
    -7 -7 6 0.54664
    -7 -7 6 1.10924
    7 7 6 -0.0492
    -8 -7 -6 164.846
    -8 7 6 172.645
    -8 -7 6 173.945
    8 7 6 171.528
    -8 7 -6 178.349
    -8 7 -6 160.456
    -9 7 6 23.6687
    -9 -7 -6 30.7523
    9 7 6 28.8247
    -9 -7 6 28.9002
    -9 7 -6 28.9929
    -9 7 -6 24.7813
    -10 -7 -6 465.77
    -10 7 6 464.64
    10 7 6 500.665
    -10 -7 6 462.438
    -10 7 -6 477.16
    -10 7 -6 483.096
    -11 -7 -6 6.43684
    -11 7 6 6.36506
    11 7 6 10.4881
    -11 7 -6 5.7648
    -12 7 6 -1.0428
    12 7 6 -0.3588
    -12 7 -6 0.69847
    0 8 6 72.4723
    -1 8 6 6.24149
    1 8 -6 4.75309
    1 8 6 4.07631
    -2 8 6 321.461
    2 8 -6 330.341
    2 8 6 328.229
    -3 8 -6 54.4278
    3 8 6 60.7979
    3 8 6 47.3721
    4 8 6 239.763
    4 8 6 239.08
    -4 8 -6 239.516
    4 8 6 244.78
    -5 8 -6 29.8398
    -5 8 -6 37.9653
    5 8 6 39.0352
    5 8 6 41.0184
    6 8 -6 91.9472
    -6 -8 -6 87.2413
    -6 8 -6 95.8393
    -6 -8 6 95.4941
    6 8 6 97.9109
    -6 8 -6 87.7913
    6 8 6 86.126
    7 8 -6 34.131
    -7 -8 -6 31.162
    -7 8 6 40.5277
    -7 8 -6 35.0742
    7 8 6 27.8403
    -7 -8 6 33.0901
    -7 -8 6 31.5658
    -7 8 -6 35.3265
    7 8 6 29.7882
    8 8 -6 128.098
    -8 -8 -6 120.99
    -8 8 6 120.119
    -8 -8 6 131.966
    -8 8 -6 122.712
    8 8 6 121.967
    -8 8 -6 115.723
    -9 -8 -6 24.4866
    -9 8 6 26.3806
    9 8 -6 26.7144
    -9 -8 6 26.6361
    9 8 6 27.2974
    -9 8 -6 20.2859
    10 8 -6 44.0882
    -10 8 6 45.8526
    -10 -8 -6 46.5308
    -10 -8 6 46.4352
    -10 8 -6 50.9432
    10 8 6 42.0836
    -11 8 6 -1.4048
    11 8 -6 -0.4799
    -11 -8 -6 0.45526
    11 8 6 -3.575
    -11 8 -6 0.79471
    11 8 6 1.16274
    -12 8 6 44.7464
    12 8 -6 37.2016
    12 8 6 42.9992
    -12 8 -6 44.124
    0 9 -6 0.57276
    0 9 6 0.17318
    -1 9 6 115.066
    1 9 -6 101.661
    -1 9 -6 93.8447
    1 9 6 105.858
    1 9 6 103.016
    -2 9 6 23.6175
    2 9 -6 28.9411
    2 9 6 28.7477
    -2 9 -6 25.8002
    2 9 6 21.5391
    3 9 -6 184.816
    3 9 6 200.363
    -3 9 -6 187.905
    3 9 6 184.138
    4 9 -6 23.9319
    4 9 -6 25.4505
    -4 9 -6 26.2294
    -4 9 -6 20.6255
    -4 9 -6 20.1945
    4 9 6 22.6592
    4 9 6 21.2564
    -5 -9 -6 16.3592
    5 9 -6 10.9284
    -5 9 -6 14.3051
    5 9 6 18.0598
    -5 9 -6 11.3771
    -5 9 -6 16.9723
    5 9 6 14.5108
    -5 -9 6 15.3565
    6 9 -6 197.437
    -6 -9 -6 199.302
    6 9 6 207.314
    -6 9 -6 192.649
    -6 9 -6 186.839
    6 9 6 194.606
    -6 -9 6 191.357
    -7 -9 -6 44.762
    7 9 -6 51.3563
    -7 9 -6 45.4877
    7 9 6 42.6858
    7 9 6 50.6299
    -7 -9 6 38.6753
    -7 9 -6 45.8134
    -8 9 6 127.222
    -8 -9 -6 126.027
    -8 -9 6 123.614
    -8 9 -6 130.569
    8 9 6 117.857
    -9 -9 -6 50.2075
    -9 9 6 36.1069
    9 9 -6 37.9918
    -9 -9 6 36.0514
    -9 9 -6 40.6587
    9 9 6 44.1536
    -10 -9 -6 114.056
    10 9 -6 124.157
    -10 9 6 108.071
    -10 -9 6 118.921
    10 9 6 117.163
    10 9 6 109.902
    -10 9 -6 111.625
    11 9 -6 -0.4893
    -11 9 6 0.38497
    -11 -9 -6 -0.0273
    11 9 6 1.20766
    11 9 6 0.53435
    -11 9 -6 2.01111
    0 10 -6 107.952
    0 10 6 111.11
    1 10 -6 5.51671
    -1 10 6 5.96692
    -1 10 -6 4.53615
    1 10 6 9.24812
    1 10 6 8.08106
    -1 10 -6 7.45984
    2 10 -6 376.182
    2 10 -6 366.202
    -2 10 -6 382.399
    2 10 6 407.159
    -2 10 -6 379.614
    2 10 6 387.939
    3 10 -6 63.6458
    3 10 -6 63.8618
    3 10 6 60.8274
    3 10 6 54.7737
    -3 10 -6 58.2003
    -3 10 -6 67.8184
    -3 10 -6 62.2868
    4 10 -6 212.13
    4 10 -6 210.043
    4 10 6 215.053
    4 10 6 200.878
    4 10 6 212.345
    -4 10 -6 208.839
    -4 10 -6 197.298
    -4 10 -6 196.639
    -5 -10 -6 58.6502
    5 10 -6 62.9582
    -5 10 -6 60.8956
    5 10 6 67.9205
    -5 -10 6 65.6261
    -5 10 -6 61.0855
    -5 10 -6 54.5368
    5 10 6 67.2039
    6 10 -6 68.5171
    -6 -10 -6 65.4531
    -6 10 -6 80.045
    6 10 6 68.3164
    -6 -10 6 66.0231
    6 10 6 69.9894
    7 10 -6 2.23986
    -7 -10 -6 -1.7919
    -7 -10 6 -1.4196
    -7 10 -6 1.27028
    7 10 6 -1.5765
    7 10 6 -0.0576
    8 10 -6 233.001
    -8 -10 -6 243.764
    8 10 6 227.489
    -8 10 -6 239.528
    8 10 6 244.162
    -8 -10 6 210.688
    9 10 -6 8.26145
    -9 -10 -6 6.03991
    -9 10 6 5.77516
    9 10 6 3.78091
    -9 -10 6 8.72741
    -9 10 -6 9.09264
    9 10 6 8.05167
    -10 -10 -6 74.1498
    -10 10 6 70.3165
    10 10 -6 75.5891
    -10 10 -6 78.5924
    -10 -10 6 72.7171
    10 10 6 65.9
    10 10 6 73.4572
    -11 -10 -6 5.31577
    11 10 -6 3.13173
    -11 10 -6 3.64785
    11 10 6 5.18649
    0 11 6 -2.1928
    0 11 -6 0.73915
    0 11 6 8.28123
    0 11 -6 0.42754
    1 11 -6 19.8666
    1 11 6 24.2416
    1 11 6 15.2392
    -1 11 -6 20.375
    -1 11 -6 20.9709
    2 11 -6 31.5921
    2 11 -6 37.2746
    2 11 6 29.946
    2 11 6 34.7828
    -2 11 -6 33.5678
    -2 11 -6 38.5806
    3 11 -6 4.94875
    3 11 -6 1.99474
    -3 11 -6 2.14189
    3 11 6 1.44937
    3 11 6 -0.0282
    -3 11 -6 1.19791
    4 11 -6 121.517
    4 11 -6 123.189
    4 11 6 121.242
    -4 -11 6 129.77
    4 11 6 138.489
    -4 11 -6 128.712
    -4 11 -6 135.712
    5 11 -6 12.2202
    -5 -11 -6 16.382
    5 11 -6 8.8426
    5 11 6 14.2396
    -5 11 -6 8.48545
    5 11 6 11.2143
    -5 -11 6 12.8762
    5 11 6 10.6464
    6 11 -6 0.65698
    -6 -11 -6 3.66139
    -6 11 -6 5.79656
    -6 -11 6 4.33834
    6 11 6 7.16137
    6 11 6 2.35665
    6 11 6 5.97444
    -7 -11 -6 70.1312
    7 11 -6 63.4514
    -7 -11 6 62.5482
    7 11 6 75.7917
    7 11 6 67.8418
    -7 11 -6 69.0252
    -8 -11 -6 9.5356
    8 11 -6 7.61258
    8 11 6 11.3706
    -8 11 -6 5.89187
    -8 -11 6 5.35414
    8 11 6 7.50056
    -9 -11 -6 0.27665
    9 11 -6 0.1108
    9 11 6 -2.0611
    -9 -11 6 -1.0679
    -9 11 -6 -0.6061
    9 11 6 0.00504
    -10 -11 -6 80.8531
    10 11 -6 86.2145
    -10 11 -6 74.5003
    10 11 6 87.4724
    -10 -11 6 89.8011
    0 12 -6 584.444
    0 12 -6 570.319
    0 12 6 585.442
    1 12 -6 6.73689
    1 12 -6 6.67549
    -1 12 -6 5.39069
    1 12 6 11.6378
    -1 12 -6 7.30906
    1 12 6 8.95633
    2 12 -6 21.3229
    2 12 6 23.3219
    -2 12 -6 23.6845
    2 12 6 20.0922
    -2 12 -6 27.1537
    3 12 -6 -3.852
    -3 12 -6 0.68886
    3 12 6 0.77984
    3 12 6 -0.3653
    4 12 -6 63.1689
    4 12 -6 59.2846
    -4 -12 6 48.9644
    4 12 6 56.4298
    -4 12 -6 61.091
    4 12 6 64.3122
    5 12 -6 8.91181
    -5 -12 -6 5.88741
    5 12 -6 7.32967
    -5 12 -6 4.80023
    -5 -12 6 8.93853
    5 12 6 6.11584
    5 12 6 9.12708
    -6 -12 -6 47.9771
    6 12 -6 46.2453
    -6 -12 6 47.328
    6 12 6 49.5657
    -6 12 -6 49.204
    -7 -12 -6 0.68911
    7 12 -6 -0.0013
    7 12 6 -0.7345
    -7 12 -6 0.60215
    -7 -12 6 1.07149
    -8 -12 -6 10.7595
    8 12 -6 9.4529
    -8 12 -6 10.4199
    8 12 6 9.57509
    -8 -12 6 8.71378
    9 12 -6 -0.3154
    -9 -12 -6 0.71428
    -9 12 -6 0.32539
    -9 -12 6 -0.9012
    9 12 6 0.60857
    -10 -12 -6 32.9206
    -10 -12 6 38.5438
    0 13 -6 -0.3609
    0 13 -6 2.13716
    0 13 6 -1.0935
    1 13 -6 2.81296
    1 13 -6 4.78761
    -1 13 -6 3.99278
    -1 13 -6 5.82274
    1 13 6 3.89309
    2 13 -6 7.39543
    2 13 -6 4.87794
    2 13 6 8.42243
    -2 13 -6 8.19456
    3 13 -6 144.8
    -3 -13 6 139.071
    3 13 6 146.779
    -3 13 -6 145.499
    4 13 -6 3.14307
    4 13 6 1.66324
    -4 13 -6 3.48998
    -4 -13 6 4.37664
    5 13 -6 43.6277
    -5 -13 -6 38.2978
    5 13 6 40.1858
    -5 -13 6 43.6636
    -6 -13 -6 25.4129
    -6 -13 6 27.5385
    6 13 6 24.034
    -7 -13 -6 2.28369
    7 13 6 0.05246
    -7 -13 6 0.05759
    -8 -13 -6 1.86053
    8 13 6 4.97389
    -8 -13 6 1.41323
    -8 13 -6 -0.1083
    -9 -13 -6 -1.2562
    -9 -13 6 1.15709
    0 14 -6 80.7317
    0 14 -6 81.426
    1 14 -6 1.94482
    1 14 -6 0.51255
    -1 14 -6 3.10434
    1 14 6 0.83443
    2 14 -6 371.001
    2 14 -6 393.059
    2 14 6 354.421
    -2 14 -6 360.475
    3 14 -6 -1.2481
    3 14 -6 -1.6294
    -3 -14 6 3.25668
    -3 14 -6 3.34382
    3 14 6 -0.024
    -4 -14 -6 77.6633
    4 14 -6 84.3847
    4 14 -6 83.5651
    4 14 6 84.6555
    -4 -14 6 82.672
    -5 -14 -6 2.26728
    5 14 -6 -1.6744
    5 14 6 -0.3695
    -5 -14 6 -1.8928
    -6 -14 -6 13.5615
    -6 -14 6 13.3388
    6 14 6 12.895
    -7 -14 -6 0.53729
    -7 -14 6 -0.1385
    7 14 6 0.50023
    8 14 -6 130.136
    0 15 -6 1.40039
    1 15 -6 15.3292
    -1 15 -6 12.2513
    1 15 6 10.6134
    2 15 -6 56.4036
    2 15 -6 57.1592
    -2 -15 6 56.0634
    -2 15 -6 61.4863
    2 15 6 54.9913
    3 15 -6 1.77103
    3 15 -6 0.12753
    -3 -15 6 -0.2904
    -3 15 -6 -1.5305
    3 15 6 -0.3893
    -4 -15 -6 1.9523
    4 15 -6 2.23723
    4 15 -6 1.62581
    4 15 6 1.08233
    -4 -15 6 2.83626
    5 15 -6 24.8155
    -5 -15 -6 27.242
    -5 -15 6 25.9603
    5 15 6 22.1513
    6 15 -6 25.1975
    -6 -15 -6 25.8156
    -6 -15 6 23.7286
    0 16 -6 186.792
    1 16 -6 30.3706
    -1 16 -6 30.9077
    2 16 -6 1.14767
    -2 16 -6 -0.5018
    2 16 6 0.24064
    -2 -16 6 1.38845
    -3 -16 -6 2.16099
    -3 -16 6 3.46297
    -4 -16 -6 18.1186
    -4 -16 6 17.5774
    -5 -16 -6 3.23058
    -5 -16 6 5.0927
    -2 -17 6 0.06743
    0 0 7 -1.3037
    0 0 -7 -0.3483
    0 0 7 -0.6693
    1 0 7 -0.67
    -1 0 7 -0.3254
    1 0 -7 -0.9686
    -1 0 -7 -1.5609
    -1 0 7 -1.0132
    1 0 7 -0.5844
    -2 0 7 -1.5641
    2 0 7 -0.5149
    2 0 -7 -0.4467
    2 0 7 -0.2151
    -2 0 7 -0.202
    -2 0 -7 0.91321
    3 0 7 1.01783
    3 0 7 -2.1801
    -3 0 7 -1.5233
    -3 0 -7 -0.7669
    -3 0 7 -0.8476
    3 0 7 -1.3853
    4 0 7 0.30657
    4 0 7 0.89955
    -4 0 7 0.2912
    -4 0 -7 0.66708
    -4 0 7 -0.6754
    5 0 7 0.59171
    -5 0 7 -0.6765
    -5 0 -7 -0.7616
    -6 0 7 1.28328
    -6 0 -7 0.09108
    6 0 7 0.5868
    -7 0 -7 1.8238
    -7 0 7 -0.0867
    7 0 7 -0.68
    -8 0 7 -0.914
    -9 0 7 3.07528
    -9 0 7 0.45922
    -9 0 -7 -0.2697
    9 0 -7 1.38523
    -10 0 -7 -0.6241
    -10 0 7 -2.1205
    -10 0 7 -3.3766
    10 0 -7 -0.0678
    -11 0 7 2.95225
    -11 0 -7 1.50377
    11 0 7 -1.6191
    11 0 -7 1.29911
    -11 0 7 -0.6013
    -12 0 7 0.12681
    -12 0 -7 0.59897
    -12 0 7 -0.5519
    12 0 -7 -1.1915
    12 0 7 -0.1189
    -13 0 7 0.03904
    13 0 -7 0.12677
    -13 0 7 -0.3889
    -13 0 -7 -0.8636
    0 -1 7 -1.3057
    0 1 7 -0.7115
    0 -1 -7 -0.6394
    0 1 7 -1.1693
    0 1 -7 -2.2453
    0 -1 7 0.29646
    1 1 -7 357.837
    -1 1 7 354.297
    1 -1 7 368.146
    1 -1 7 364.077
    -1 -1 -7 366.223
    -1 1 7 368.255
    1 -1 -7 356.868
    -1 -1 7 373.334
    -1 1 -7 346.927
    1 1 7 359.879
    -1 -1 7 357.101
    1 1 7 350.683
    1 1 7 372.834
    2 -1 7 26.2282
    -2 1 7 30.741
    2 -1 7 25.214
    2 1 -7 28.3469
    -2 -1 -7 26.7196
    -2 1 7 25.0573
    -2 -1 7 27.6303
    2 1 7 26.4793
    2 1 7 30.9825
    -2 1 -7 27.765
    -2 -1 7 26.7829
    2 1 7 27.997
    -3 -1 -7 179.415
    -3 1 7 179.683
    -3 1 7 168.797
    3 1 -7 173.403
    3 -1 7 180.759
    -3 1 -7 185.228
    -3 -1 7 179.161
    3 1 7 175.813
    -3 -1 7 184.141
    3 1 7 170.566
    3 1 7 173.014
    -4 -1 -7 22.0853
    -4 1 7 24.0184
    -4 1 7 22.6901
    4 1 7 25.2419
    -4 -1 7 23.5999
    -4 1 -7 23.0634
    4 1 7 20.1391
    4 1 7 19.9872
    -4 -1 7 21.1923
    -5 1 7 23.9231
    -5 -1 -7 24.5516
    5 -1 7 24.6229
    -5 1 -7 28.7418
    -5 -1 7 26.7608
    5 1 7 25.4258
    6 -1 7 368.208
    -6 1 7 378.443
    -6 -1 -7 374.294
    6 1 7 364.579
    -6 -1 7 357.713
    7 -1 7 18.4345
    -7 -1 -7 20.0555
    7 1 7 17.3703
    -7 -1 7 16.1988
    -7 1 -7 11.8791
    -8 1 7 425.458
    -8 1 7 388.803
    -8 -1 7 412.055
    -8 1 -7 409.804
    -9 -1 -7 30.7696
    9 1 -7 34.828
    -9 1 7 27.7929
    -9 -1 -7 31.454
    -9 1 7 28.9412
    -9 1 -7 32.3418
    -9 -1 7 26.2879
    -9 -1 7 37.0086
    -9 1 -7 29.2465
    10 1 -7 169.595
    -10 1 7 169.051
    -10 1 7 184.675
    -10 -1 -7 171.29
    -10 -1 7 174.87
    -10 1 -7 185.701
    10 -1 -7 176.708
    -10 1 -7 162.354
    10 1 7 168.782
    -10 -1 7 171.597
    -11 1 7 24.6014
    -11 1 7 21.7013
    11 1 -7 20.9094
    -11 1 -7 19.826
    11 1 7 17.3291
    -11 -1 7 17.545
    -11 -1 7 14.4072
    11 -1 -7 18.3527
    -12 1 7 84.7107
    12 1 -7 85.4707
    -12 1 7 83.7819
    12 -1 7 86.1026
    -12 -1 -7 89.4906
    12 1 7 83.9567
    -12 -1 7 88.9561
    -12 -1 7 81.5709
    12 1 7 85.7564
    -12 1 -7 81.3082
    12 -1 -7 86.9882
    -13 1 7 5.82772
    -13 -1 -7 6.51786
    13 -1 7 4.97267
    -13 1 7 3.62866
    13 1 -7 4.78657
    13 -1 -7 3.87228
    -13 -1 7 6.18844
    -13 1 -7 4.97306
    0 -2 -7 4.76859
    0 2 -7 4.80664
    0 2 7 2.81465
    0 2 7 3.43446
    0 -2 7 3.64023
    0 -2 7 4.41806
    -1 -2 -7 12.6034
    1 -2 7 10.7875
    -1 2 7 10.606
    1 2 -7 10.196
    -1 2 7 10.777
    1 -2 7 10.917
    -1 -2 7 11.7818
    -1 2 -7 15.0225
    -1 -2 7 13.6762
    1 2 7 12.6788
    1 2 7 12.9895
    1 2 7 12.6596
    2 2 -7 75.7066
    -2 -2 -7 80.8601
    2 -2 7 82.3128
    2 -2 7 77.205
    -2 2 7 77.6202
    -2 2 7 80.7885
    -2 2 -7 80.5521
    -2 -2 7 81.3379
    2 2 7 76.8201
    2 2 7 78.511
    2 2 7 77.1651
    -2 -2 7 80.8255
    -3 2 7 6.74158
    3 2 -7 4.96324
    -3 2 7 4.52651
    -3 -2 -7 5.69285
    -3 2 -7 6.93212
    3 2 7 5.54545
    3 2 7 5.9115
    -3 -2 7 6.54076
    -3 -2 7 9.47129
    3 2 7 7.18102
    -4 2 7 106.143
    -4 2 7 114.323
    -4 2 7 119.188
    -4 -2 -7 116.619
    4 2 7 114.207
    -4 -2 7 117.948
    -4 2 -7 114.566
    4 2 7 108.281
    -5 -2 -7 2.67506
    -5 2 -7 4.66864
    -5 -2 7 2.59854
    5 2 7 3.9929
    5 2 7 5.01988
    6 -2 7 0.21008
    -6 -2 -7 0.25906
    -6 2 -7 0.42787
    6 2 7 2.31228
    -6 -2 7 -0.0618
    -7 -2 -7 48.7132
    7 -2 7 46.9085
    7 2 7 47.4795
    -7 -2 7 48.4645
    -7 2 -7 47.9535
    -8 -2 -7 44.0862
    -8 2 7 40.0869
    -8 2 7 45.4759
    -8 2 -7 44.9754
    -8 2 -7 44.8361
    -8 -2 7 52.0487
    -8 2 -7 40.5238
    -9 2 7 6.58991
    -9 2 7 5.97729
    -9 -2 -7 5.23697
    9 2 -7 2.38374
    -9 -2 -7 5.3661
    -9 2 -7 3.94498
    -9 2 -7 5.67011
    -9 2 -7 0.84589
    -9 -2 7 9.8606
    9 2 7 5.96782
    -10 2 7 20.9647
    -10 2 7 20.3336
    -10 -2 -7 20.6386
    10 2 -7 19.6304
    -10 -2 7 19.5317
    -10 -2 7 15.4581
    -10 2 -7 24.3818
    10 2 7 20.6308
    -11 2 7 21.3687
    -11 2 7 24.9767
    11 2 -7 23.2776
    11 2 7 23.1583
    11 -2 -7 21.2042
    11 2 7 24.6125
    -11 -2 7 23.9166
    -11 2 -7 29.9467
    -11 -2 7 25.433
    12 -2 7 17.4238
    12 2 -7 14.307
    -12 2 7 16.0168
    -12 2 7 12.5463
    -12 -2 7 11.1092
    -12 2 -7 13.3641
    12 -2 -7 15.9893
    -13 2 7 8.32879
    -13 2 7 5.49385
    13 -2 7 6.0055
    -13 -2 -7 8.35907
    -13 -2 7 9.86604
    -13 2 -7 5.18706
    13 -2 -7 8.6944
    0 3 -7 0.5848
    0 -3 7 -0.01
    0 3 7 0.44008
    0 3 7 1.62017
    0 3 7 0.12762
    0 -3 7 -0.1133
    -1 3 7 1.69673
    1 -3 7 3.70791
    1 3 -7 4.05795
    1 -3 7 1.8606
    -1 3 7 2.72881
    1 3 7 0.5743
    1 3 7 2.32782
    -1 -3 7 2.84334
    -1 -3 7 1.71115
    -1 3 -7 3.38169
    1 3 7 2.32589
    -2 3 7 25.7371
    2 -3 7 25.0754
    2 3 -7 27.2249
    -2 -3 7 25.0937
    -2 3 -7 25.0871
    2 3 7 29.9487
    2 3 7 24.5398
    -2 -3 7 26.0704
    3 3 -7 27.8322
    -3 3 7 25.8794
    3 3 7 24.3929
    -3 -3 7 22.3553
    3 3 7 22.3952
    -3 -3 7 22.432
    -3 3 -7 19.4525
    -4 -3 -7 216.437
    4 3 -7 219.264
    -4 3 7 208.269
    -4 3 -7 213.331
    -4 -3 7 218.78
    4 3 7 216.776
    4 3 7 201.397
    -5 -3 -7 194.115
    5 3 7 189.79
    -5 3 -7 190.842
    5 3 7 181.756
    -5 -3 7 193.329
    -6 -3 -7 198.835
    6 3 7 209.359
    -6 3 -7 198.022
    -6 -3 7 198.126
    -7 3 7 -2.0468
    -7 -3 -7 1.45338
    7 -3 7 1.20911
    -7 3 -7 0.58833
    7 3 7 2.47963
    -8 -3 -7 302.278
    -8 3 7 295.274
    -8 3 7 311.789
    8 3 -7 306.117
    8 3 7 305.487
    -8 -3 7 313.526
    -8 3 -7 313.842
    -8 3 -7 299.371
    -8 -3 7 315.129
    -8 3 -7 307.493
    9 3 -7 -0.959
    -9 -3 -7 -0.527
    -9 -3 -7 -3.5987
    -9 3 7 -0.7745
    -9 3 7 0.71594
    -9 -3 7 0.39319
    -9 3 -7 1.78834
    9 3 7 1.75605
    -9 -3 7 1.37547
    -9 3 -7 0.21201
    9 3 7 1.23574
    -9 3 -7 1.68305
    -10 3 7 7.13483
    -10 -3 -7 13.5764
    -10 3 7 9.23625
    -10 -3 -7 10.1091
    10 3 -7 6.75811
    10 3 7 11.6927
    10 3 7 9.13936
    -10 3 -7 10.9566
    -10 3 -7 10.8142
    -11 3 7 10.712
    -11 3 7 10.7399
    11 3 -7 11.7963
    -11 3 -7 9.83877
    -11 3 -7 11.3324
    12 -3 7 10.1803
    12 3 -7 11.8252
    -12 3 7 9.52915
    -12 3 7 7.83814
    12 -3 -7 8.26818
    -12 -3 7 11.0033
    -12 3 -7 10.3101
    12 3 7 10.1239
    -13 3 7 1.27714
    13 -3 7 -0.3265
    -13 -3 7 0.04222
    -13 3 -7 0.93863
    13 -3 -7 -0.2695
    0 4 7 92.1473
    0 4 7 97.9442
    0 4 7 95.2533
    0 -4 7 95.4239
    0 4 -7 99.1399
    1 -4 7 51.8874
    -1 4 7 50.577
    1 4 -7 55.2938
    -1 4 7 47.6019
    -1 -4 7 50.0814
    -1 4 -7 54.7093
    1 4 7 51.6719
    1 4 7 50.8931
    2 -4 7 502.67
    2 4 -7 544.315
    -2 4 7 522.787
    2 4 7 512.576
    2 4 7 497.578
    -2 -4 7 521.459
    -2 4 -7 528.295
    3 4 -7 30.4332
    -3 4 7 30.7772
    -3 -4 7 32.4887
    -3 4 -7 31.1026
    3 4 7 24.18
    3 4 7 28.0913
    4 4 -7 610.982
    -4 4 7 579.389
    4 4 7 611.876
    -4 4 -7 600.011
    4 4 7 586.412
    -4 -4 7 585.624
    5 4 -7 3.35058
    5 4 7 4.17327
    5 4 7 3.97241
    -5 4 -7 3.82886
    -5 -4 7 5.8563
    -6 -4 7 96.8533
    6 4 7 95.8863
    -7 4 7 19.7557
    7 -4 7 15.0114
    7 4 7 16.075
    -7 4 -7 15.4653
    -8 -4 -7 80.3302
    -8 4 7 78.3945
    8 4 -7 81.6439
    -8 4 7 83.3465
    -8 4 -7 90.4257
    8 4 7 73.7335
    -8 4 -7 83.0108
    8 4 7 80.563
    -8 4 -7 76.7775
    -8 -4 7 85.7954
    9 4 -7 41.5993
    -9 4 7 45.4519
    -9 4 7 48.1619
    -9 -4 -7 48.7838
    -9 4 -7 42.0467
    9 4 7 37.9656
    -9 -4 7 46.8474
    -9 4 -7 55.1147
    10 4 -7 35.6999
    -10 -4 -7 39.9859
    -10 4 7 33.7579
    -10 4 7 35.0761
    -10 -4 -7 34.2651
    -10 4 -7 44.0485
    10 4 7 37.7342
    -10 4 -7 29.0147
    -11 4 7 21.9975
    -11 4 7 18.1847
    11 4 -7 20.0614
    11 4 7 18.8491
    -11 4 -7 17.6602
    -11 4 -7 22.9576
    -12 4 7 -0.0739
    12 -4 -7 0.75065
    -12 4 -7 4.50665
    12 4 7 1.23241
    -12 4 -7 0.46092
    -13 4 7 4.93233
    13 -4 7 6.45206
    13 -4 -7 5.61487
    -13 -4 7 4.94326
    0 5 -7 -0.6323
    0 5 7 -0.1393
    0 5 7 -2.4465
    1 5 -7 270.92
    -1 5 7 240.724
    -1 5 7 264.794
    1 5 7 244.693
    1 5 7 258.051
    -1 5 -7 260.316
    -2 5 7 40.2405
    2 5 -7 36.4344
    -2 5 -7 47.6122
    2 5 7 48.5587
    2 5 7 42.1702
    -3 5 7 54.7778
    3 5 -7 62.5711
    3 5 7 55.9751
    3 5 7 56.7007
    -3 5 -7 57.4187
    4 5 -7 1.22513
    -4 5 7 1.23824
    4 5 7 0.54836
    4 5 7 0.38319
    5 5 -7 70.7025
    5 5 7 67.1889
    5 5 7 72.7789
    -6 -5 7 61.7104
    -6 5 -7 66.9612
    6 5 7 67.4812
    -7 5 7 7.99928
    -7 5 7 1.44242
    -7 5 -7 6.70706
    -7 5 -7 6.73459
    7 5 7 3.132
    -7 5 -7 4.99929
    -8 5 7 162.992
    8 5 -7 166.179
    -8 -5 -7 176.43
    -8 5 7 169.637
    8 5 7 168.312
    -8 5 -7 157.543
    -8 -5 7 191.061
    -8 5 -7 170.293
    8 5 7 156.996
    9 5 -7 3.6763
    -9 -5 -7 2.45265
    -9 5 7 1.08634
    -9 5 7 3.29134
    -9 5 -7 -1.292
    -9 -5 7 -0.4275
    -9 5 -7 1.44608
    -10 5 7 67.6565
    -10 -5 -7 65.9505
    -10 5 7 74.6407
    -10 5 -7 68.8511
    10 5 7 69.4745
    -10 -5 7 71.7236
    -10 5 -7 76.3609
    -11 5 7 12.3142
    -11 -5 -7 12.7167
    -11 5 -7 16.0985
    -11 5 -7 12.7199
    11 5 7 18.4774
    -12 5 7 2.87413
    -12 5 -7 3.11026
    12 5 7 5.26463
    -12 5 -7 3.23041
    13 -5 7 16.5146
    13 -5 -7 19.4436
    0 6 7 203.935
    0 6 -7 217.673
    0 6 7 210.877
    1 6 -7 9.86872
    -1 6 7 11.147
    -1 6 7 11.0984
    1 6 7 8.31956
    1 6 7 11.5029
    -1 6 -7 10.4277
    -2 6 7 308.77
    2 6 -7 318.697
    2 6 7 323.924
    2 6 7 325.066
    -2 6 -7 335.29
    3 6 -7 76.1054
    -3 6 7 68.531
    3 6 7 78.0808
    3 6 7 72.3534
    4 6 -7 293.114
    4 6 7 280.951
    4 6 7 285.445
    5 6 -7 0.12966
    5 6 7 2.91466
    -6 6 7 12.0866
    -6 6 -7 11.6669
    6 6 7 19.5458
    -7 6 7 -0.2705
    -7 -6 -7 -1.1047
    -7 6 7 2.3603
    -7 -6 7 1.27557
    -7 6 -7 -1.794
    7 6 7 0.17405
    -7 6 -7 0.0859
    -8 6 7 81.675
    -8 6 7 77.3224
    -8 -6 -7 85.936
    -8 -6 -7 76.0322
    -8 -6 7 83.836
    -8 6 -7 85.9002
    -8 6 -7 74.508
    8 6 7 86.957
    -9 -6 -7 -1.7787
    -9 6 7 2.75165
    9 6 7 0.60122
    -9 -6 7 -0.8256
    -9 6 -7 0.62929
    -9 6 -7 0.75455
    -10 6 7 42.0602
    -10 -6 -7 38.3195
    10 6 7 31.9161
    -10 6 -7 42.0781
    -10 6 -7 43.5664
    -10 -6 7 42.784
    -11 6 7 -2.0923
    -11 -6 -7 1.6479
    -11 6 -7 0.47514
    11 6 7 0.09666
    -11 6 -7 -0.2992
    -12 6 7 34.9026
    12 6 7 37.6123
    -12 6 -7 36.4628
    13 -6 7 2.6736
    0 7 -7 0.03599
    0 7 7 1.58918
    0 7 7 -0.4434
    -1 7 7 47.0714
    1 7 -7 54.898
    -1 7 7 50.0992
    1 7 7 48.7132
    1 7 7 52.1893
    2 7 -7 29.7359
    -2 7 7 25.9647
    2 7 7 28.4503
    2 7 7 26.3588
    3 7 -7 -0.4533
    3 7 7 -0.7319
    4 7 -7 22.4795
    4 7 7 35.4704
    -4 7 -7 31.853
    4 7 7 29.4765
    5 7 7 -1.4986
    5 7 7 0.45688
    -6 -7 -7 14.285
    -6 7 7 9.7915
    -6 -7 7 15.5533
    -6 7 -7 14.7244
    6 7 7 13.2014
    6 7 7 17.8623
    -6 7 -7 13.9675
    -7 7 7 19.8957
    -7 -7 -7 17.3642
    -7 -7 7 18.7587
    -7 7 -7 26.649
    -7 7 -7 23.3479
    7 7 7 22.3343
    7 7 7 16.2453
    -7 -7 7 20.6723
    -8 -7 -7 9.81534
    -8 -7 -7 11.6606
    -8 7 7 13.9783
    8 7 7 15.3285
    -8 7 -7 10.9646
    -8 7 -7 11.8069
    -8 -7 7 10.7542
    -9 -7 -7 60.2546
    -9 7 7 51.8846
    -9 7 -7 57.7172
    -9 7 -7 53.0249
    9 7 7 53.9664
    -9 -7 7 53.948
    -10 -7 -7 10.2517
    -10 7 7 16.9197
    -10 7 -7 8.84336
    -10 -7 7 12.9783
    -10 7 -7 13.2007
    10 7 7 9.47174
    -11 -7 -7 1.9298
    -11 7 7 2.16353
    -11 7 -7 2.48956
    11 7 7 3.86262
    -12 7 7 15.9161
    12 7 7 26.5672
    -12 7 -7 16.2261
    0 8 7 231.255
    1 8 -7 0.1776
    -1 8 7 -1.7232
    1 8 7 -0.1326
    2 8 -7 451.519
    2 8 7 461.226
    -2 8 -7 461.611
    3 8 -7 25.0002
    3 8 7 22.2305
    3 8 7 24.8225
    -3 8 -7 26.5194
    4 8 7 96.6477
    -4 8 -7 94.5367
    4 8 7 98.7714
    5 8 -7 0.27016
    -5 -8 7 2.97279
    -5 8 -7 -0.289
    5 8 7 0.70291
    5 8 7 -1.0933
    -5 8 -7 1.60017
    -6 -8 -7 0.62614
    6 8 -7 -1.3569
    -6 -8 7 -1.1062
    -6 8 -7 1.54658
    6 8 7 -1.3752
    6 8 7 0.26998
    -6 8 -7 -0.5219
    -7 -8 -7 135.379
    -7 8 7 131.223
    7 8 -7 131.908
    7 8 7 140.748
    7 8 7 129.592
    -7 8 -7 132.538
    -7 8 -7 128.952
    -7 -8 7 123.136
    -7 -8 7 130.383
    -8 8 7 134.605
    8 8 -7 120.421
    -8 -8 -7 131.784
    -8 -8 7 135.438
    8 8 7 133.767
    -8 8 -7 133.169
    -8 8 -7 135.653
    9 8 -7 23.5572
    -9 -8 -7 18.0401
    -9 8 7 16.9678
    9 8 7 19.1084
    -9 8 -7 20.8303
    -9 -8 7 22.4596
    -9 8 -7 26.4602
    -10 8 7 7.59603
    10 8 -7 9.85503
    -10 -8 -7 11.2335
    10 8 7 14.2752
    -10 8 -7 10.3006
    -10 -8 7 10.4689
    11 8 -7 15.9986
    -11 -8 -7 10.9548
    -11 8 7 10.3347
    11 8 7 13.4635
    -11 8 -7 9.65232
    12 8 7 20.7159
    0 9 7 1.90662
    0 9 -7 -2.035
    1 9 -7 18.8333
    -1 9 7 18.6676
    -1 9 -7 14.0655
    1 9 7 16.086
    1 9 7 17.7078
    2 9 -7 2.56023
    2 9 7 1.06824
    2 9 7 2.13128
    -2 9 -7 -0.5834
    3 9 -7 5.41403
    3 9 -7 1.96416
    -3 9 -7 1.68
    -3 9 -7 2.11088
    3 9 7 5.72117
    3 9 7 2.55124
    4 9 -7 19.8646
    4 9 7 14.7074
    -4 9 -7 12.9077
    -4 -9 7 14.1683
    -4 9 -7 13.9024
    4 9 7 10.2517
    5 9 -7 5.73818
    -5 -9 -7 3.59997
    -5 9 -7 1.99726
    -5 -9 7 4.30084
    5 9 7 3.55459
    5 9 7 3.10541
    -5 9 -7 1.74533
    6 9 -7 8.25203
    -6 -9 -7 8.80554
    -6 9 -7 13.0737
    6 9 7 9.59519
    -6 9 -7 10.188
    6 9 7 12.9967
    -6 -9 7 11.2188
    -7 -9 -7 4.49984
    7 9 -7 4.44194
    -7 9 -7 5.32573
    7 9 7 4.4923
    7 9 7 6.03323
    -7 -9 7 6.54852
    -7 -9 7 3.67695
    -7 9 -7 6.382
    -8 -9 -7 3.24272
    -8 9 7 0.24812
    8 9 -7 2.41557
    -8 9 -7 0.67865
    -8 -9 7 2.34511
    8 9 7 5.61786
    -9 9 7 18.018
    9 9 -7 20.5905
    -9 -9 -7 17.6253
    9 9 7 21.2272
    -9 9 -7 12.8995
    -9 -9 7 17.2084
    -10 9 7 15.3919
    10 9 -7 21.9696
    -10 -9 -7 24.5508
    10 9 7 25.8614
    -10 9 -7 25.9591
    10 9 7 28.8943
    -10 -9 7 21.7589
    -11 -9 -7 8.2327
    -11 9 7 8.4086
    11 9 -7 6.82151
    -11 9 -7 5.78339
    11 9 7 7.6275
    0 10 -7 155.793
    0 10 7 166.037
    0 10 -7 171.664
    -1 10 7 57.8494
    1 10 -7 55.5742
    1 10 -7 56.393
    1 10 7 62.2317
    -1 10 -7 60.997
    1 10 7 68.7101
    -1 10 -7 65.6608
    2 10 -7 83.3006
    2 10 -7 75.4753
    -2 10 -7 82.0098
    2 10 7 72.4347
    -2 10 -7 68.0621
    2 10 7 75.0725
    3 10 -7 12.2047
    3 10 -7 12.6123
    3 10 7 11.8586
    3 10 7 15.2664
    -3 10 -7 11.7151
    -3 10 -7 13.1251
    -3 -10 7 15.6128
    4 10 -7 13.5305
    4 10 -7 13.7512
    -4 10 -7 16.738
    4 10 7 12.8775
    -4 10 -7 15.14
    -4 10 -7 17.5175
    4 10 7 15.4916
    -4 -10 7 17.6886
    -5 -10 -7 27.6409
    5 10 -7 31.9334
    5 10 7 33.0422
    5 10 7 32.9015
    -5 10 -7 28.6414
    -5 10 -7 31.841
    -5 -10 7 34.3243
    6 10 -7 1.01537
    -6 -10 -7 0.0238
    -6 -10 7 -0.7336
    6 10 7 1.15136
    6 10 7 -0.2544
    -6 10 -7 -0.4184
    -7 -10 -7 2.1031
    7 10 -7 0.78994
    -7 -10 7 0.16286
    -7 -10 7 1.12311
    7 10 7 -4.7588
    7 10 7 0.05487
    -7 10 -7 0.97263
    8 10 -7 5.05894
    -8 -10 -7 8.8399
    -8 10 -7 7.17745
    8 10 7 4.43368
    -8 -10 7 9.64286
    9 10 -7 5.32836
    -9 -10 -7 8.00251
    9 10 7 7.84061
    -9 -10 7 6.1146
    9 10 7 6.44174
    -9 10 -7 6.17594
    10 10 -7 2.71743
    -10 -10 -7 5.08409
    -10 10 -7 3.20267
    -10 -10 7 5.558
    10 10 7 6.58924
    10 10 7 4.75418
    -11 -10 -7 1.08445
    11 10 -7 0.68705
    0 11 -7 2.62888
    0 11 7 -0.8638
    0 11 -7 1.74155
    -1 11 7 23.1695
    1 11 -7 24.4135
    -1 11 -7 20.4087
    1 11 7 21.695
    1 11 7 23.8469
    -1 11 -7 24.8883
    2 11 -7 0.5722
    2 11 -7 1.65143
    2 11 7 2.51034
    -2 11 -7 0.0715
    2 11 7 0.97144
    -2 11 -7 3.12771
    3 11 -7 9.44891
    3 11 -7 8.30002
    3 11 7 12.3474
    -3 11 -7 7.83205
    -3 -11 7 11.461
    -3 11 -7 9.47094
    3 11 7 6.6308
    -3 11 -7 3.04806
    4 11 -7 23.534
    4 11 -7 25.6546
    -4 11 -7 22.2785
    4 11 7 20.7827
    -4 -11 7 17.657
    -4 11 -7 25.9435
    -4 11 -7 24.1311
    4 11 7 17.8229
    5 11 -7 2.62444
    -5 -11 -7 1.62539
    -5 -11 7 4.02587
    5 11 7 1.16445
    -5 11 -7 -0.3855
    5 11 7 3.42993
    6 11 -7 103.335
    -6 -11 -7 107.497
    6 11 7 112.244
    -6 -11 7 109.472
    6 11 7 104.512
    6 11 7 111.671
    -6 11 -7 111.596
    7 11 -7 6.1388
    -7 -11 -7 9.41768
    -7 11 -7 7.06085
    7 11 7 5.41735
    7 11 7 6.81321
    -7 -11 7 6.46526
    -8 -11 -7 96.4229
    8 11 -7 103.803
    8 11 7 100.853
    -8 11 -7 95.363
    8 11 7 92.9846
    -8 -11 7 93.5949
    9 11 -7 10.908
    -9 -11 -7 10.1774
    9 11 7 12.5003
    9 11 7 6.75481
    -9 11 -7 9.83134
    -9 -11 7 12.0347
    -10 -11 -7 117.562
    10 11 -7 120.806
    -10 11 -7 117.016
    -10 -11 7 115.988
    0 12 -7 6.42782
    0 12 -7 6.69449
    1 12 -7 28.1894
    1 12 -7 27.9816
    -1 12 -7 35.1155
    1 12 7 35.7643
    1 12 7 28.4517
    -1 12 -7 31.5559
    2 12 -7 11.2513
    2 12 7 14.3384
    2 12 7 15.9621
    -2 12 -7 11.3988
    -2 12 -7 9.49749
    3 12 -7 7.89204
    -3 12 -7 5.56022
    -3 -12 7 4.92115
    3 12 7 2.64268
    3 12 7 6.6085
    -3 12 -7 7.68016
    4 12 -7 16.7087
    4 12 -7 13.2487
    -4 -12 7 19.6485
    4 12 7 20.0524
    -4 12 -7 21.1906
    4 12 7 24.4704
    5 12 -7 40.7227
    -5 -12 -7 43.8573
    5 12 7 42.3287
    -5 -12 7 39.6752
    5 12 7 39.1037
    -5 12 -7 35.6785
    -6 -12 -7 44.4773
    6 12 -7 43.1548
    -6 -12 7 42.3213
    -6 12 -7 44.525
    6 12 7 47.1594
    7 12 -7 0.52723
    -7 -12 -7 0.51008
    7 12 7 1.29771
    -7 -12 7 0.43152
    -7 12 -7 0.53991
    -8 -12 -7 3.66273
    8 12 -7 3.40413
    -8 12 -7 4.55033
    8 12 7 4.22331
    -8 -12 7 3.27255
    -9 -12 -7 0.27226
    -9 12 -7 -0.0736
    -9 -12 7 -0.3264
    9 12 7 1.07783
    0 13 -7 1.04754
    0 13 -7 0.16328
    1 13 -7 28.7551
    1 13 -7 32.5529
    1 13 7 29.1258
    -1 13 -7 32.8824
    -1 13 -7 29.3261
    2 13 -7 30.3721
    2 13 -7 26.806
    2 13 7 28.556
    -2 13 -7 33.5925
    3 13 -7 1.1284
    3 13 -7 -0.5196
    -3 13 -7 -1.664
    3 13 7 1.26527
    -3 -13 7 -3.0405
    3 13 7 -4.2778
    4 13 -7 13.45
    4 13 7 16.0935
    -4 -13 7 11.2882
    -5 -13 -7 80.1786
    -5 -13 7 78.8562
    5 13 7 79.2062
    -6 -13 -7 144.055
    6 13 7 153.017
    -6 -13 7 145.503
    -7 -13 -7 2.63766
    -7 -13 7 3.33236
    7 13 7 3.87704
    -7 13 -7 4.40377
    -7 -13 7 3.61491
    -8 -13 -7 184.294
    8 13 7 177.82
    -8 -13 7 185.951
    -9 -13 7 4.43615
    0 14 -7 4.86201
    0 14 -7 4.86462
    1 14 -7 18.5271
    1 14 -7 22.0041
    -1 14 -7 20.3298
    2 14 -7 4.53821
    2 14 -7 4.21267
    -2 14 -7 4.51267
    2 14 7 3.03869
    -2 -14 7 1.1606
    3 14 -7 26.877
    3 14 -7 32.9982
    3 14 7 27.5101
    -3 14 -7 24.2493
    -3 -14 7 27.6216
    4 14 -7 10.3808
    4 14 -7 11.6211
    -4 -14 -7 16.4505
    -4 -14 7 11.6642
    4 14 7 15.8331
    -5 -14 -7 1.96906
    5 14 -7 2.40203
    -5 -14 7 -0.5068
    5 14 7 2.59619
    -6 -14 -7 20.7098
    6 14 -7 20.0463
    6 14 7 18.8024
    -6 -14 7 21.3273
    7 14 -7 1.07325
    -7 -14 -7 5.07607
    -7 -14 7 5.06322
    0 15 -7 -0.0588
    1 15 -7 0.43633
    -1 15 -7 1.41457
    2 15 -7 6.04445
    2 15 -7 -2.6762
    -2 -15 7 3.35298
    -2 15 -7 2.72352
    2 15 7 2.38192
    3 15 -7 33.9995
    3 15 -7 35.3169
    -3 -15 7 36.8808
    3 15 7 33.6223
    4 15 -7 6.18686
    -4 -15 -7 7.43221
    4 15 -7 6.51378
    -4 -15 7 6.02597
    4 15 7 7.02786
    -5 -15 -7 9.91146
    5 15 -7 11.7784
    -5 -15 7 9.93405
    5 15 7 11.0161
    -6 -15 -7 17.052
    6 15 -7 20.3025
    0 16 -7 44.3282
    1 16 -7 5.2
    -1 16 -7 6.48514
    -1 -16 7 9.51793
    2 16 -7 10.153
    -2 -16 7 13.2023
    -3 -16 -7 0.01314
    -3 -16 7 -0.3973
    -4 -16 -7 19.894
    -4 -16 7 21.0649
    0 0 -8 3207.3
    0 0 8 3239.58
    0 0 8 3234.13
    1 0 -8 1655.45
    1 0 8 1675.98
    -1 0 -8 1708.62
    1 0 8 1697.08
    -1 0 8 1661.54
    -1 0 8 1739.35
    -2 0 -8 366.125
    2 0 8 360.07
    -2 0 8 373.795
    2 0 8 369.437
    -2 0 8 356.006
    2 0 8 344.584
    3 0 8 316.125
    -3 0 8 313.407
    -3 0 -8 313.519
    3 0 8 299.576
    3 0 8 309.707
    -3 0 8 317.289
    -4 0 8 39.3959
    4 0 8 40.2649
    4 0 8 36.0765
    -4 0 8 39.1828
    4 0 8 40.4407
    -4 0 -8 43.9038
    5 0 8 58.2474
    -5 0 8 63.457
    -5 0 -8 61.2889
    6 0 8 207.44
    -6 0 -8 209.185
    -6 0 8 215.895
    7 0 8 366.489
    -7 0 8 362.951
    -8 0 8 8.21017
    -8 0 8 8.70571
    -8 0 -8 4.66301
    8 0 8 5.96776
    -8 0 -8 7.52633
    -9 0 8 139.666
    9 0 -8 150.864
    -9 0 -8 155.54
    -9 0 8 162.177
    -10 0 8 201.964
    10 0 -8 212.198
    -10 0 -8 193.17
    -10 0 8 203.728
    -11 0 8 18.9298
    -11 0 8 22.2132
    -11 0 -8 17.9
    11 0 8 22.5376
    11 0 -8 24.0561
    -12 0 8 5.76976
    12 0 8 2.74719
    -12 0 -8 4.15525
    -12 0 8 5.45342
    12 0 -8 4.91526
    -13 0 8 34.7107
    -13 0 -8 39.7259
    13 0 -8 35.6102
    0 1 8 -0.6004
    0 1 8 -0.5194
    0 -1 -8 -1.4748
    0 1 -8 -0.1495
    0 -1 8 -0.4118
    0 1 8 0.06289
    0 -1 8 -0.3652
    -1 1 8 2.51286
    1 -1 8 3.43048
    1 1 -8 0.73825
    1 -1 8 1.69017
    -1 -1 -8 2.16814
    -1 1 8 1.62279
    -1 -1 8 3.97477
    1 1 8 1.22777
    1 1 8 3.46347
    -1 1 -8 2.33357
    1 1 8 3.10667
    -1 -1 8 2.98978
    2 1 -8 154.309
    -2 -1 -8 159.931
    -2 1 8 157.96
    2 -1 8 164.432
    -2 1 8 156.503
    2 -1 8 142.936
    -2 -1 8 158.327
    2 1 8 161.59
    -2 1 -8 148.781
    -2 -1 8 160.211
    2 1 8 159.055
    2 1 8 158.827
    -3 1 8 43.9417
    3 -1 8 48.6031
    3 -1 8 46.0653
    -3 1 8 47.962
    -3 -1 -8 47.9577
    -3 1 -8 54.1083
    3 1 8 47.9931
    3 1 8 52.9257
    -3 -1 8 48.9294
    3 1 8 49.5564
    -3 -1 8 46.7728
    -4 -1 -8 503.979
    -4 1 8 520.135
    -4 1 8 499.307
    4 -1 8 510.455
    4 1 8 496.792
    -4 1 -8 517.594
    -4 -1 8 522.158
    4 1 8 487.409
    4 1 8 506.982
    -4 -1 8 501.367
    5 -1 8 341.726
    -5 -1 -8 359.748
    -5 1 8 352.083
    -5 1 8 328.936
    5 1 8 354.053
    -5 1 -8 348.141
    5 1 8 326.452
    -5 -1 8 354.476
    -6 -1 -8 379.754
    6 -1 8 355.48
    -6 1 8 353.07
    -6 -1 8 359.085
    6 1 8 346.538
    -7 1 8 74.3007
    7 -1 8 75.6553
    7 1 8 78.6119
    -7 -1 8 74.584
    -8 -1 -8 102.133
    -8 1 8 116.572
    -8 1 8 109.317
    8 1 -8 109.109
    -8 -1 -8 106.795
    8 1 8 103.011
    -8 -1 8 111.059
    -8 1 -8 110.449
    -8 -1 8 109.268
    -9 -1 -8 32.4363
    -9 1 8 23.8289
    9 1 -8 26.9901
    -9 -1 -8 25.6227
    -9 1 8 29.1309
    -9 1 -8 30.4076
    -9 -1 8 32.0993
    -9 -1 8 29.0523
    -9 1 -8 26.1472
    -10 1 8 66.6648
    -10 1 8 69.9203
    10 1 -8 67.5958
    -10 -1 -8 75.432
    -10 1 -8 73.728
    -10 1 -8 74.2105
    -10 -1 8 74.4055
    10 -1 -8 80.5455
    -10 -1 8 75.1402
    10 1 8 63.4761
    -11 1 8 2.84155
    -11 1 8 0.64279
    11 1 -8 2.41099
    11 1 8 2.68661
    -11 -1 8 1.77567
    -11 -1 8 3.52308
    -11 1 -8 3.6162
    11 -1 -8 -0.316
    -12 1 8 3.98047
    -12 1 8 4.80939
    -12 -1 -8 4.27685
    12 1 -8 3.19952
    12 -1 8 5.64556
    -12 1 -8 4.86672
    -12 -1 8 3.63734
    -12 -1 8 1.58603
    12 1 8 4.67772
    12 -1 -8 2.50458
    -13 -1 -8 8.26575
    -13 1 8 6.46016
    -13 1 8 11.0163
    13 -1 8 6.99023
    13 1 -8 5.45863
    13 -1 -8 3.93469
    -13 -1 8 5.78644
    -13 1 -8 8.95718
    0 2 -8 615.437
    0 2 8 538.664
    0 2 8 576.929
    0 -2 8 591.237
    0 2 8 606.136
    0 -2 8 578.621
    1 2 -8 61.4848
    1 -2 8 60.4921
    1 -2 8 59.0924
    -1 2 8 58.321
    -1 2 8 56.8654
    1 2 8 50.3774
    1 2 8 63.4777
    -1 2 -8 58.3615
    -1 -2 8 63.0282
    1 2 8 64.2334
    -1 -2 8 61.2671
    -2 2 8 1411.32
    -2 -2 -8 1408.32
    2 2 -8 1377.42
    2 -2 8 1393.84
    2 -2 8 1425.67
    -2 2 8 1409.1
    -2 -2 8 1432.21
    2 2 8 1371.8
    -2 -2 8 1472.93
    2 2 8 1465.08
    -2 2 -8 1443.02
    2 2 8 1393.21
    -3 2 8 156.198
    3 -2 8 165.475
    -3 2 8 149.884
    3 2 -8 156.156
    -3 -2 -8 171.339
    -3 2 -8 156.715
    -3 -2 8 157.722
    3 2 8 146.752
    3 2 8 152.412
    -3 -2 8 154.246
    3 2 8 161.605
    -4 2 8 133.714
    -4 2 8 140.21
    -4 -2 -8 131.973
    -4 2 -8 137.34
    -4 -2 8 139.157
    4 2 8 130.786
    4 2 8 135.588
    -5 -2 -8 44.1476
    -5 2 8 47.698
    -5 -2 8 52.509
    5 2 8 47.2818
    5 2 8 52.8105
    -5 2 -8 49.607
    6 -2 8 36.1925
    -6 -2 -8 37.8743
    -6 -2 8 36.1747
    -6 2 -8 40.9523
    6 2 8 42.8021
    -7 2 8 2.43837
    7 -2 8 0.82818
    -7 -2 8 0.83204
    7 2 8 0.52295
    8 2 -8 206.281
    -8 2 8 201.775
    -8 2 8 196.873
    -8 -2 -8 201.51
    -8 -2 8 194.168
    8 2 8 205.265
    -8 2 -8 204.872
    -8 -2 8 213.238
    -8 2 -8 200.265
    -8 2 -8 208.954
    -9 -2 -8 122.087
    -9 2 8 128.109
    -9 -2 -8 122.066
    9 2 -8 117.198
    -9 2 8 128.189
    -9 2 -8 118.207
    -9 -2 8 120.218
    9 2 8 115.614
    -9 2 -8 116.033
    -10 2 8 4.80648
    -10 2 8 7.00261
    10 2 -8 6.24219
    -10 -2 -8 8.77812
    -10 -2 8 8.40237
    10 2 8 6.28971
    -10 2 -8 7.05803
    -10 -2 8 10.4772
    10 2 8 8.75134
    11 2 -8 5.69008
    -11 2 8 5.74503
    -11 2 8 3.58132
    -11 -2 8 8.02393
    11 -2 -8 6.43772
    -11 -2 8 5.01337
    -11 2 -8 4.80038
    11 2 8 6.74262
    11 2 8 3.28457
    12 -2 8 8.67601
    12 2 -8 12.4833
    -12 2 8 10.644
    -12 2 8 7.18156
    12 -2 -8 9.04441
    -12 -2 8 5.38937
    -12 2 -8 9.59636
    -13 -2 -8 -0.182
    -13 2 8 -0.4363
    13 -2 8 1.63029
    -13 2 -8 2.14674
    -13 -2 8 0.91655
    13 -2 -8 1.91373
    0 3 8 -0.2357
    0 3 8 0.20525
    0 -3 8 0.91698
    0 3 8 -0.0057
    0 -3 8 0.61141
    0 3 -8 0.33052
    -1 3 8 720.738
    1 -3 8 726.35
    -1 3 8 733.98
    1 3 -8 730.11
    -1 3 8 716.276
    1 3 8 667.986
    1 3 8 723.924
    -1 -3 8 735.147
    -1 3 -8 737.505
    1 3 8 728.209
    -1 -3 8 725.542
    -2 3 8 6.76525
    2 3 -8 4.74254
    -2 3 8 6.20144
    2 -3 8 4.76802
    -2 -3 8 5.7616
    -2 -3 8 7.02227
    -2 3 -8 4.6738
    2 3 8 4.53123
    2 3 8 5.21824
    2 3 8 3.67862
    3 3 -8 26.2395
    3 -3 8 20.5318
    -3 3 8 19.1084
    -3 3 -8 21.8054
    3 3 8 25.8676
    3 3 8 24.0003
    -3 -3 8 22.7192
    4 3 -8 563.23
    -4 3 8 560.961
    -4 3 -8 547.084
    -4 -3 8 572.779
    4 3 8 542.387
    4 3 8 555.483
    -5 -3 8 34.2449
    -5 3 -8 31.8681
    5 3 8 34.7369
    5 3 8 36.9653
    -6 3 -8 288.438
    -6 -3 8 293.581
    6 3 8 300.829
    7 -3 8 30.2693
    -7 3 8 30.847
    -7 3 -8 25.2169
    -7 -3 8 25.1791
    7 3 8 34.2539
    -8 3 8 10.6143
    -8 3 8 10.6738
    8 3 -8 13.9244
    -8 -3 -8 9.60993
    -8 -3 8 11.6869
    -8 3 -8 8.87912
    8 3 8 10.5254
    -8 3 -8 8.34075
    -8 -3 8 10.7238
    -8 3 -8 11.3167
    8 3 8 12.6043
    8 3 8 13.0971
    9 3 -8 20.2379
    -9 3 8 18.5439
    -9 3 8 19.7892
    -9 -3 -8 23.517
    -9 -3 -8 25.1345
    -9 3 -8 25.7255
    -9 3 -8 24.3193
    -9 3 -8 22.9447
    -9 -3 8 26.6307
    9 3 8 24.0778
    9 3 8 25.5088
    -10 3 8 20.9284
    -10 -3 -8 19.7682
    10 3 -8 21.8677
    -10 -3 -8 17.2194
    -10 3 8 20.8865
    10 3 8 17.8955
    -10 3 -8 22.0586
    -10 3 -8 15.6983
    -10 -3 8 18.2238
    -11 3 8 15.1471
    11 3 -8 15.2
    -11 3 8 11.8086
    11 -3 -8 13.9753
    -11 3 -8 12.7216
    -12 3 8 82.4994
    -12 3 8 86.9388
    12 -3 8 78.4599
    12 -3 -8 81.0829
    -12 3 -8 80.0653
    12 3 8 71.6063
    -12 -3 8 75.7775
    13 -3 8 5.47359
    -13 3 8 4.09567
    -13 3 -8 5.93589
    -13 -3 8 6.98769
    13 -3 -8 6.7763
    0 4 -8 701.482
    0 4 8 687.013
    0 4 8 680.241
    -1 4 8 53.1551
    -1 4 8 50.7425
    1 -4 8 52.641
    1 4 -8 51.9258
    -1 4 -8 48.2524
    1 4 8 51.8546
    1 4 8 52.651
    2 4 -8 1.09985
    -2 4 8 2.62058
    2 -4 8 2.22322
    2 4 8 2.42221
    -2 -4 8 3.563
    2 4 8 0.84147
    -2 4 -8 0.97013
    -3 4 8 123.45
    3 4 -8 127.923
    3 -4 8 114.358
    3 4 8 119.032
    -3 4 -8 128.892
    -3 -4 8 114.795
    3 4 8 120.339
    -4 4 8 1.3175
    4 4 -8 0.44694
    -4 -4 8 0.51613
    4 4 8 0.22284
    4 4 8 -0.5218
    -4 4 -8 0.44527
    5 4 8 331.244
    -5 -4 8 327.439
    -5 4 -8 327.398
    -6 -4 8 139.208
    6 4 8 147.791
    7 -4 8 97.1959
    -7 4 8 101.124
    -7 4 8 99.2941
    -7 4 -8 98.4472
    -7 -4 8 114.855
    -7 4 -8 104.055
    7 4 8 103.689
    -7 4 -8 103.342
    8 4 -8 133.393
    -8 -4 -8 143.226
    -8 4 8 136.816
    -8 4 8 128.982
    -8 4 -8 141.469
    -8 4 -8 132.788
    8 4 8 140.982
    -8 -4 8 132.384
    -8 4 -8 131.352
    -8 -4 8 138.207
    8 4 8 131.502
    -9 -4 -8 23.9686
    9 4 -8 22.9342
    -9 4 8 22.8564
    -9 4 8 28.8432
    -9 -4 8 22.5106
    -9 4 -8 27.6329
    -9 4 -8 28.6072
    9 4 8 24.6457
    -10 4 8 20.1535
    10 4 -8 18.9537
    -10 -4 -8 23.4605
    -10 4 8 20.3538
    -10 -4 -8 23.0523
    10 4 8 18.8266
    -10 4 -8 20.4191
    -10 4 -8 21.0111
    -11 4 8 4.05063
    -11 4 8 2.86863
    11 4 8 4.57948
    -11 4 -8 4.09295
    -11 4 -8 4.92399
    -12 4 8 6.18679
    12 4 8 7.59774
    -12 4 -8 5.45938
    12 -4 -8 6.55277
    13 -4 8 3.1857
    13 -4 -8 1.196
    0 5 8 -0.126
    0 5 -8 0.65009
    0 5 8 0.61086
    1 5 -8 154.791
    -1 5 8 149.72
    -1 5 8 138.538
    -1 5 -8 146.173
    1 5 8 139.567
    1 5 8 151.255
    -2 5 8 419.852
    2 5 -8 450.481
    2 5 8 408.166
    2 5 8 427.272
    -2 5 -8 446.915
    3 5 -8 157.573
    -3 5 8 157.312
    -3 5 -8 166.84
    3 5 8 165.676
    3 5 8 158.537
    4 5 -8 242.11
    4 5 8 206.716
    4 5 8 242.338
    -4 5 -8 226.903
    5 5 -8 219.135
    5 5 8 220.662
    -6 5 8 22.4251
    6 5 8 27.0058
    -6 5 -8 25.524
    -6 -5 8 23.663
    7 5 -8 43.202
    -7 5 8 52.1264
    -7 5 8 45.8412
    -7 -5 -8 39.0895
    -7 -5 8 45.3551
    -7 5 -8 47.2255
    -7 5 -8 46.1284
    7 5 8 50.0085
    7 5 8 45.7595
    -7 5 -8 45.5903
    -8 5 8 555.835
    8 5 -8 596.328
    -8 5 8 624.024
    -8 -5 -8 596.543
    8 5 8 598.565
    -8 5 -8 595.489
    -8 -5 8 616.828
    -8 5 -8 607.358
    8 5 8 618.229
    -9 5 8 -0.7733
    -9 -5 -8 -0.1225
    -9 5 8 -0.1475
    9 5 -8 1.56268
    -9 -5 8 1.33295
    -9 5 -8 -0.9649
    -9 5 -8 1.55894
    -10 -5 -8 91.8374
    -10 5 8 105.258
    -10 5 8 90.1113
    -10 5 -8 107.708
    -10 5 -8 99.9817
    10 5 8 100.701
    -11 5 8 40.7938
    -11 5 -8 36.7125
    -11 5 -8 41.6284
    11 5 8 32.6653
    -12 5 8 2.92516
    -12 5 -8 1.41097
    12 -5 -8 4.0692
    -12 5 -8 4.40024
    12 5 8 5.89535
    13 -5 8 3.0901
    0 6 8 46.3802
    0 6 8 59.4993
    0 6 -8 49.1778
    -1 6 8 0.62252
    1 6 -8 3.5319
    -1 6 8 2.95907
    -1 6 -8 2.377
    1 6 8 1.82718
    1 6 8 1.49246
    2 6 -8 81.5031
    -2 6 8 77.8958
    2 6 8 74.2528
    2 6 8 73.8242
    -2 6 -8 79.5426
    3 6 -8 0.14062
    3 6 8 2.14304
    3 6 8 1.67068
    4 6 -8 88.1536
    4 6 8 85.9469
    5 6 -8 14.9807
    5 6 8 21.2168
    -6 6 8 95.6559
    -6 6 8 87.8586
    -6 6 -8 88.7298
    -6 6 -8 96.1151
    6 6 8 99.5982
    -7 -6 -8 0.88605
    -7 6 8 1.05573
    -7 6 8 1.48659
    -7 6 -8 3.5711
    -7 6 -8 4.83961
    7 6 8 1.26702
    -7 -6 8 1.98274
    -8 -6 -8 97.8496
    -8 -6 -8 99.4426
    -8 6 8 108.496
    -8 6 8 101.085
    -8 -6 8 104.503
    -8 6 -8 100.365
    -8 6 -8 98.686
    8 6 8 101.645
    -9 6 8 27.7276
    -9 -6 -8 27.4846
    9 6 8 23.9406
    -9 6 -8 24.2462
    -9 -6 8 27.8768
    -9 6 -8 20.7158
    -10 -6 -8 28.7604
    -10 6 8 37.1087
    10 6 8 34.0897
    -10 6 -8 33.0061
    -10 -6 8 29.2217
    -10 6 -8 32.526
    -11 -6 -8 22.2238
    -11 6 8 24.506
    11 6 8 23.451
    -11 6 -8 28.1188
    -11 6 -8 23.952
    -12 6 8 2.83499
    -12 6 -8 -0.8515
    0 7 -8 0.22571
    0 7 8 0.14766
    0 7 8 0.44449
    -1 7 8 19.3415
    -1 7 8 26.9184
    1 7 -8 21.0894
    1 7 8 25.0865
    1 7 8 20.5172
    -1 7 -8 20.4406
    2 7 8 89.2337
    2 7 8 95.8645
    3 7 -8 62.6452
    3 7 8 71.7585
    -3 7 -8 65.8084
    3 7 8 70.4777
    4 7 8 1.3942
    -4 7 -8 4.43113
    4 7 8 3.47705
    5 7 8 35.4422
    5 7 8 38.5469
    -5 7 -8 41.6745
    -6 7 8 443.388
    -6 -7 -8 445.682
    6 7 8 457.096
    -6 -7 8 440.046
    -6 7 -8 445.085
    -6 7 -8 448.711
    6 7 8 462.757
    -7 7 8 114.044
    -7 -7 -8 109.917
    -7 -7 8 116.583
    -7 7 -8 110.617
    7 7 8 116.719
    -7 7 -8 113.664
    7 7 8 116.048
    -8 7 8 228.591
    -8 -7 -8 199.816
    -8 -7 -8 190.985
    -8 7 -8 205.01
    -8 7 -8 216.403
    8 7 8 205.391
    -8 -7 8 207.217
    8 7 8 217.103
    -9 7 8 13.1264
    -9 -7 -8 13.5821
    -9 -7 8 16.4866
    -9 7 -8 12.8722
    -9 7 -8 12.1596
    9 7 8 11.7752
    -10 -7 -8 168.699
    -10 7 8 177.875
    -10 -7 8 170.013
    10 7 8 168.83
    -10 7 -8 166.318
    -10 7 -8 178.365
    -11 -7 -8 129.668
    -11 7 8 127.908
    11 7 8 116.857
    -11 7 -8 134.674
    -12 7 8 160.698
    12 7 8 159.378
    0 8 8 61.1239
    0 8 -8 65.9757
    -1 8 8 30.9292
    1 8 -8 23.1092
    1 8 8 22.3202
    -1 8 -8 23.1857
    2 8 -8 132.863
    -2 8 -8 143.678
    2 8 8 153.823
    2 8 8 129.572
    3 8 8 2.8838
    -3 8 -8 2.9716
    3 8 8 0.18249
    4 8 8 9.19048
    -4 8 -8 9.25519
    4 8 8 5.18701
    -4 8 -8 11.0493
    5 8 -8 2.08121
    -5 -8 -8 2.30078
    5 8 8 1.09421
    5 8 8 3.02058
    -5 8 -8 -0.5412
    -5 8 -8 1.42523
    -5 -8 8 0.42169
    6 8 -8 11.0346
    -6 -8 -8 12.929
    -6 8 -8 13.5536
    6 8 8 16.4808
    6 8 8 18.6851
    -6 -8 8 12.5634
    -6 8 -8 19.983
    7 8 -8 28.879
    -7 -8 -8 24.4555
    -7 8 8 26.2928
    -7 -8 8 27.5071
    7 8 8 25.68
    -7 -8 8 31.6236
    -7 8 -8 30.8799
    7 8 8 30.8635
    -7 8 -8 28.3597
    8 8 -8 79.3653
    -8 -8 -8 62.3461
    -8 -8 -8 73.2471
    -8 8 8 72.7489
    8 8 8 69.5915
    8 8 8 71.1805
    -8 -8 8 67.7936
    -8 8 -8 71.6353
    -8 8 -8 77.833
    -9 8 8 0.29792
    9 8 -8 3.50698
    -9 -8 -8 2.18752
    -9 8 -8 2.98348
    -9 -8 8 1.54659
    -9 8 -8 1.17782
    9 8 8 3.59417
    -10 -8 -8 46.1318
    10 8 -8 45.1058
    -10 8 8 41.6172
    -10 -8 8 42.4519
    -10 8 -8 38.1218
    10 8 8 42.0949
    -11 -8 -8 2.30206
    -11 8 8 2.79976
    11 8 -8 -1.4914
    -11 8 -8 0.48306
    11 8 8 -1.029
    0 9 8 -0.5773
    0 9 -8 0.0744
    1 9 -8 20.8379
    -1 9 8 18.1279
    -1 9 -8 21.794
    1 9 8 21.374
    2 9 -8 61.1355
    2 9 -8 72.2066
    -2 9 -8 64.7299
    2 9 8 67.076
    2 9 8 68.7825
    -2 9 -8 78.7686
    3 9 -8 178.509
    3 9 8 193.26
    3 9 8 177.746
    -3 9 -8 186.222
    -3 9 -8 181.269
    4 9 -8 248.956
    4 9 8 258.771
    -4 9 -8 252.018
    4 9 8 266.555
    -4 -9 8 258.569
    -4 9 -8 243.991
    -5 -9 -8 169.078
    5 9 -8 162.36
    -5 9 -8 173.408
    -5 9 -8 157.696
    5 9 8 164.954
    5 9 8 171.688
    -5 -9 8 165.482
    -6 -9 -8 2.24976
    6 9 -8 5.18948
    -6 9 -8 2.68287
    6 9 8 -0.2518
    -6 -9 8 3.82085
    6 9 8 4.56283
    -6 9 -8 5.40104
    -7 -9 -8 0.95091
    7 9 -8 3.94667
    -7 -9 8 1.17525
    7 9 8 0.86581
    -7 -9 8 -0.3239
    -7 9 -8 -0.8336
    -7 9 -8 1.94854
    7 9 8 -0.376
    -8 -9 -8 202.56
    8 9 -8 191.822
    -8 9 -8 205.916
    -8 -9 8 212.628
    8 9 8 205.328
    -9 -9 -8 2.80527
    -9 9 8 2.70638
    9 9 -8 2.48054
    -9 -9 8 1.57616
    -9 9 -8 3.54493
    9 9 8 5.43143
    -10 -9 -8 100.088
    -10 9 8 99.5182
    10 9 -8 109.591
    -10 9 -8 88.3128
    -10 -9 8 94.7913
    10 9 8 93.3898
    10 9 8 101.906
    -11 -9 -8 1.37875
    11 9 -8 -0.6566
    11 9 8 1.34674
    -11 9 -8 0.20447
    0 10 -8 350.403
    0 10 -8 378.311
    0 10 8 374.938
    0 10 -8 375.073
    1 10 -8 126.085
    1 10 -8 125.513
    -1 10 8 125.825
    1 10 8 143.63
    -1 10 -8 136.308
    -1 10 -8 133.87
    2 10 -8 89.2513
    2 10 -8 93.3642
    -2 10 -8 102.495
    2 10 8 104.97
    2 10 8 104.754
    -2 10 -8 105.567
    3 10 -8 147.576
    3 10 -8 148.122
    -3 10 -8 145.965
    -3 10 -8 136.37
    3 10 8 142.233
    -3 -10 8 145.556
    3 10 8 148.315
    4 10 -8 93.2423
    4 10 8 90.4393
    -4 10 -8 100.832
    4 10 8 94.6099
    -4 10 -8 90.1869
    -4 -10 8 92.8274
    -4 10 -8 83.0378
    -5 -10 -8 8.19408
    5 10 -8 7.68163
    5 10 8 7.68437
    5 10 8 10.7592
    -5 10 -8 8.59595
    -5 10 -8 8.057
    -5 -10 8 11.4747
    -6 -10 -8 91.279
    6 10 -8 82.7273
    -6 -10 8 89.2088
    6 10 8 82.4747
    -6 10 -8 89.6958
    -6 10 -8 88.5751
    6 10 8 81.6484
    7 10 -8 0.46557
    -7 -10 -8 0.14513
    7 10 8 1.95184
    -7 -10 8 2.37567
    -7 10 -8 -2.2878
    7 10 8 0.21909
    -7 -10 8 3.13917
    8 10 -8 0.96499
    -8 -10 -8 0.21082
    -8 -10 8 4.57294
    8 10 8 0.99304
    -8 10 -8 0.82858
    -9 -10 -8 44.5756
    9 10 -8 39.9169
    9 10 8 38.6258
    9 10 8 39.3857
    -9 10 -8 45.2416
    -9 -10 8 41.0668
    10 10 -8 45.6441
    -10 -10 -8 34.9398
    10 10 8 44.4181
    10 10 8 46.4612
    -10 10 -8 47.578
    -10 -10 8 47.2624
    0 11 -8 -1.7956
    0 11 8 1.13642
    0 11 -8 3.16342
    1 11 -8 61.1786
    -1 11 8 57.7112
    1 11 -8 61.6781
    -1 11 -8 54.275
    1 11 8 67.6173
    -1 11 -8 58.8165
    2 11 -8 31.0609
    2 11 -8 28.5871
    -2 11 -8 31.0971
    2 11 8 34.4098
    -2 11 -8 29.1851
    2 11 8 32.2368
    3 11 -8 3.61832
    3 11 -8 7.06908
    -3 11 -8 7.37603
    -3 -11 8 8.11913
    3 11 8 8.26415
    3 11 8 4.24967
    -3 11 -8 9.27641
    -3 11 -8 7.28041
    4 11 -8 47.0395
    -4 -11 8 55.1961
    -4 11 -8 53.3887
    4 11 8 48.9599
    4 11 8 52.0304
    -4 11 -8 55.451
    -4 11 -8 48.7492
    5 11 -8 52.5516
    -5 -11 -8 60.7657
    -5 11 -8 47.9089
    5 11 8 64.687
    -5 -11 8 58.3377
    5 11 8 46.1539
    -6 -11 -8 272.374
    6 11 -8 276.134
    -6 11 -8 276.376
    6 11 8 259.067
    6 11 8 273.046
    -6 -11 8 271.148
    7 11 -8 19.8136
    -7 -11 -8 20.9612
    -7 -11 8 18.175
    7 11 8 24.0419
    7 11 8 25.3794
    -7 -11 8 24.0896
    -7 11 -8 23.1809
    -8 -11 -8 61.1971
    8 11 -8 64.8089
    -8 -11 8 65.7161
    -8 11 -8 70.2428
    8 11 8 56.1132
    9 11 -8 0.75773
    -9 -11 -8 -0.2116
    -9 -11 8 0.47362
    9 11 8 0.07313
    -9 11 -8 0.90069
    -10 -11 -8 1.75354
    10 11 -8 6.04325
    0 12 8 13.4403
    0 12 -8 19.1448
    0 12 -8 13.7969
    1 12 -8 24.6766
    1 12 -8 23.8539
    -1 12 -8 21.9788
    -1 12 -8 23.3666
    1 12 8 20.5768
    2 12 -8 118.163
    2 12 -8 120.631
    -2 12 -8 140.662
    -2 -12 8 123.519
    -2 12 -8 120
    2 12 8 121.999
    2 12 8 117.98
    3 12 -8 6.1235
    -3 -12 8 3.89902
    -3 12 -8 3.49352
    3 12 8 5.90369
    3 12 8 -1.384
    -3 12 -8 4.85527
    4 12 -8 52.5297
    4 12 -8 50.4968
    -4 -12 8 49.4409
    4 12 8 52.8561
    4 12 8 53.2119
    -4 12 -8 51.0735
    -5 -12 -8 6.10686
    5 12 -8 3.06079
    5 12 8 1.90312
    -5 -12 8 2.21227
    5 12 8 5.90769
    -5 12 -8 0.26915
    6 12 -8 34.1821
    -6 -12 -8 29.2633
    -6 -12 8 33.8734
    6 12 8 33.5226
    -6 12 -8 30.4194
    7 12 -8 23.4512
    -7 -12 -8 18.7233
    -7 -12 8 19.7085
    7 12 8 21.3337
    -7 -12 8 22.1231
    -7 12 -8 21.4477
    8 12 -8 16.773
    -8 -12 -8 16.2921
    -8 12 -8 14.8531
    8 12 8 21.4524
    -8 -12 8 21.0531
    -9 -12 -8 -0.4055
    -9 -12 8 1.80842
    0 13 -8 -1.1382
    0 13 -8 1.35465
    1 13 -8 3.82003
    1 13 -8 2.26797
    -1 13 -8 2.6236
    -1 13 -8 3.25139
    2 13 -8 55.0201
    2 13 -8 51.3585
    -2 -13 8 59.6859
    2 13 8 47.2628
    -2 13 -8 52.1759
    -2 13 -8 56.6233
    3 13 -8 64.1788
    3 13 -8 50.1821
    3 13 8 56.1054
    -3 13 -8 52.8266
    -3 -13 8 54.2896
    -4 -13 -8 65.1416
    4 13 -8 60.7128
    4 13 -8 61.4461
    4 13 8 65.309
    -4 -13 8 62.6407
    -5 -13 -8 -0.5721
    -5 -13 8 0.29926
    5 13 8 0.6145
    -6 -13 -8 41.7667
    -6 -13 8 41.9953
    6 13 8 37.8408
    -6 13 -8 31.79
    7 13 -8 16.6106
    -7 -13 -8 17.633
    7 13 8 16.8873
    -7 13 -8 17.1969
    -7 -13 8 15.6149
    -8 -13 -8 0.65325
    8 13 -8 0.43806
    -8 -13 8 0.51908
    0 14 -8 153.758
    0 14 -8 156.878
    1 14 -8 4.03427
    1 14 -8 3.0608
    -1 14 -8 5.75328
    2 14 -8 75.9782
    2 14 -8 78.1999
    -2 14 -8 73.5478
    -2 -14 8 80.8465
    3 14 -8 5.98114
    3 14 -8 6.78331
    -3 -14 8 5.17023
    3 14 8 8.24314
    4 14 -8 65.1305
    -4 -14 -8 63.6586
    -4 -14 8 73.3666
    4 14 8 65.3688
    5 14 -8 3.95432
    -5 -14 -8 3.69717
    5 14 8 2.13798
    -5 -14 8 3.65691
    6 14 -8 69.207
    -6 -14 -8 59.9578
    -6 -14 8 74.1579
    6 14 8 79.6186
    7 14 -8 68.4551
    -7 -14 -8 71.128
    -7 -14 8 57.4665
    0 15 -8 0.62648
    1 15 -8 9.43974
    -1 -15 8 10.3555
    -1 15 -8 11.2332
    2 15 -8 5.81544
    2 15 -8 4.58486
    -2 15 -8 6.23893
    -2 -15 8 4.12995
    3 15 -8 46.0321
    3 15 -8 42.5439
    3 15 8 38.7554
    -3 -15 8 43.3521
    -4 -15 -8 73.2151
    4 15 -8 67.19
    4 15 8 71.2259
    -4 -15 8 70.0691
    5 15 -8 3.14059
    -5 -15 -8 5.86765
    -5 -15 8 3.13676
    -6 -15 -8 1.27552
    6 15 -8 3.13618
    0 -16 8 21.0232
    0 16 -8 19.2423
    1 16 -8 3.18934
    -1 -16 8 -0.4212
    -2 -16 8 50.2233
    -3 -16 -8 11.7813
    -3 -16 8 13.0384
    -4 -16 -8 7.01635
    -4 -16 8 7.41736
    -1 0 -9 3.19279
    1 0 9 -1.1189
    1 0 9 -0.6476
    1 0 -9 0.22138
    1 0 9 0.12191
    -1 0 9 -0.4375
    -1 0 9 -0.7917
    -2 0 -9 -1.4357
    2 0 9 1.23153
    -2 0 9 0.36308
    2 0 9 1.1485
    2 0 9 2.01547
    -2 0 9 0.36415
    -3 0 9 0.75139
    3 0 9 -0.6032
    3 0 9 1.29852
    -3 0 9 1.11238
    -3 0 -9 -0.0106
    3 0 9 -0.8903
    4 0 9 -1.9148
    -4 0 9 -0.1934
    4 0 9 -0.4925
    -4 0 9 -0.2098
    -4 0 -9 0.78119
    5 0 9 0.99261
    -5 0 -9 -0.606
    -5 0 9 0.66764
    6 0 9 -1.3209
    -6 0 -9 -0.4421
    -6 0 9 -0.9099
    -7 0 9 -0.6395
    7 0 9 -0.9178
    -8 0 9 2.53216
    -8 0 9 -0.8567
    8 0 -9 0.2246
    -8 0 -9 -1.3044
    8 0 9 1.12066
    -8 0 -9 -0.1648
    -9 0 -9 0.94451
    9 0 -9 -0.6407
    -9 0 9 1.05424
    -9 0 9 -3.1313
    -10 0 9 2.53525
    -10 0 -9 1.67701
    -10 0 9 0.25397
    10 0 -9 1.45696
    11 0 9 -0.1389
    -11 0 9 1.0664
    11 0 -9 1.08181
    -11 0 -9 -0.5939
    -11 0 9 -0.1382
    12 0 9 2.29125
    -12 0 9 0.25715
    -12 0 -9 -1.5871
    12 0 -9 0.04406
    -12 0 9 -0.4217
    12 0 9 1.88479
    -13 0 -9 1.61889
    -13 0 9 0.24713
    13 0 -9 -0.4655
    0 1 9 0.3199
    0 1 9 -0.1711
    0 1 9 0.20928
    0 1 -9 0.31001
    0 -1 9 -0.9196
    0 -1 9 -0.5745
    1 -1 9 871.709
    -1 1 9 890.828
    -1 1 9 873.484
    -1 -1 -9 858.921
    1 1 -9 846.458
    1 -1 9 860.949
    -1 -1 9 901.338
    1 1 9 857.179
    1 1 9 835.229
    -1 1 -9 877.184
    -1 -1 9 857.641
    1 1 9 887.497
    2 -1 9 99.0292
    -2 1 9 93.6018
    2 1 -9 109.481
    2 -1 9 97.4518
    -2 -1 -9 104.367
    -2 1 9 101.209
    2 1 9 99.0207
    2 1 9 99.6418
    -2 1 -9 102.296
    -2 -1 9 106.933
    -2 -1 9 98.0862
    2 1 9 103.726
    3 -1 9 197.892
    -3 -1 -9 207.032
    -3 1 9 213.907
    3 -1 9 200.471
    -3 1 9 205.143
    -3 -1 9 208.328
    3 1 9 212.536
    3 1 9 212.694
    -3 -1 9 211.243
    3 1 9 202.781
    -3 1 -9 210.556
    -4 1 9 68.6237
    4 -1 9 62.9759
    4 -1 9 69.3896
    -4 -1 -9 65.9809
    -4 1 9 64.3822
    4 1 9 69.2998
    -4 -1 9 69.2661
    4 1 9 69.7597
    -4 1 -9 67.9398
    4 1 9 70.5167
    -4 -1 9 69.3548
    -5 1 9 48.9013
    -5 1 9 45.5076
    5 -1 9 47.6546
    -5 -1 -9 46.0237
    5 1 9 43.8831
    -5 -1 9 41.3118
    -5 1 -9 47.1727
    -6 -1 -9 163.926
    6 -1 9 164.608
    -6 1 9 158.153
    -6 -1 9 154.762
    -6 1 -9 158.902
    6 1 9 161.441
    -7 1 9 12.2306
    7 -1 9 8.93178
    7 1 9 9.76784
    -7 -1 9 8.69635
    -8 1 9 352.97
    8 1 -9 353.177
    -8 1 9 347.602
    -8 -1 -9 349.278
    -8 -1 -9 351.094
    8 -1 9 344.062
    -8 -1 9 345.401
    -8 -1 9 349.473
    -8 1 -9 353.112
    8 1 9 351.26
    -9 -1 -9 7.58186
    -9 -1 -9 7.61286
    9 1 -9 8.72686
    -9 1 9 9.4469
    -9 1 9 12.4885
    -9 -1 9 11.0006
    -9 1 -9 11.1576
    -9 -1 9 11.4846
    -10 1 9 103.418
    -10 1 9 106.546
    10 1 -9 107.852
    -10 -1 -9 98.9368
    -10 1 -9 101.359
    -10 1 -9 116.234
    10 -1 -9 99.1905
    10 1 9 104.373
    -10 -1 9 105.285
    -10 -1 9 95.5456
    11 1 -9 5.03393
    -11 1 9 5.78394
    11 -1 9 4.8489
    -11 1 9 8.33423
    11 1 9 5.70013
    11 -1 -9 8.29062
    -11 1 -9 8.02099
    11 1 9 8.64332
    -11 -1 9 6.68797
    -11 -1 9 8.45734
    12 1 -9 68.3928
    -12 1 9 70.1412
    12 -1 9 75.8803
    -12 -1 -9 69.4249
    -12 1 9 67.6023
    12 -1 -9 76.4723
    -12 1 -9 79.4968
    12 1 9 72.9929
    -12 -1 9 70.1844
    -13 -1 -9 -2.08
    -13 1 9 1.87633
    -13 -1 9 2.56607
    -13 1 -9 0.82983
    13 -1 -9 0.59668
    0 -2 9 280.259
    0 2 -9 290.146
    0 2 9 297.327
    0 -2 9 285.471
    0 2 9 273.701
    0 2 9 286.372
    1 -2 9 106.039
    1 2 -9 109.547
    -1 2 9 108.675
    -1 2 9 104.17
    1 -2 9 108.431
    1 2 9 105.952
    -1 2 -9 109.691
    -1 -2 9 106.41
    -1 -2 9 109.043
    1 2 9 99.5624
    1 2 9 104.09
    -2 2 9 11.0364
    -2 2 9 9.06749
    2 -2 9 8.87595
    2 2 -9 11.5742
    -2 -2 9 10.1677
    2 2 9 11.9368
    2 2 9 13.2136
    2 2 9 10.9066
    -2 -2 9 9.68219
    -2 2 -9 8.97866
    -3 -2 -9 75.5475
    -3 2 9 82.7054
    3 2 -9 79.9278
    3 -2 9 77.8186
    -3 2 9 78.979
    -3 -2 9 77.5322
    3 2 9 73.9589
    3 2 9 78.4771
    -3 -2 9 84.5369
    3 2 9 80.4488
    -3 2 -9 75.6686
    4 -2 9 26.1953
    -4 2 9 19.244
    -4 -2 -9 16.3405
    -4 2 9 20.5088
    -4 2 -9 23.5064
    4 2 9 20.7288
    -4 -2 9 21.0326
    4 2 9 20.685
    4 2 9 23.9786
    -5 -2 -9 32.422
    5 2 9 36.9882
    -5 -2 9 36.1242
    -5 2 -9 36.8479
    -6 -2 -9 58.3292
    6 -2 9 54.1282
    6 2 9 59.0146
    -6 2 -9 55.1428
    -6 -2 9 49.0739
    7 -2 9 29.5537
    -7 2 9 28.0159
    7 2 9 31.7679
    -7 2 -9 27.5042
    -7 -2 9 29.1662
    8 -2 9 33.3602
    -8 2 9 37.5176
    -8 -2 -9 34.2166
    -8 2 9 36.768
    8 2 -9 32.9004
    8 2 9 35.0988
    -8 -2 9 37.9642
    -8 2 -9 43.1958
    -8 2 -9 33.9511
    9 2 -9 5.63471
    -9 2 9 3.97604
    -9 -2 -9 -0.1135
    -9 -2 -9 6.35552
    -9 2 9 2.66681
    9 2 9 1.81214
    -9 2 -9 2.06325
    9 2 9 1.9008
    -9 2 -9 2.19458
    -9 -2 9 2.53033
    -10 2 9 17.4907
    10 2 -9 13.1547
    -10 -2 -9 17.6768
    -10 2 9 19.072
    -10 2 -9 15.6033
    -10 -2 9 12.0328
    10 2 9 11.3953
    -10 -2 9 17.4218
    10 2 9 15.6548
    11 2 -9 3.36466
    -11 2 9 0.59909
    -11 2 9 -0.9029
    11 -2 -9 2.62532
    -11 2 -9 1.73167
    11 2 9 -2.6508
    -11 -2 9 0.26127
    12 2 -9 15.9024
    -12 2 9 15.6994
    -12 2 9 22.4992
    12 -2 9 17.7839
    -12 2 -9 19.8231
    12 -2 -9 19.9027
    -12 -2 9 16.9182
    -13 2 -9 1.82671
    -13 -2 9 -0.4705
    13 -2 -9 -0.0533
    0 -3 9 -0.5362
    0 3 9 0.17028
    0 -3 9 -0.4468
    0 3 9 -1.5329
    0 3 -9 0.49717
    0 3 9 -0.3109
    -1 3 9 6.77099
    1 3 -9 9.98968
    -1 3 9 9.58461
    1 -3 9 8.40488
    -1 3 9 8.08351
    -1 -3 9 7.72211
    1 3 9 8.04098
    -1 3 -9 6.66957
    1 3 9 7.00601
    -1 -3 9 7.34964
    1 3 9 8.53175
    2 3 -9 268.159
    -2 3 9 269.675
    2 -3 9 275.914
    -2 3 9 278.469
    2 3 9 282.773
    2 3 9 256.436
    -2 3 -9 264.105
    2 3 9 269.164
    -2 -3 9 278.64
    3 3 -9 76.6569
    3 -3 9 72.7547
    -3 3 9 73.6007
    3 3 9 71.2963
    -3 3 -9 71.0138
    3 3 9 70.2105
    -3 -3 9 81.3355
    4 -3 9 31.0554
    -4 3 9 33.6347
    4 3 9 30.5259
    -4 -3 9 33.3609
    -4 3 -9 30.7696
    4 3 9 31.0771
    -5 -3 9 3.76406
    -5 3 -9 4.21794
    5 3 9 4.74218
    6 -3 9 163.987
    6 3 9 168.301
    -6 -3 9 159.809
    7 -3 9 21.8224
    -7 3 9 22.7435
    -7 3 9 21.7864
    -7 3 -9 22.1901
    7 3 9 22.6429
    -7 3 -9 21.0827
    -7 -3 9 21.8492
    -7 3 -9 20.385
    -8 3 9 142.047
    8 3 -9 151.201
    8 -3 9 144.976
    -8 -3 -9 155.729
    -8 3 9 142.982
    -8 3 -9 141.948
    -8 3 -9 139.848
    -8 3 -9 143.909
    8 3 9 152.674
    8 3 9 153.983
    -8 -3 9 149.302
    -8 -3 9 146.34
    8 3 9 153.905
    -9 3 9 4.18539
    -9 -3 -9 3.59741
    -9 -3 -9 5.52161
    9 3 -9 3.86542
    -9 3 9 1.84958
    -9 3 -9 5.46541
    -9 3 -9 6.52
    9 3 9 4.11417
    -9 3 -9 2.13079
    -9 -3 9 5.56975
    10 3 -9 1.7993
    -10 -3 -9 5.54161
    -10 -3 -9 5.80139
    -10 3 9 6.3934
    -10 3 9 5.45226
    -10 3 -9 4.97178
    10 3 9 4.55834
    -11 3 9 8.14024
    -11 -3 -9 8.58051
    -11 3 9 9.08628
    11 3 -9 7.31472
    -11 -3 9 9.40982
    11 -3 -9 6.42975
    -11 3 -9 5.5089
    -12 3 9 74.454
    12 -3 9 79.3042
    12 -3 -9 68.4045
    12 3 9 69.9504
    -12 3 -9 76.8169
    -12 -3 9 79.7572
    13 -3 9 0.2632
    -13 3 -9 -0.1177
    -13 -3 9 0.53066
    13 -3 -9 -0.7208
    0 4 9 3413.45
    0 4 9 3402.67
    0 4 -9 3524.32
    1 4 -9 144.232
    -1 4 9 132.85
    -1 4 9 142.303
    1 4 9 140.631
    -1 4 -9 145.824
    1 4 9 141.205
    2 4 -9 477.274
    -2 4 9 445.104
    2 4 9 445.425
    -2 4 -9 455.485
    2 4 9 449.169
    -3 4 9 23.3667
    3 4 -9 26.5532
    3 -4 9 25.9372
    3 4 9 21.1176
    -3 -4 9 23.9514
    -3 4 -9 26.1025
    3 4 9 22.4763
    4 4 -9 0.61288
    4 -4 9 1.87221
    4 4 9 -1.1058
    -4 -4 9 -0.5051
    -4 4 -9 1.58638
    -5 -4 9 117.954
    5 4 9 120.163
    -5 4 -9 106.633
    -6 4 9 323.024
    6 4 9 369.66
    -6 4 -9 336.802
    -7 4 9 3.55879
    7 -4 9 5.11741
    -7 -4 -9 0.40556
    7 4 -9 4.98289
    -7 4 9 2.82734
    -7 4 -9 -0.0602
    7 4 9 1.66612
    -7 4 -9 2.37662
    7 4 9 6.51347
    -7 -4 9 5.53028
    -7 4 -9 4.02342
    -8 -4 -9 10.7079
    -8 4 9 11.5048
    8 4 -9 9.54473
    -8 4 9 16.0382
    -8 -4 9 8.80672
    -8 4 -9 13.1855
    -8 4 -9 12.9942
    -8 4 -9 12.8288
    8 4 9 12.7539
    8 4 9 13.1147
    9 4 -9 2.57599
    -9 4 9 0.28747
    -9 -4 -9 2.31185
    -9 4 9 4.52158
    9 4 9 3.53402
    -9 4 -9 1.36127
    -9 -4 9 2.83041
    -9 4 -9 3.79707
    -10 -4 -9 6.82035
    10 4 -9 9.80936
    -10 4 9 9.53261
    -10 -4 -9 11.2848
    -10 4 9 7.43489
    -10 4 -9 7.80029
    10 4 9 10.4428
    -10 4 -9 9.60419
    -11 4 9 12.8658
    -11 4 9 11.3436
    11 4 9 15.9381
    -11 4 -9 8.36753
    -11 4 -9 14.0988
    -12 4 9 0.26253
    12 -4 9 -0.4329
    12 4 9 2.42777
    12 -4 -9 -0.8277
    -12 4 -9 -0.9389
    -12 -4 9 2.02137
    13 -4 9 11.7284
    13 -4 -9 14.468
    0 5 -9 0.04217
    0 5 9 0.19415
    0 5 9 -0.0072
    -1 5 9 10.0208
    1 5 -9 6.15277
    -1 5 9 7.51472
    1 5 9 10.7823
    1 5 9 10.318
    -1 5 -9 7.02382
    2 5 -9 230.339
    -2 5 9 239.867
    2 5 9 239.518
    -2 5 -9 232.977
    2 5 9 205.366
    3 5 -9 104.154
    3 5 9 94.7361
    3 5 9 92.2455
    -3 5 -9 97.8265
    4 5 -9 39.529
    -4 5 -9 43.2455
    4 5 9 42.6734
    5 5 -9 2.01094
    5 5 9 3.43997
    -6 5 9 113.529
    -6 5 9 114.608
    -6 5 -9 110.432
    -6 5 -9 117.328
    -6 5 -9 115.456
    6 5 9 120.624
    -7 -5 -9 31.184
    -7 -5 -9 20.0816
    -7 5 9 22.2344
    7 5 -9 25.6787
    -7 5 9 30.3217
    -7 5 -9 28.2126
    -7 5 -9 23.9225
    -7 5 -9 23.802
    7 5 9 28.1532
    -7 -5 9 28.6628
    7 5 9 27.4824
    -8 5 9 59.8086
    8 5 -9 62.6645
    -8 -5 -9 60.6532
    -8 5 9 64.0275
    -8 5 -9 66.1751
    -8 5 -9 61.5331
    -8 -5 9 56.8264
    8 5 9 67.9526
    8 5 9 53.2451
    -9 5 9 4.64854
    -9 -5 -9 5.32009
    -9 5 9 5.21117
    -9 5 -9 2.4813
    -9 -5 9 5.90727
    -9 5 -9 4.61072
    -10 5 9 17.7525
    -10 -5 -9 24.8136
    -10 5 -9 19.4161
    10 5 9 24.8273
    -10 5 -9 20.7108
    -11 5 9 2.11478
    -11 5 -9 3.22602
    -11 5 -9 1.3352
    11 5 9 1.31039
    -12 5 9 15.4909
    12 5 9 12.2876
    -12 5 -9 12.4417
    12 -5 -9 12.0294
    0 6 9 408.388
    0 6 -9 430.707
    0 6 9 460.911
    -1 6 9 1.80242
    1 6 -9 2.48088
    -1 6 9 1.91943
    1 6 9 1.57062
    1 6 9 1.42452
    -1 6 -9 2.16301
    -2 6 -9 364.509
    2 6 9 369.866
    2 6 9 327.111
    3 6 -9 2.97332
    -3 6 -9 0.34955
    3 6 9 4.37659
    4 6 -9 1.15481
    4 6 9 2.81451
    5 6 9 11.7482
    -6 6 9 28.8311
    -6 6 9 35.0563
    -6 -6 -9 29.5973
    -6 6 -9 31.8967
    -6 -6 9 32.2347
    -6 6 -9 25.7342
    -6 -6 9 30.9776
    6 6 9 32.0294
    -6 6 -9 35.5771
    6 6 9 26.5264
    -7 -6 -9 49.0134
    -7 6 9 54.2598
    -7 6 9 52.7514
    -7 -6 9 54.1605
    -7 6 -9 58.7009
    7 6 9 57.877
    -7 6 -9 50.1179
    -8 -6 -9 6.04231
    -8 6 9 8.51718
    -8 6 9 5.77392
    -8 6 -9 4.32585
    -8 -6 9 4.96001
    -8 6 -9 10.9525
    8 6 9 2.93061
    -9 6 9 1.89454
    -9 -6 -9 -0.9446
    -9 -6 9 0.61572
    9 6 9 5.31215
    -9 6 -9 0.84532
    -9 6 -9 1.56869
    -10 -6 -9 1.34733
    -10 6 9 3.87259
    10 6 9 0.29845
    -10 6 -9 -2.5137
    -10 6 -9 -0.822
    -11 6 9 -1.2564
    -11 6 -9 -0.4945
    -11 6 -9 -0.619
    11 6 9 -2.0279
    -12 6 9 2.13451
    0 7 9 0.60841
    0 7 -9 -0.8346
    1 7 -9 2.85852
    -1 7 9 3.20774
    -1 7 -9 3.51424
    1 7 9 3.19589
    2 7 -9 237.666
    2 7 9 267.559
    -2 7 -9 256.472
    3 7 -9 19.6442
    3 7 9 13.6721
    3 7 9 15.8436
    -3 7 -9 12.925
    4 7 9 96.096
    4 7 9 94.3355
    -5 -7 -9 40.4206
    -5 7 9 33.2584
    -5 7 -9 34.5781
    5 7 9 36.401
    -5 -7 9 36.4926
    5 7 9 37.364
    -6 -7 -9 -0.9252
    -6 7 -9 1.40212
    6 7 9 0.1959
    -6 7 -9 0.32802
    -6 -7 9 2.80453
    -6 -7 9 -0.4621
    6 7 9 1.90463
    -7 7 9 4.20776
    -7 -7 -9 0.42554
    7 7 9 3.06584
    -7 7 -9 -1.444
    -7 7 -9 0.72526
    7 7 9 -2.1298
    -7 -7 9 0.23942
    -8 7 9 4.00109
    -8 -7 -9 2.15481
    -8 -7 -9 0.36868
    8 7 9 2.97402
    -8 7 -9 2.08431
    8 7 9 1.62694
    -8 -7 9 2.67397
    -8 7 -9 -0.0276
    -9 -7 -9 -1.0938
    -9 7 9 -2.4379
    -9 -7 9 -1.0631
    -9 7 -9 -0.8098
    9 7 9 -0.1994
    -9 7 -9 1.84253
    -10 -7 -9 1.98319
    -10 7 9 3.45904
    -10 7 -9 2.27592
    -10 7 -9 2.05172
    10 7 9 0.28327
    -11 7 9 9.7345
    -11 -7 -9 12.4736
    11 7 9 13.5511
    -11 7 -9 7.7389
    12 7 9 2.92374
    0 8 -9 396.525
    0 8 9 429.503
    0 8 -9 375.942
    1 8 -9 15.1829
    -1 8 9 11.2541
    -1 8 -9 12.3149
    1 8 9 14.6458
    2 8 9 266.417
    2 8 9 263.466
    -2 8 -9 250.214
    3 8 9 1.08216
    -3 8 -9 1.90783
    -3 8 -9 -0.7757
    3 8 9 -0.396
    4 8 -9 111.398
    4 8 9 109.053
    4 8 9 102.145
    4 8 9 114.84
    -4 -8 9 115.211
    -4 8 -9 100.515
    5 8 -9 14.1537
    -5 -8 -9 8.36093
    -5 8 -9 10.6939
    -5 -8 9 12.9592
    -5 8 -9 8.88644
    5 8 9 9.80189
    5 8 9 12.7934
    6 8 -9 272.272
    -6 -8 -9 284.011
    -6 8 -9 261.67
    6 8 9 274.028
    -6 8 -9 263.911
    -6 -8 9 269.585
    6 8 9 279.827
    -7 -8 -9 29.1768
    7 8 -9 28.2945
    -7 8 -9 31.4771
    -7 -8 9 32.5287
    7 8 9 31.6912
    -7 8 -9 38.1533
    7 8 9 39.6257
    8 8 -9 50.1665
    -8 -8 -9 42.7923
    -8 8 9 37.1887
    -8 -8 -9 37.0607
    -8 -8 9 46.3259
    8 8 9 44.5666
    8 8 9 41.2358
    -8 8 -9 45.3824
    -8 8 -9 38.6637
    -9 -8 -9 13.5813
    -9 8 9 14.5496
    9 8 -9 15.4667
    9 8 9 13.7565
    -9 8 -9 13.2644
    -9 -8 9 15.2164
    -9 8 -9 14.7874
    10 8 -9 10.2204
    -10 8 9 9.17582
    -10 -8 -9 9.07159
    -10 -8 9 10.2544
    10 8 9 7.84518
    -10 8 -9 10.7343
    11 8 -9 5.4685
    -11 -8 -9 8.93593
    -11 8 9 6.91517
    -11 8 -9 10.3211
    11 8 9 6.63396
    11 8 9 9.10247
    0 9 -9 0.77208
    0 9 9 0.10317
    0 9 -9 -0.4756
    0 9 9 -0.068
    0 9 -9 1.70545
    -1 9 9 14.0802
    -1 9 9 9.81958
    1 9 -9 19.9481
    1 9 -9 15.8721
    1 9 -9 16.1453
    -1 9 -9 11.7469
    -1 9 -9 11.8796
    1 9 9 16.2721
    1 9 9 16.9724
    -1 9 -9 13.608
    2 9 -9 2.27946
    2 9 9 3.09587
    2 9 9 -0.8784
    -2 9 -9 2.20575
    -2 9 -9 1.88003
    2 9 9 4.78185
    3 9 -9 89.2348
    3 9 9 100.192
    3 9 9 93.9477
    -3 9 -9 92.5961
    -3 -9 9 97.4402
    -3 9 -9 94.3284
    4 9 -9 88.729
    -4 9 -9 75.2531
    4 9 9 78.4216
    4 9 9 73.1691
    -4 -9 9 77.7858
    -5 -9 -9 29.8009
    5 9 -9 25.8107
    -5 9 -9 34.2167
    5 9 9 30.8784
    -5 -9 9 29.0545
    -5 9 -9 30.2779
    5 9 9 36.5715
    -6 -9 -9 16.6774
    6 9 -9 11.9733
    6 9 9 11.7195
    6 9 9 15.0436
    -6 9 -9 12.2601
    -6 -9 9 17.5049
    -6 9 -9 6.27
    -7 -9 -9 32.9682
    7 9 -9 44.1909
    7 9 9 45.9044
    -7 9 -9 42.2122
    -7 -9 9 39.4328
    -7 9 -9 44.3532
    7 9 9 44.3448
    8 9 -9 90.6668
    -8 -9 -9 95.3699
    -8 9 -9 85.3277
    8 9 9 94.9507
    -8 9 -9 80.8406
    -8 -9 9 90.1867
    -9 -9 -9 -0.5964
    9 9 -9 -3.2326
    -9 -9 9 0.33873
    -9 9 -9 -0.0765
    9 9 9 0.74638
    -10 -9 -9 59.9185
    -10 9 9 73.8742
    10 9 -9 70.1552
    -10 -9 9 66.8236
    10 9 9 60.9369
    -10 9 -9 65.1967
    10 9 9 62.512
    11 9 -9 0.47317
    11 9 9 0.83753
    0 10 -9 225.194
    0 10 -9 225.045
    0 10 9 225.239
    0 10 -9 228.151
    1 10 -9 -0.0868
    1 10 -9 -0.9437
    -1 10 9 1.36414
    1 10 -9 0.59986
    1 10 9 0.20364
    -1 10 -9 1.62528
    -1 10 -9 0.97166
    2 10 -9 16.6589
    2 10 -9 20.6457
    2 10 9 19.0953
    -2 10 -9 24.3299
    -2 -10 9 19.9359
    -2 10 -9 22.7619
    2 10 9 20.3526
    3 10 -9 13.3783
    3 10 9 12.0322
    -3 10 -9 13.6362
    -3 -10 9 13.986
    -3 10 -9 12.9186
    3 10 9 16.3473
    4 10 -9 14.4102
    4 10 9 19.7612
    -4 -10 9 22.543
    -4 10 -9 15.1256
    4 10 9 22.1988
    -4 10 -9 19.6773
    -5 -10 -9 13.3738
    5 10 -9 16.3401
    -5 10 -9 12.3108
    -5 10 -9 12.2351
    5 10 9 9.90435
    5 10 9 11.8501
    -5 -10 9 11.531
    -6 -10 -9 4.56272
    6 10 -9 5.16645
    6 10 9 6.08412
    -6 10 -9 1.8483
    -6 10 -9 5.69078
    6 10 9 4.13993
    -6 -10 9 4.25395
    7 10 -9 0.99537
    -7 -10 -9 -0.241
    7 10 9 -0.3786
    -7 -10 9 0.83686
    -7 10 -9 2.18478
    -8 -10 -9 2.75249
    8 10 -9 3.03622
    8 10 9 3.5977
    -8 -10 9 4.45001
    8 10 9 5.46197
    -8 10 -9 8.56993
    9 10 -9 26.5329
    -9 -10 -9 26.4534
    -9 10 -9 23.2759
    9 10 9 27.8185
    9 10 9 29.9929
    -9 -10 9 27.9073
    10 10 -9 17.5268
    -10 -10 -9 18.7201
    -10 10 -9 17.2994
    10 10 9 19.7998
    0 11 -9 -0.0351
    0 11 -9 -1.4537
    0 11 9 0.16292
    1 11 -9 26.931
    1 11 -9 22.4853
    -1 11 -9 24.6011
    -1 11 -9 23.6491
    1 11 9 24.8118
    2 11 -9 36.7915
    2 11 -9 34.3167
    2 11 -9 36.9525
    -2 -11 9 31.7736
    -2 11 -9 32.8893
    2 11 9 33.1527
    -2 11 -9 34.9652
    2 11 9 36.0767
    3 11 -9 9.52576
    3 11 9 7.35221
    3 11 9 12.9518
    -3 11 -9 10.1154
    -3 11 -9 4.64976
    -3 -11 9 7.49507
    -3 11 -9 8.40689
    4 11 -9 1.84009
    4 11 9 -1.2559
    -4 11 -9 1.11783
    -4 11 -9 0.12966
    4 11 9 -1.0794
    -4 -11 9 2.90023
    5 11 -9 26.4262
    -5 -11 -9 26.1227
    -5 -11 9 26.4438
    5 11 9 20.0363
    -5 11 -9 26.501
    5 11 9 27.2027
    -5 11 -9 33.095
    -6 -11 -9 39.7785
    6 11 -9 32.694
    -6 -11 9 34.1987
    -6 11 -9 35.1241
    6 11 9 29.5192
    -7 -11 -9 9.82036
    7 11 -9 12.9658
    -7 11 -9 9.91738
    7 11 9 8.26336
    -7 -11 9 7.50286
    -8 -11 -9 109.277
    8 11 -9 112.464
    -8 -11 -9 114.57
    -8 11 -9 109.425
    -8 -11 9 113.298
    8 11 9 93.2083
    9 11 -9 2.36333
    -9 -11 -9 2.48771
    9 11 9 2.93426
    -9 11 -9 0.33046
    -9 -11 9 1.45707
    -10 -11 -9 24.9426
    0 12 -9 57.45
    0 12 -9 59.7231
    0 12 9 53.0438
    1 12 -9 27.1436
    1 12 -9 24.7308
    -1 12 -9 29.7204
    1 12 9 32.393
    -1 12 -9 30.1732
    2 12 -9 13.5648
    2 12 -9 14.54
    2 12 9 16.4905
    -2 12 -9 16.2763
    -2 12 -9 15.3319
    2 12 9 12.5243
    -2 -12 9 14.706
    3 12 -9 -1.3079
    3 12 -9 -1.8572
    -3 12 -9 -2.9634
    -3 12 -9 -0.649
    -3 -12 9 -0.1965
    3 12 9 2.20227
    3 12 9 -2.5184
    -3 12 -9 -1.0308
    -4 -12 -9 3.3041
    4 12 -9 3.47597
    -4 12 -9 5.37093
    -4 -12 9 4.63022
    4 12 9 5.69065
    4 12 9 5.87491
    -5 -12 -9 -0.1724
    5 12 -9 -0.2407
    -5 -12 9 1.94109
    5 12 9 -0.6589
    -5 12 -9 0.27485
    6 12 -9 20.2231
    -6 -12 -9 24.7338
    -6 12 -9 21.979
    -6 -12 9 22.325
    6 12 9 25.9658
    -7 -12 -9 15.5215
    7 12 -9 12.6568
    -7 -12 9 17.883
    7 12 9 15.2533
    -7 12 -9 12.6513
    -8 -12 -9 13.4122
    8 12 -9 19.2339
    -8 12 -9 16.6742
    8 12 9 14.2069
    -8 -12 9 21.7167
    -9 -12 -9 12.5503
    -9 -12 9 17.0479
    0 13 -9 -0.5685
    0 13 -9 2.23842
    1 13 -9 14.8194
    1 13 -9 11.9971
    -1 13 -9 15.4635
    -1 -13 9 12.8271
    -1 13 -9 19.3798
    2 13 -9 1.00578
    2 13 -9 0.91696
    -2 -13 9 0.75974
    -2 13 -9 0.42367
    -2 13 -9 0.88686
    3 13 -9 3.6485
    3 13 -9 4.71076
    -3 -13 9 1.60995
    3 13 9 8.1713
    -4 -13 -9 115.886
    4 13 -9 111.769
    4 13 9 121.858
    -4 -13 9 120.147
    5 13 -9 7.51262
    -5 -13 -9 6.06301
    -5 13 -9 7.57523
    5 13 9 5.3028
    -5 -13 9 6.50448
    6 13 -9 79.1165
    -6 -13 -9 68.3575
    -6 13 -9 64.5218
    -6 -13 9 75.3792
    6 13 9 83.4033
    -7 -13 -9 -0.1514
    7 13 -9 -1.1236
    -7 -13 9 -2.0651
    7 13 9 2.52889
    -7 13 -9 1.89936
    -8 -13 9 42.7292
    0 14 -9 6.20889
    0 14 -9 7.9558
    1 14 -9 9.3553
    1 14 -9 8.05895
    -1 -14 9 14.7521
    -1 14 -9 9.98702
    2 14 -9 0.82527
    2 14 -9 -0.6095
    -2 -14 9 1.10098
    -2 14 -9 -0.3097
    3 14 -9 5.40403
    3 14 -9 7.15206
    -3 -14 9 8.95982
    4 14 -9 2.65358
    -4 -14 -9 0.71039
    -4 -14 9 1.98151
    4 14 9 0.77492
    5 14 -9 1.58948
    -5 -14 -9 1.156
    5 14 9 0.53625
    -5 -14 9 0.74794
    6 14 -9 0.35473
    -6 -14 -9 1.69163
    -6 -14 9 1.64163
    7 14 -9 -1.657
    -7 -14 9 -0.2996
    0 15 -9 0.48526
    0 -15 9 -1.4832
    1 15 -9 2.2851
    -1 -15 9 2.56138
    -1 15 -9 3.35073
    2 15 -9 1.12631
    2 15 -9 -0.2404
    -2 -15 9 0.14233
    3 15 -9 2.67929
    -3 -15 -9 3.47715
    -3 -15 9 3.70548
    4 15 -9 2.7983
    -4 -15 -9 5.20384
    -4 -15 9 4.40633
    5 15 -9 10.128
    -5 -15 -9 9.02557
    -5 -15 9 7.16797
    0 -16 9 12.3867
    1 -16 9 7.63043
    -1 -16 9 8.63278
    -2 -16 9 64.1781
    -3 -16 9 9.07805
    0 0 10 413.168
    0 0 10 409.824
    0 0 10 410.432
    0 0 -10 406.21
    1 0 10 150.007
    -1 0 -10 149.036
    1 0 10 166.411
    1 0 10 149.402
    -1 0 10 160.296
    -1 0 10 159.643
    2 0 10 1599.62
    -2 0 10 1588.86
    -2 0 -10 1560.12
    2 0 10 1474.55
    2 0 10 1535.81
    -2 0 10 1546.21
    3 0 10 187.528
    3 0 10 170.304
    3 0 10 163.224
    -3 0 -10 176.927
    -3 0 10 172.42
    -3 0 10 181.395
    -4 0 -10 50.4199
    -4 0 10 55.9583
    4 0 10 53.6076
    -4 0 10 53.0957
    4 0 10 49.7384
    -5 0 10 292.732
    5 0 10 291.905
    -5 0 -10 288.041
    -6 0 10 27.953
    -6 0 -10 30.9277
    6 0 10 27.332
    7 0 10 148.083
    -7 0 -10 139.931
    -7 0 10 151.269
    -7 0 10 137.928
    -7 0 -10 127.019
    -8 0 -10 151.069
    -8 0 -10 151.36
    -8 0 10 164.181
    -8 0 10 148.459
    8 0 10 151.422
    8 0 -10 157.473
    -9 0 10 11.3115
    -9 0 10 13.3237
    9 0 -10 12.8237
    -9 0 -10 13.9595
    -10 0 -10 3.66041
    -10 0 10 5.56569
    -10 0 10 5.00247
    10 0 -10 3.32218
    11 0 -10 6.74782
    -11 0 -10 8.62108
    -11 0 10 5.40149
    -11 0 10 8.12196
    11 0 10 10.0314
    -12 0 10 10.173
    12 0 10 9.21926
    12 0 -10 8.35977
    -12 0 -10 9.5501
    -13 0 10 2.44315
    -13 0 -10 -0.3846
    13 0 -10 0.60735
    0 1 10 0.11736
    0 -1 10 -0.086
    0 1 -10 0.41314
    0 -1 10 -0.5428
    0 1 10 -0.2245
    0 1 10 -0.9668
    -1 1 10 234.556
    -1 1 10 221.189
    1 1 -10 228.346
    1 -1 10 221.244
    1 -1 10 230.682
    1 1 10 226.63
    -1 -1 10 231.08
    1 1 10 233.819
    -1 1 -10 247.864
    1 1 10 237.653
    -1 -1 10 255.491
    -2 1 10 291.237
    2 -1 10 282.374
    2 -1 10 291.368
    -2 1 10 285.159
    -2 -1 -10 286.824
    2 1 10 277.995
    -2 1 -10 272.645
    -2 -1 10 288.412
    2 1 10 286.65
    2 1 10 304.996
    -2 -1 10 290.383
    -3 1 10 165.145
    -3 -1 -10 152.823
    3 -1 10 161.128
    3 -1 10 150.896
    -3 1 10 153.305
    -3 1 -10 161.386
    3 1 10 156.384
    -3 -1 10 160.3
    -3 -1 10 167.177
    3 1 10 167.375
    3 1 10 165.45
    -4 -1 -10 63.7869
    -4 1 10 59.8994
    -4 1 10 57.869
    4 -1 10 62.706
    4 -1 10 71.056
    4 1 10 61.6691
    -4 -1 10 60.3082
    -4 -1 10 61.4939
    4 1 10 63.4298
    4 1 10 65.3717
    -4 1 -10 60.3884
    -5 -1 -10 1.19003
    -5 1 10 1.48551
    5 -1 10 2.17585
    -5 1 -10 3.52503
    -5 -1 10 2.40277
    5 1 10 2.01804
    6 -1 10 247.247
    -6 -1 -10 200.481
    -6 1 10 217.44
    -6 1 10 220.692
    6 1 10 233.961
    -6 -1 10 228.699
    -7 -1 -10 105.7
    7 -1 10 96.5918
    -7 1 10 97.5391
    -7 1 10 92.1354
    -7 -1 10 98.4193
    -7 1 -10 96.0015
    7 1 10 105.521
    -7 1 -10 92.7506
    -8 -1 -10 35.8496
    -8 1 10 31.9948
    8 1 -10 33.0281
    8 -1 10 28.3243
    -8 -1 -10 37.326
    -8 1 10 42.6594
    -8 -1 10 41.9119
    8 1 10 33.5577
    -8 1 -10 36.6732
    -8 -1 10 33.1568
    -9 -1 -10 93.51
    -9 -1 -10 101.981
    9 1 -10 100.11
    -9 1 10 97.3646
    -9 1 10 103.267
    -9 -1 10 98.3887
    9 -1 -10 107.574
    -9 -1 10 92.9495
    -9 1 -10 107.22
    10 1 -10 48.8753
    -10 1 10 37.0199
    -10 -1 -10 47.9057
    -10 1 10 42.3127
    -10 -1 10 38.3569
    10 -1 -10 46.107
    -10 -1 10 47.164
    10 1 10 45.5833
    -10 1 -10 38.6176
    10 1 10 48.7113
    -10 1 -10 47.4194
    11 -1 10 3.26479
    -11 1 10 0.71627
    -11 1 10 0.67426
    11 1 -10 0.92466
    -11 -1 10 0.79843
    11 -1 -10 1.93531
    11 1 10 0.58675
    -11 1 -10 0.71243
    12 -1 10 81.6296
    -12 1 10 77.4786
    -12 -1 -10 76.9757
    12 1 -10 85.7689
    -12 1 10 79.8712
    -12 -1 10 79.2071
    -12 1 -10 62.1162
    12 -1 -10 82.4824
    -13 -1 10 17.5418
    13 -1 -10 14.9914
    -13 1 -10 15.1003
    0 2 10 1134.08
    0 -2 10 1155.12
    0 2 -10 1161.2
    0 -2 10 1144.18
    0 2 10 1123.18
    0 2 10 1186.8
    -1 2 10 974.281
    1 2 -10 956.146
    -1 2 10 949.98
    1 -2 10 928.802
    1 -2 10 927.589
    -1 2 -10 991.797
    1 2 10 965.418
    -1 -2 10 967.789
    1 2 10 938.81
    -1 -2 10 965.487
    1 2 10 963.384
    -2 2 10 124.207
    2 -2 10 125.407
    -2 2 10 123.536
    2 2 -10 132.483
    2 2 10 120.641
    -2 -2 10 126.34
    2 2 10 130.739
    2 2 10 112.988
    -2 -2 10 131.712
    -2 2 -10 131.03
    -3 2 10 76.563
    -3 2 10 71.9038
    3 -2 10 79.7055
    -3 2 -10 74.9834
    -3 -2 10 77.7709
    3 2 10 76.4311
    3 2 10 67.9747
    3 2 10 81.8865
    4 -2 10 94.9184
    -4 2 10 93.9739
    -4 2 10 99.9387
    4 2 10 104.727
    4 2 10 108.384
    -4 -2 10 106.824
    -4 2 -10 101.715
    -5 -2 -10 6.54738
    5 -2 10 4.68039
    -5 -2 10 7.45064
    -5 2 -10 4.53094
    5 2 10 5.25208
    -6 -2 -10 11.5255
    6 -2 10 18.0277
    -6 2 10 14.694
    -6 -2 10 15.9393
    6 2 10 15.4212
    7 -2 10 50.4505
    -7 2 10 42.0902
    -7 2 10 48.2084
    -7 -2 -10 48.2512
    7 2 -10 49.9853
    7 2 10 47.5521
    -7 -2 10 42.718
    -7 2 -10 44.4385
    -7 -2 10 43.6715
    8 -2 10 79.1615
    -8 2 10 68.2193
    -8 -2 -10 84.5987
    -8 2 10 72.4088
    8 2 -10 72.6956
    8 2 10 69.3665
    8 2 10 69.8064
    -8 2 -10 74.476
    -8 -2 10 72.6387
    -8 2 -10 60.7434
    -9 2 10 151.436
    9 2 -10 158.035
    -9 -2 -10 152.744
    -9 -2 -10 163.424
    -9 2 10 156.623
    9 2 10 165.181
    -9 -2 10 160.354
    -9 2 -10 162.622
    -9 2 -10 155.955
    9 2 10 154.761
    -10 -2 -10 120.236
    -10 2 10 124.496
    -10 2 10 111.74
    10 2 -10 122.194
    -10 2 -10 123.239
    -10 -2 10 111.965
    -10 2 -10 124.079
    10 2 10 125.601
    10 -2 -10 122.443
    -11 2 10 15.7743
    -11 -2 -10 15.1653
    -11 2 10 15.4978
    11 2 -10 16.8194
    -11 -2 10 15.1919
    11 2 10 13.6724
    11 -2 -10 15.7243
    -11 2 -10 16.4459
    12 -2 10 19.6103
    -12 2 10 24.3225
    12 2 -10 18.8365
    -12 2 10 18.5172
    12 -2 -10 22.5927
    -12 2 -10 20.9107
    12 2 10 22.3613
    -12 -2 10 18.5663
    -13 2 -10 0.55701
    -13 -2 10 2.03835
    13 -2 -10 1.40859
    0 -3 10 0.3606
    0 3 10 0.21348
    0 -3 10 0.91547
    0 3 10 -0.6397
    0 3 -10 0.82377
    0 3 10 -0.1701
    1 -3 10 180.576
    -1 3 10 178.7
    1 3 -10 188.372
    -1 3 10 177.707
    -1 3 10 180.536
    1 3 10 182.158
    -1 3 -10 183.03
    1 3 10 167.208
    -1 -3 10 168.6
    1 3 10 172.706
    -2 3 10 7.33521
    2 3 -10 5.05483
    2 -3 10 4.7277
    -2 3 10 4.9881
    -2 3 -10 7.81889
    2 3 10 5.80957
    2 3 10 5.84025
    2 3 10 7.73079
    -2 -3 10 6.40822
    3 3 -10 21.5797
    -3 3 10 21.7505
    3 -3 10 24.9576
    -3 3 -10 18.8834
    3 3 10 19.7831
    -3 -3 10 18.7401
    3 3 10 20.4745
    4 -3 10 220.066
    4 3 10 220.409
    -4 -3 10 229.539
    -4 3 -10 213.441
    -5 3 -10 12.7375
    -5 -3 10 11.2689
    5 3 10 8.28556
    6 -3 10 4.9914
    -6 3 10 3.38172
    6 3 10 7.43956
    -6 -3 10 6.55725
    7 -3 10 60.0552
    -7 3 10 62.6587
    -7 -3 -10 66.3492
    7 -3 10 60.9395
    -7 3 10 53.819
    7 3 -10 54.5542
    7 3 10 60.8271
    -7 -3 10 63.9199
    -7 3 -10 67.7666
    -7 3 -10 65.8578
    -7 -3 10 65.4224
    7 3 10 60.9144
    -7 3 -10 49.067
    8 3 -10 350.873
    -8 -3 -10 344.991
    -8 3 10 344.912
    8 -3 10 347.242
    -8 3 10 350.621
    -8 -3 10 357.758
    8 3 10 353.308
    8 3 10 358.503
    -8 3 -10 345.821
    -8 3 -10 357.075
    -8 3 -10 359.221
    -9 -3 -10 3.55716
    9 3 -10 0.92675
    -9 -3 -10 -3.7783
    -9 3 10 0.56651
    -9 3 10 0.96393
    -9 3 -10 -2.1496
    9 3 10 -0.3829
    -9 3 -10 2.16427
    -9 3 -10 0.99205
    -10 -3 -10 72.3028
    -10 3 10 75.271
    -10 -3 -10 71.9615
    10 3 -10 73.1802
    -10 3 10 72.112
    -10 3 -10 70.4089
    10 3 10 75.2555
    -11 3 10 66.3892
    -11 -3 -10 59.6792
    11 3 -10 67.3168
    -11 3 10 69.4052
    -11 -3 10 67.9532
    11 -3 -10 68.0754
    -11 3 -10 63.515
    -12 3 10 3.34701
    12 -3 -10 5.71289
    -12 -3 10 2.32206
    12 3 10 4.30115
    -12 3 -10 4.3378
    13 -3 -10 20.333
    0 4 10 82.2625
    0 4 -10 85.6561
    0 4 10 78.6947
    1 4 -10 234.981
    -1 4 10 222.891
    -1 4 10 228.009
    1 4 10 224.961
    1 4 10 234.621
    -1 4 -10 234.072
    2 4 -10 531.753
    -2 4 10 546.844
    2 4 10 529.528
    -2 4 -10 541.079
    2 4 10 527.389
    3 4 -10 44.0951
    -3 -4 10 45.5433
    3 4 10 46.9388
    -3 4 -10 41.9239
    -4 -4 10 26.1553
    -4 4 -10 27.3449
    4 4 10 34.6529
    -5 -4 10 20.7211
    5 4 10 25.007
    -6 4 10 16.3837
    -6 4 10 12.5793
    -6 4 -10 14.6894
    6 4 10 17.0393
    -7 4 10 67.5455
    7 4 -10 64.6936
    7 -4 10 67.2098
    -7 -4 -10 68.8785
    -7 4 10 58.2158
    -7 -4 -10 66.3658
    7 4 10 61.7389
    7 4 10 68.8689
    -7 4 -10 77.0594
    -7 4 -10 68.824
    -7 4 -10 69.0647
    -7 -4 10 61.3261
    -8 4 10 87.9864
    -8 -4 -10 82.9181
    8 4 -10 80.3991
    8 -4 10 97.7768
    -8 4 10 90.754
    -8 4 -10 83.754
    -8 4 -10 78.8928
    8 4 10 86.205
    8 4 10 80.7488
    -8 4 -10 87.2365
    -8 -4 10 78.5954
    -9 4 10 91.6813
    9 4 -10 91.9744
    -9 -4 -10 84.2428
    -9 4 10 89.9473
    9 4 10 91.1811
    -9 4 -10 92.121
    -9 4 -10 76.2119
    -10 4 10 3.96548
    10 4 -10 4.16583
    -10 -4 -10 5.13622
    -10 -4 -10 4.62182
    -10 4 10 3.11188
    10 4 10 6.82959
    -10 4 -10 4.71691
    -10 4 -10 3.3836
    -11 -4 -10 0.58821
    -11 4 10 -2.2128
    11 4 10 2.75941
    11 -4 -10 2.29352
    -11 4 -10 0.99079
    -12 4 10 2.51861
    12 -4 10 5.56501
    12 4 10 4.28261
    -12 4 -10 5.38474
    -12 -4 10 4.65
    12 -4 -10 4.57282
    0 5 10 -0.141
    0 5 -10 0.10341
    0 5 10 0.52372
    -1 5 10 0.50168
    -1 5 10 2.05622
    1 5 -10 1.56932
    1 5 10 1.00188
    -1 5 -10 1.98632
    1 5 10 0.12
    2 5 -10 556.165
    2 5 10 561.628
    -2 5 -10 557.725
    3 5 -10 22.6464
    3 5 10 26.2883
    -3 5 -10 22.9008
    4 5 -10 72.3293
    4 5 10 70.2422
    -4 5 -10 57.8927
    -5 5 10 36.7423
    5 5 10 40.9134
    6 5 -10 591.138
    -6 -5 -10 592.772
    -6 5 10 614.124
    -6 5 10 607.733
    6 5 10 624.861
    -6 5 -10 596.588
    -6 5 -10 575.377
    -6 5 -10 610.338
    -6 -5 10 618.756
    6 5 10 610.762
    7 -5 10 30.4437
    7 5 -10 34.6774
    -7 -5 -10 27.7249
    -7 5 10 38.4024
    -7 -5 -10 32.4335
    -7 5 10 41.9194
    -7 5 -10 33.8112
    7 5 10 35.9334
    -7 5 -10 29.3658
    7 5 10 40.9568
    -7 5 -10 32.5722
    -7 -5 10 31.7981
    -8 -5 -10 224.604
    8 5 -10 256.23
    8 -5 10 254.257
    -8 5 10 234.56
    -8 5 10 256.783
    8 5 10 235.683
    -8 -5 10 238.013
    -8 5 -10 239.861
    -8 5 -10 240.748
    8 5 10 234.854
    -9 5 10 18.5581
    -9 -5 -10 15.8581
    -9 5 10 17.5335
    -9 5 -10 17.8941
    -9 -5 10 14.7467
    -9 5 -10 19.2472
    -10 -5 -10 25.9311
    -10 5 10 23.5497
    -10 5 -10 18.9767
    10 5 10 25.4883
    -10 5 -10 26.9439
    -11 5 10 15.2765
    -11 5 -10 13.9238
    -11 5 -10 13.938
    11 5 10 14.2151
    12 -5 10 177.267
    -12 5 10 181.418
    12 -5 -10 176.806
    0 6 -10 42.3886
    0 6 10 43.835
    -1 6 10 154.215
    1 6 -10 152.805
    -1 6 -10 160.907
    1 6 10 160.574
    2 6 -10 28.4068
    2 6 10 33.4972
    -2 6 -10 35.3373
    3 6 -10 172.61
    3 6 10 169.827
    -3 6 -10 154.936
    4 6 10 2.97782
    -5 6 10 4.52454
    -5 6 -10 5.97465
    -5 6 -10 6.18196
    5 6 10 7.13876
    -6 -6 -10 -0.0028
    -6 6 10 0.94037
    -6 6 10 1.30285
    6 6 10 4.96574
    6 6 10 -0.7362
    -6 6 -10 0.57722
    -6 6 -10 1.85521
    -6 6 -10 3.26508
    -6 -6 10 0.86893
    -7 -6 -10 89.5823
    -7 6 10 95.1901
    -7 6 10 101.87
    -7 6 -10 97.9604
    -7 6 -10 89.5958
    -7 -6 10 89.4528
    7 6 10 86.3241
    -8 6 10 2.26027
    -8 -6 -10 3.49598
    -8 6 10 2.19739
    -8 6 -10 0.02506
    -8 -6 10 2.44338
    -8 6 -10 6.48517
    8 6 10 2.95172
    -9 -6 -10 9.24867
    -9 6 10 13.3351
    -9 6 -10 16.7683
    -9 6 -10 12.0411
    -9 -6 10 16.678
    9 6 10 15.2562
    -10 6 10 110.005
    -10 -6 -10 95.8748
    -10 6 -10 104.117
    10 6 10 106.407
    -10 6 -10 95.9669
    -11 6 10 -0.9224
    11 6 10 2.41699
    -11 6 -10 4.01397
    -11 6 -10 1.74996
    12 -6 10 3.54507
    0 7 -10 -0.9346
    0 7 10 -0.4309
    0 7 -10 1.71217
    -1 7 10 3.53792
    1 7 -10 -0.3055
    -1 7 -10 1.99498
    1 7 10 1.32337
    -1 7 -10 -2.1666
    2 7 10 21.6071
    -2 7 -10 20.9825
    3 7 10 181.456
    3 7 10 186.192
    -4 7 10 115.093
    -4 7 -10 109.294
    -4 -7 10 110.692
    -4 7 -10 109.227
    4 7 10 126.441
    4 7 10 113.153
    -5 -7 -10 0.48902
    -5 7 10 1.12064
    5 7 10 1.49152
    -5 7 -10 2.65114
    -5 7 -10 0.63398
    5 7 10 1.41111
    -5 -7 10 0.20432
    -6 -7 -10 4.86194
    -6 -7 10 4.35028
    -6 7 -10 6.05374
    6 7 10 5.39447
    -6 -7 10 5.92044
    -6 7 -10 1.3115
    6 7 10 10.5868
    -7 7 10 7.60512
    -7 -7 -10 8.03808
    -7 7 -10 8.16026
    7 7 10 11.9473
    7 7 10 7.40859
    -7 7 -10 2.97576
    -7 -7 10 8.88751
    -8 -7 -10 267.714
    -8 7 10 270.096
    -8 -7 -10 279.721
    -8 7 -10 293.031
    8 7 10 277.469
    -8 -7 10 274.749
    -8 7 -10 280.856
    -9 7 10 31.7562
    -9 -7 -10 32.9679
    -9 -7 10 35.2971
    -9 7 -10 36.9805
    -9 7 -10 35.0402
    9 7 10 30.4622
    -10 -7 -10 64.9595
    -10 7 10 59.2013
    -10 7 -10 68.4899
    10 7 10 60.4513
    -10 7 -10 58.951
    -11 7 10 32.9853
    11 7 10 36.5491
    -11 7 -10 30.6822
    0 8 10 517.949
    0 8 -10 489.557
    -1 8 10 140.98
    -1 8 -10 121.243
    1 8 10 151.926
    2 8 -10 1.96447
    -2 8 10 -0.3054
    2 8 10 -1.5475
    -2 8 -10 -0.8761
    -2 8 -10 -1.3439
    2 8 10 0.20678
    -2 8 -10 -0.4558
    3 8 -10 1.62155
    -3 8 10 0.47145
    3 8 10 0.16365
    -3 8 -10 1.41659
    -3 -8 10 1.13374
    3 8 10 0.43768
    -3 8 -10 -1.0323
    3 8 10 1.78714
    -3 8 -10 -0.6456
    4 8 -10 3.35103
    -4 -8 -10 0.63131
    4 8 10 2.5193
    -4 8 -10 3.30881
    4 8 10 1.92343
    4 8 10 2.37711
    -4 -8 10 4.13877
    5 8 -10 22.5832
    -5 -8 -10 21.4599
    -5 -8 10 23.4974
    5 8 10 17.859
    -5 8 -10 19.935
    5 8 10 17.1813
    -6 -8 -10 30.3633
    6 8 -10 26.0495
    6 8 10 25.6635
    -6 -8 10 30.0767
    -6 8 -10 27.5388
    -6 8 -10 28.2081
    -6 -8 10 27.743
    6 8 10 36.9106
    -7 -8 -10 7.95715
    7 8 -10 4.2632
    -7 -8 10 7.60459
    -7 8 -10 10.8467
    7 8 10 8.05172
    7 8 10 13.9228
    -7 8 -10 9.10764
    -8 -8 -10 32.1421
    -8 8 10 27.2988
    -8 -8 -10 29.2161
    8 8 -10 37.3126
    -8 -8 10 25.6321
    8 8 10 30.2779
    -8 8 -10 38.5163
    -8 8 -10 31.4662
    -9 8 10 36.3113
    9 8 -10 45.7351
    -9 -8 -10 42.4393
    -9 8 -10 45.119
    -9 8 -10 41.3161
    9 8 10 46.9613
    -9 -8 10 42.475
    10 8 -10 2.0726
    -10 -8 -10 6.66981
    -10 8 10 5.82976
    10 8 10 0.97057
    -10 8 -10 3.89586
    11 8 -10 48.0177
    -11 8 -10 48.9335
    11 8 10 52.5051
    0 9 -10 -0.1899
    0 9 10 -1.7425
    0 9 -10 -0.2421
    0 9 -10 -0.8798
    0 9 10 -0.8041
    -1 9 10 197.031
    1 9 -10 199.054
    1 9 -10 205.152
    1 9 -10 190.786
    -1 9 -10 201.362
    1 9 10 203.799
    1 9 10 203.836
    -1 9 -10 202.05
    -1 9 -10 203.81
    2 9 -10 3.44614
    -2 9 10 7.06947
    2 9 10 8.10931
    -2 9 -10 8.18302
    -2 9 -10 8.84577
    -2 9 -10 6.28299
    -2 -9 10 10.3977
    2 9 10 6.89327
    3 9 -10 15.2407
    -3 9 -10 13.6656
    -3 9 -10 16.5994
    -3 -9 10 14.6586
    3 9 10 13.5138
    3 9 10 19.4569
    -4 -9 -10 127.368
    4 9 10 133.839
    -4 9 -10 122.33
    4 9 10 129.236
    -4 -9 10 120.96
    5 9 -10 58.3993
    -5 -9 -10 60.8278
    -5 9 -10 64.7971
    -5 -9 10 59.9362
    5 9 10 56.8353
    5 9 10 60.3173
    -5 9 -10 55.6958
    -6 -9 -10 204.01
    6 9 -10 190.06
    -6 9 -10 201.069
    -6 -9 10 195.691
    6 9 10 201.252
    -6 -9 10 197.384
    -6 9 -10 197.474
    -7 -9 -10 0.32694
    7 9 -10 -0.564
    -7 -9 10 4.40758
    7 9 10 -2.3852
    7 9 10 -0.138
    -7 9 -10 1.12167
    -7 9 -10 -1.0643
    -8 -9 -10 64.5255
    -8 -9 -10 73.357
    8 9 -10 70.2392
    -8 9 -10 68.7838
    -8 9 -10 64.6767
    8 9 10 61.0052
    -8 -9 10 65.272
    -9 -9 -10 2.48973
    9 9 -10 0.93331
    -9 -9 10 2.15955
    -9 9 -10 2.57835
    9 9 10 4.68623
    10 9 -10 0.87925
    -10 -9 -10 1.68516
    -10 9 -10 1.96152
    10 9 10 1.86208
    10 9 10 0.63069
    0 10 -10 12.2526
    0 10 -10 15.9999
    0 10 10 16.9025
    0 10 -10 13.1454
    1 10 -10 6.18627
    1 10 -10 4.47713
    1 10 -10 5.3503
    -1 10 -10 7.07831
    -1 -10 10 9.51468
    1 10 10 11.7817
    -1 10 -10 5.87368
    2 10 -10 230.669
    2 10 -10 237.603
    2 10 10 260.978
    -2 10 -10 230.502
    -2 -10 10 243.481
    -2 10 -10 240.596
    3 10 -10 54.3999
    -3 -10 10 54.9739
    -3 10 -10 59.3402
    3 10 10 52.7552
    3 10 10 65.9756
    -3 10 -10 63.6915
    -4 -10 -10 64.3491
    4 10 -10 61.9458
    -4 10 -10 68.6781
    -4 10 -10 61.2184
    -4 -10 10 62.2549
    4 10 10 67.7913
    4 10 10 69.3595
    -5 -10 -10 8.07519
    5 10 -10 12.4902
    -5 -10 10 11.8628
    -5 10 -10 8.73819
    5 10 10 8.81057
    5 10 10 13.0981
    -5 10 -10 11.6382
    -6 -10 -10 3.72095
    6 10 -10 0.61819
    6 10 10 -0.1983
    -6 10 -10 4.46187
    -6 -10 10 3.45154
    -6 -10 10 3.20725
    6 10 10 3.31556
    -6 10 -10 3.19592
    -7 -10 -10 25.7168
    7 10 -10 21.1681
    7 10 10 27.2839
    -7 10 -10 23.6388
    -7 -10 10 23.5444
    -8 -10 -10 38.7294
    8 10 -10 35.2815
    -8 -10 -10 34.9113
    8 10 10 36.7225
    8 10 10 35.3024
    -8 10 -10 37.7442
    -8 -10 10 34.3922
    9 10 -10 -1.6773
    -9 -10 -10 -0.6735
    9 10 10 0.12928
    -9 10 -10 1.07666
    -9 -10 10 -0.8259
    9 10 10 0.84146
    -10 -10 -10 17.7433
    10 10 -10 18.3372
    -10 10 -10 13.7455
    0 11 10 3.62879
    0 11 -10 2.19103
    0 11 -10 0.62685
    1 11 -10 6.12986
    1 11 -10 3.1646
    1 11 10 4.00676
    -1 11 -10 7.68005
    -1 11 -10 6.06058
    -1 -11 10 6.35636
    2 11 -10 11.2461
    2 11 -10 6.90217
    2 11 -10 11.1945
    -2 11 -10 13.7344
    -2 11 -10 11.947
    -2 -11 10 10.6462
    2 11 10 9.55188
    3 11 -10 0.5892
    3 11 -10 0.77
    3 11 10 2.82567
    -3 11 -10 -2.351
    3 11 10 1.24253
    -3 11 -10 2.28727
    -3 11 -10 3.20756
    -3 -11 10 1.68833
    4 11 -10 4.87164
    -4 -11 -10 1.02858
    -4 -11 10 1.78233
    4 11 10 -1.7017
    -4 11 -10 -0.3412
    -4 11 -10 2.0678
    4 11 10 0.71379
    5 11 -10 151.294
    -5 -11 -10 159.169
    -5 11 -10 166.264
    5 11 10 159.15
    -5 -11 10 159.195
    5 11 10 164.025
    -5 11 -10 158.765
    6 11 -10 24.3855
    -6 -11 -10 23.3652
    -6 -11 10 18.4578
    -6 -11 10 24.4443
    6 11 10 19.6022
    -6 11 -10 24.8167
    -7 -11 -10 5.9579
    7 11 -10 4.46423
    -7 11 -10 4.73565
    -7 -11 10 4.75679
    7 11 10 5.35089
    -8 -11 -10 121.869
    8 11 -10 124.185
    8 11 10 120.277
    -8 -11 10 117.894
    -8 11 -10 111.025
    -9 -11 -10 38.895
    9 11 -10 46.2182
    -9 11 -10 41.1271
    -9 -11 10 39.3508
    0 12 10 375.937
    0 12 -10 385.633
    0 12 -10 404.199
    1 12 -10 101.406
    1 12 -10 102.559
    -1 12 -10 104.749
    -1 -12 10 105.361
    -1 12 -10 105.672
    1 12 10 94.6986
    2 12 -10 25.0581
    2 12 -10 24.5537
    -2 12 -10 22.4783
    2 12 10 14.007
    -2 12 -10 21.7895
    -2 -12 10 21.8217
    3 12 -10 1.24695
    -3 -12 10 3.00758
    3 12 10 -2.7515
    -3 12 -10 1.6509
    3 12 10 0.87716
    -3 12 -10 -1.0408
    4 12 -10 96.2103
    4 12 -10 98.1975
    -4 -12 -10 93.8341
    -4 -12 10 98.5093
    -4 12 -10 90.3098
    4 12 10 89.0183
    5 12 -10 2.11855
    5 12 -10 2.81882
    -5 -12 -10 2.69491
    -5 12 -10 0.39398
    -5 -12 10 5.83127
    5 12 10 3.14268
    6 12 -10 114.758
    -6 -12 -10 119.238
    6 12 -10 116.733
    6 12 10 113.086
    -6 -12 10 116.079
    -6 12 -10 115.36
    -6 -12 10 115.808
    7 12 -10 2.0335
    7 12 -10 0.3621
    -7 -12 -10 2.39476
    7 12 10 1.78726
    -7 -12 10 2.39161
    -7 12 -10 -0.0273
    -8 -12 -10 10.418
    -8 12 -10 9.96818
    8 12 10 11.2587
    -8 -12 10 9.67763
    0 13 -10 1.08297
    0 13 -10 1.67847
    1 13 -10 30.0974
    1 13 -10 32.6423
    -1 13 -10 29.3208
    -1 13 -10 28.6718
    -1 -13 10 27.5779
    2 13 -10 9.8877
    2 13 -10 9.06937
    -2 13 -10 9.00373
    -2 13 -10 8.70491
    -2 -13 10 8.33648
    3 13 -10 23.7061
    -3 -13 10 26.2239
    -4 -13 -10 32.2843
    4 13 -10 31.3626
    -4 -13 10 34.6185
    4 13 10 30.5551
    -5 -13 -10 4.5817
    5 13 -10 4.22187
    -5 13 -10 1.72917
    5 13 10 4.43577
    -5 -13 10 3.61193
    -6 -13 -10 15.8765
    6 13 -10 13.7154
    -6 -13 10 15.3806
    6 13 10 11.7183
    -6 13 -10 13.3051
    -7 -13 -10 13.1478
    7 13 -10 8.76679
    -7 -13 10 10.004
    0 -14 10 56.5336
    0 14 -10 54.2563
    0 14 -10 54.0904
    1 14 -10 13.2002
    1 14 -10 13.5712
    -1 14 -10 16.4998
    -1 -14 10 15.3701
    2 14 -10 173.419
    2 14 -10 164.067
    -2 -14 10 159.537
    3 14 -10 -0.7134
    -3 -14 -10 1.98292
    -3 -14 10 1.00595
    4 14 -10 9.51074
    -4 -14 -10 11.3246
    -4 -14 10 10.8179
    4 14 10 10.8693
    -5 -14 -10 3.5299
    5 14 -10 0.33969
    -5 -14 10 1.25325
    -6 -14 -10 -1.5213
    6 14 -10 1.91977
    -6 -14 10 0.8901
    0 -15 10 -0.8567
    1 -15 10 -0.6622
    1 15 -10 -0.5205
    -1 -15 10 1.26414
    -2 -15 10 58.614
    3 15 -10 4.13796
    -3 -15 -10 3.77705
    -3 -15 10 3.99717
    -4 -15 -10 6.77991
    4 15 -10 5.02887
    -4 -15 10 7.41374
    -5 -15 -10 11.7259
    0 -16 10 56.3934
    -1 -16 10 21.9063
    -2 -16 10 43.9726
    0 0 11 0.54562
    0 0 11 -0.7045
    0 0 11 0.7067
    -1 0 11 0.54491
    -1 0 -11 0.99842
    1 0 11 -0.0168
    1 0 11 -0.4659
    1 0 11 -0.4244
    -1 0 11 -0.5639
    2 0 11 -0.4895
    2 0 11 0.37918
    -2 0 11 0.78807
    -2 0 -11 1.0131
    2 0 11 -0.3425
    -2 0 11 0.22529
    3 0 11 -0.7727
    -3 0 11 -0.5645
    3 0 11 -1.1828
    -3 0 -11 0.56999
    -3 0 11 0.07378
    3 0 11 0.56172
    -4 0 11 0.57757
    -4 0 11 0.7436
    4 0 11 -0.1767
    -4 0 -11 -1.3162
    -5 0 11 0.1158
    -5 0 -11 -1.9378
    5 0 11 0.37004
    6 0 11 -1.0287
    -6 0 11 2.09036
    -7 0 11 0.17791
    -7 0 11 -1.107
    -7 0 -11 3.72138
    -7 0 -11 -0.3623
    7 0 -11 1.55557
    7 0 11 -0.6763
    -8 0 11 -1.0512
    -8 0 11 0.77834
    8 0 -11 0.18242
    8 0 11 2.00601
    -8 0 -11 2.39671
    -8 0 -11 1.16772
    -9 0 -11 -0.6427
    -9 0 11 -0.646
    -9 0 11 -1.2143
    9 0 -11 -0.3751
    10 0 -11 -0.996
    -10 0 11 -0.6611
    -10 0 -11 -1.178
    10 0 11 0.50854
    -10 0 11 1.02349
    11 0 11 1.63846
    11 0 -11 -0.6729
    -11 0 -11 -1.0702
    -11 0 11 0.26087
    11 0 11 0.24353
    12 0 11 -0.7993
    12 0 -11 -0.3342
    -12 0 11 -1.2821
    -12 0 -11 -0.4663
    0 1 11 -0.9633
    0 1 11 -0.5748
    0 -1 11 -0.1182
    0 1 11 -0.4702
    0 -1 11 -0.7888
    0 1 -11 -2.0526
    -1 1 11 -1.1621
    1 -1 11 0.06135
    1 -1 11 0.29607
    -1 1 11 -0.672
    -1 -1 11 -0.0607
    1 1 11 1.2435
    1 1 11 0.20451
    -1 -1 11 0.00598
    1 1 11 -0.0457
    -1 -1 11 1.42207
    -1 1 -11 0.73525
    -2 1 11 86.9448
    -2 1 11 97.8253
    2 -1 11 101.733
    2 -1 11 96.3377
    2 -1 11 100.365
    -2 -1 11 110.985
    2 1 11 104.17
    2 1 11 101.83
    -2 1 -11 98.4981
    2 1 11 105.053
    -2 -1 11 96.4031
    3 -1 11 8.52129
    -3 1 11 8.53227
    -3 -1 -11 6.35286
    3 -1 11 10.088
    -3 1 11 11.8808
    3 1 11 6.49037
    -3 -1 11 9.31493
    -3 -1 11 8.91
    3 1 11 5.81384
    -3 1 -11 8.70854
    3 1 11 7.34261
    -4 -1 -11 68.5294
    -4 1 11 67.2184
    4 -1 11 72.1442
    -4 1 -11 71.6376
    4 1 11 71.47
    -4 -1 11 66.6791
    4 1 11 72.7716
    5 -1 11 102.484
    -5 -1 -11 95.1444
    -5 1 11 100.357
    5 1 11 108.73
    -5 -1 11 91.5661
    -5 1 -11 95.1998
    -6 1 11 531.921
    6 -1 11 552.194
    -6 -1 11 552.39
    6 1 11 557.904
    -7 -1 -11 147.502
    7 1 -11 152.084
    7 -1 11 146.784
    -7 1 11 148.693
    -7 1 11 154.394
    -7 1 -11 147.648
    -7 1 -11 138.309
    -7 -1 11 153.719
    7 1 11 164.576
    8 1 -11 214.038
    -8 1 11 211.945
    8 -1 11 204.473
    -8 -1 -11 199.163
    -8 1 11 201.604
    -8 -1 -11 208.573
    8 -1 -11 231.337
    -8 1 -11 210.985
    8 1 11 226.362
    -8 -1 11 220.029
    -8 -1 11 213.389
    -9 -1 -11 41.7196
    -9 1 11 45.338
    9 1 -11 45.7043
    -9 -1 -11 48.494
    -9 1 11 37.5086
    -9 -1 11 51.2272
    9 1 11 44.6617
    -9 1 -11 45.2301
    9 1 11 47.7829
    -9 -1 11 45.7166
    9 -1 -11 42.7465
    -10 1 11 169.405
    10 1 -11 157.172
    -10 1 11 148.738
    -10 -1 -11 148.503
    10 1 11 158.779
    -10 -1 11 168.241
    -10 -1 11 169.018
    10 1 11 154.334
    10 -1 -11 156.727
    -10 1 -11 157.441
    -10 1 -11 164.398
    11 1 -11 3.83657
    -11 1 11 4.73687
    -11 1 11 2.64887
    11 -1 11 5.26023
    11 1 11 9.67526
    -11 -1 11 8.68117
    11 -1 -11 4.84828
    -11 1 -11 3.63216
    -12 1 11 53.2814
    12 -1 11 60.4056
    -12 -1 -11 64.4052
    12 1 -11 55.2897
    -12 -1 11 63.6365
    12 -1 -11 57.5133
    -12 1 -11 47.6411
    0 2 11 105.498
    0 2 -11 104.983
    0 -2 11 91.7683
    0 2 11 91.7995
    0 -2 11 96.034
    0 2 11 100.218
    1 -2 11 2.26674
    1 -2 11 2.31995
    -1 2 11 0.97954
    1 2 -11 4.12556
    -1 2 11 2.3823
    -1 -2 11 2.85145
    1 2 11 3.78866
    1 2 11 1.18266
    -1 2 -11 3.9257
    1 2 11 3.61191
    -1 -2 11 3.05321
    -2 2 11 60.6974
    -2 2 11 58.0487
    2 -2 11 55.8382
    2 2 11 61.7268
    2 2 11 64.4668
    -2 -2 11 59.0917
    -2 2 -11 60.136
    2 2 11 62.6693
    -3 2 11 44.1342
    -3 2 11 45.729
    3 -2 11 47.0656
    3 2 11 42.3723
    -3 2 -11 47.9405
    3 2 11 41.524
    -3 -2 11 48.1788
    -4 2 11 65.5351
    4 -2 11 72.5718
    -4 -2 11 66.6581
    -4 2 -11 67.4056
    4 2 11 68.9617
    4 2 11 71.1343
    5 -2 11 40.4269
    5 2 11 45.0597
    -5 2 -11 34.7728
    -6 2 11 38.9541
    6 -2 11 32.869
    -6 2 11 30.5143
    6 2 11 32.0463
    -6 -2 11 31.8076
    -7 -2 -11 51.5375
    -7 2 11 48.0986
    7 2 -11 47.414
    7 -2 11 43.6525
    -7 2 11 45.4971
    -7 -2 11 46.7235
    7 2 11 47.7221
    -7 -2 11 47.4163
    7 2 11 42.4827
    -7 2 -11 42.3612
    8 -2 11 19.7175
    -8 2 11 19.4268
    8 2 -11 19.7158
    -8 -2 -11 18.0388
    -8 2 11 17.9034
    8 2 11 23.2641
    8 2 11 22.0908
    -8 2 -11 19.8005
    8 2 11 23.6903
    -8 -2 11 26.1725
    -9 -2 -11 3.94665
    -9 -2 -11 -0.8022
    -9 2 11 3.86242
    -9 2 11 1.54534
    9 2 -11 -0.1212
    -9 2 -11 -0.4437
    -9 -2 11 3.13059
    9 2 11 3.26676
    -9 2 -11 -3.488
    -10 -2 -11 12.4975
    10 2 -11 15.998
    -10 2 11 13.4131
    -10 2 11 17.0541
    -10 2 -11 18.3832
    -10 2 -11 10.4229
    10 -2 -11 18.0178
    -10 -2 11 6.61353
    10 2 11 15.0628
    -11 2 11 16.6988
    -11 -2 -11 10.4462
    11 -2 11 14.4494
    11 2 -11 12.4363
    -11 2 11 15.8399
    -11 2 -11 12.8385
    11 2 11 17.7482
    -11 -2 11 17.0592
    11 -2 -11 13.1535
    -12 2 11 1.93403
    12 -2 11 2.00111
    -12 2 -11 4.13694
    12 -2 -11 2.14544
    12 2 11 1.6298
    -12 -2 11 0.96119
    0 3 -11 0.59697
    0 3 11 0.01061
    0 3 11 0.33378
    0 3 11 -0.5726
    -1 3 11 22.7463
    -1 3 11 21.2184
    1 3 -11 21.845
    1 3 11 25.7617
    -1 -3 11 18.9137
    -1 3 -11 16.9132
    1 3 11 21.1249
    1 3 11 23.8396
    2 3 -11 18.7901
    -2 3 11 17.2247
    2 -3 11 17.446
    -2 3 11 15.7822
    -2 3 -11 19.5272
    2 3 11 20.4288
    2 3 11 15.9522
    2 3 11 16.9396
    -2 -3 11 18.988
    3 -3 11 106.606
    3 3 11 118.845
    -3 3 -11 115.289
    -3 -3 11 118.907
    4 3 11 57.5271
    -4 -3 11 60.6324
    -4 3 -11 56.5274
    -5 3 11 86.068
    5 3 11 96.5842
    -6 3 11 344.604
    6 3 -11 364.848
    6 -3 11 372.474
    -6 3 11 353.13
    6 3 11 369.616
    -6 3 -11 353.262
    -6 -3 11 372.755
    7 -3 11 2.00129
    -7 3 11 1.74213
    7 3 -11 0.43499
    7 -3 11 1.71123
    -7 3 11 1.38823
    -7 -3 -11 3.42636
    -7 3 -11 1.18676
    7 3 11 -1.8267
    7 3 11 4.59841
    -7 -3 11 0.58428
    -7 3 -11 0.00667
    -7 3 -11 1.41907
    -8 3 11 64.9659
    8 -3 11 68.5851
    8 3 -11 56.0844
    -8 -3 -11 62.4718
    -8 3 11 58.4197
    -8 3 -11 55.3955
    -8 3 -11 50.3446
    -8 3 -11 47.0888
    8 3 11 58.6252
    8 3 11 60.5871
    -9 -3 -11 129.078
    -9 -3 -11 134.234
    -9 3 11 124.907
    -9 3 11 131.997
    9 3 -11 123.465
    -9 3 -11 134.396
    -9 3 -11 114.453
    9 3 11 138.288
    10 3 -11 14.7861
    -10 3 11 18.198
    -10 -3 -11 20.6651
    -10 3 11 16.2508
    10 3 11 16.2304
    -10 3 -11 16.4251
    10 -3 -11 17.2134
    -11 3 11 13.8084
    -11 -3 -11 12.7197
    -11 3 11 14.5492
    -11 -3 11 13.141
    -11 3 -11 14.0924
    11 -3 -11 11.8723
    12 -3 11 7.97273
    -12 3 -11 8.34392
    -12 -3 11 9.72834
    12 -3 -11 8.91474
    0 4 11 1794.53
    0 4 -11 1776.17
    1 4 -11 33.4512
    -1 4 -11 36.7984
    1 4 11 35.6746
    2 4 -11 315.158
    -2 4 -11 301.777
    2 4 11 312.674
    3 4 -11 78.7799
    -3 4 -11 68.4082
    3 4 11 78.9173
    4 4 11 54.9741
    -4 -4 11 63.961
    -4 4 -11 51.8683
    -5 4 11 2.886
    5 4 11 1.89698
    -6 4 11 2.16829
    -6 -4 -11 0.46938
    -6 4 11 5.25558
    6 -4 11 3.64306
    6 4 -11 1.39106
    6 -4 11 4.62174
    -6 4 -11 0.06127
    6 4 11 1.05779
    -6 4 -11 -1.7856
    -6 -4 11 1.08267
    6 4 11 3.0302
    -7 4 11 1.35078
    -7 4 11 -2.4309
    7 -4 11 2.92252
    7 -4 11 0.44937
    -7 -4 -11 -0.2711
    7 4 -11 0.55944
    7 4 11 0.99635
    -7 4 -11 0.14357
    -7 4 -11 1.06651
    7 4 11 0.97215
    -7 4 -11 -0.1318
    -7 -4 11 -0.2483
    8 -4 11 0.61483
    -8 4 11 -1.1917
    -8 -4 -11 4.34093
    8 4 -11 -0.9588
    -8 4 11 1.36352
    8 4 11 -1.3849
    8 4 11 -3.6504
    -8 4 -11 -0.0219
    -8 4 -11 2.21938
    -8 -4 11 1.21314
    -8 4 -11 -0.572
    -9 4 11 11.9053
    -9 -4 -11 9.33451
    -9 4 11 11.3439
    9 4 -11 10.8775
    -9 4 -11 7.88503
    9 4 11 9.7079
    -9 4 -11 12.8657
    -10 4 11 33.4132
    -10 -4 -11 31.1893
    -10 4 11 35.7302
    -10 -4 -11 34.1367
    -10 4 -11 34.0411
    -10 4 -11 25.1155
    -11 4 11 7.56943
    -11 -4 -11 8.98426
    11 4 11 6.89117
    -11 4 -11 9.26748
    11 -4 -11 9.45215
    12 -4 11 3.67004
    -12 4 11 4.72872
    12 -4 -11 4.38186
    -12 4 -11 3.53073
    -12 -4 11 3.27634
    0 5 -11 -0.0259
    0 5 11 0.86152
    1 5 -11 16.3006
    -1 5 -11 17.7448
    1 5 11 16.6869
    2 5 -11 48.3858
    2 5 11 50.4512
    -2 5 -11 52.1334
    3 5 -11 24.4482
    -3 5 -11 21.1804
    3 5 11 24.4179
    4 5 -11 1.62689
    4 5 11 0.47279
    -5 -5 -11 -0.2909
    -5 5 11 2.51169
    -5 5 11 2.34346
    5 5 11 3.01514
    -5 5 -11 2.3747
    5 5 11 -1.1644
    -5 5 -11 1.70157
    -6 5 11 21.0946
    -6 5 11 12.5534
    6 5 -11 11.9903
    -6 -5 -11 13.9495
    -6 -5 11 12.2773
    -6 5 -11 14.7025
    6 5 11 15.0021
    -6 5 -11 12.8761
    6 5 11 14.1011
    -7 -5 -11 47.9748
    7 -5 11 50.2621
    -7 -5 -11 48.824
    7 -5 11 57.2358
    -7 5 11 43.5698
    -7 5 11 50.867
    7 5 11 46.8228
    -7 -5 11 52.5057
    -7 5 -11 46.3413
    7 5 11 44.1787
    -7 5 -11 47.3044
    -7 5 -11 49.3129
    8 -5 11 2.52777
    8 -5 11 2.53625
    -8 5 11 4.07112
    -8 -5 -11 -0.5172
    -8 5 11 3.02248
    -8 -5 11 2.4562
    8 5 11 4.05923
    -8 5 -11 6.08811
    -8 5 -11 5.76159
    8 5 11 5.43643
    -9 5 11 2.78062
    -9 5 11 0.22901
    -9 -5 -11 1.27833
    -9 5 -11 1.43752
    -9 5 -11 1.74919
    -10 -5 -11 -1.7776
    -10 5 11 0.9671
    -10 -5 -11 0.46358
    10 5 11 3.01101
    -10 5 -11 0.36677
    -10 5 -11 -1.5242
    -11 5 11 -1.5938
    11 5 11 -0.5597
    -11 5 -11 0.50048
    12 -5 11 3.33956
    12 -5 -11 3.88662
    0 6 11 808.115
    0 6 -11 738.903
    1 6 -11 2.63375
    -1 6 -11 -0.14
    -1 6 -11 1.55215
    1 6 11 0.27837
    2 6 -11 19.4344
    2 6 11 18.8619
    -2 6 -11 19.1335
    3 6 11 56.5274
    -4 6 11 -0.4204
    -4 6 -11 0.60817
    -4 6 -11 -0.9286
    4 6 11 2.77426
    -5 6 11 1.37861
    -5 -6 -11 6.38921
    5 6 11 -1.4274
    -5 -6 11 2.34914
    -5 -6 11 2.02289
    -5 6 -11 2.13435
    -5 6 -11 0.3652
    -6 -6 -11 11.1291
    -6 6 11 7.30647
    -6 6 11 6.20301
    6 6 11 4.03673
    -6 6 -11 10.7382
    -6 -6 11 7.44807
    -6 6 -11 10.9371
    -6 6 -11 6.27494
    -7 -6 -11 30.767
    7 -6 11 24.3683
    -7 -6 -11 20.7707
    -7 6 11 30.3223
    -7 6 11 25.4423
    -7 -6 11 23.4499
    7 6 11 20.9532
    -7 6 -11 28.5513
    -7 6 -11 25.1586
    -8 6 11 87.0281
    8 -6 11 76.7596
    -8 -6 -11 91.5575
    -8 -6 11 78.5879
    -8 6 -11 78.0111
    8 6 11 92.3424
    -8 6 -11 85.8596
    8 6 11 72.6416
    -9 -6 -11 2.34299
    -9 6 11 2.59796
    -9 -6 11 3.41662
    -9 6 -11 4.87498
    -9 6 -11 2.73636
    9 6 11 6.07695
    -10 -6 -11 2.98164
    -10 6 11 3.26948
    10 6 11 0.62376
    -10 6 -11 1.56582
    -10 6 -11 3.02559
    -11 6 11 2.09208
    11 6 11 4.93794
    -11 6 -11 4.11486
    -11 6 -11 6.25103
    12 -6 11 0.8572
    0 7 11 0.19268
    1 7 11 15.4205
    -1 7 -11 13.3619
    -2 7 -11 15.6188
    2 7 11 18.1285
    -3 7 11 235.07
    3 7 -11 254.349
    3 7 11 237.134
    -3 7 -11 246.887
    -3 7 -11 231.805
    -3 -7 11 227.292
    3 7 11 246.269
    3 7 11 234.823
    -4 7 11 27.7758
    -4 -7 -11 22.6762
    4 7 -11 31.689
    -4 7 -11 34.7872
    4 7 11 25.7758
    -4 -7 11 27.0319
    4 7 11 31.7129
    4 7 11 28.7519
    -4 7 -11 26.0435
    -5 -7 -11 4.53601
    -5 7 11 3.66835
    -5 -7 11 2.11525
    5 7 11 -0.829
    -5 -7 11 3.71708
    -5 7 -11 1.85577
    5 7 11 1.82086
    -5 7 -11 2.10151
    -6 -7 -11 41.201
    -6 -7 11 40.0913
    6 7 11 35.495
    6 7 11 38.4548
    -6 7 -11 38.3467
    -6 7 -11 41.7091
    -7 7 11 33.032
    -7 -7 -11 31.972
    7 -7 11 29.9664
    -7 7 -11 31.8915
    7 7 11 25.0169
    -7 7 -11 32.7628
    -7 -7 11 24.4929
    7 7 11 29.8143
    -8 -7 -11 3.07751
    8 -7 11 4.45448
    -8 7 11 1.46249
    8 7 11 1.30066
    -8 7 -11 3.35186
    8 7 11 -1.1895
    -8 7 -11 -0.1663
    -8 -7 11 3.38871
    -9 -7 -11 -0.4566
    -9 7 11 0.38574
    9 7 11 2.71934
    -9 7 -11 0.98197
    -9 -7 11 0.48501
    -9 7 -11 -0.7833
    -10 7 11 41.1843
    -10 -7 -11 41.2679
    10 7 11 32.4598
    -10 7 -11 41.7979
    -10 7 -11 41.2934
    -11 7 11 14.8375
    -11 7 -11 18.5621
    0 8 -11 486.72
    0 8 11 477.921
    0 8 -11 479.391
    0 8 -11 464.643
    0 8 11 489.196
    1 8 -11 1.76069
    -1 8 11 4.30561
    1 8 -11 6.24075
    -1 8 -11 4.39147
    -1 8 -11 6.98699
    1 8 11 5.03748
    -1 8 -11 5.5003
    1 8 11 5.95122
    2 8 -11 136.517
    -2 8 11 134.166
    -2 8 -11 139.091
    -2 8 -11 146.949
    -2 8 -11 155.029
    2 8 11 127.858
    2 8 11 162.204
    -2 -8 11 146.97
    -3 8 11 0.58272
    3 8 -11 -2.6756
    -3 8 -11 -1.4107
    3 8 11 2.39948
    -3 -8 11 1.00632
    -3 8 -11 0.08744
    3 8 11 -1.6434
    3 8 11 -0.1826
    4 8 -11 56.689
    -4 -8 -11 53.7168
    -4 8 11 56.9941
    4 8 11 67.2952
    -4 8 -11 58.6802
    -4 -8 11 57.0952
    4 8 11 56.9655
    4 8 11 57.6475
    5 8 -11 6.66901
    -5 -8 -11 10.8406
    5 8 11 5.162
    5 8 11 9.92545
    -5 8 -11 12.0141
    -5 -8 11 9.27784
    -6 -8 -11 26.6716
    6 8 -11 23.2185
    6 8 11 30.2003
    6 8 11 32.9282
    -6 -8 11 27.4832
    -6 8 -11 28.5723
    -6 8 -11 26.9431
    7 8 -11 10.1451
    -7 -8 -11 12.8243
    -7 -8 11 8.84194
    -7 8 -11 14.8423
    -7 8 -11 10.1343
    7 8 11 11.3735
    7 8 11 11.1018
    8 8 -11 78.425
    -8 -8 -11 70.3192
    -8 8 -11 71.212
    8 8 11 79.1956
    -8 8 -11 79.9561
    -8 -8 11 72.4064
    9 8 -11 2.23265
    -9 8 11 -0.1692
    -9 -8 -11 0.35515
    -9 8 -11 1.3541
    9 8 11 0.0706
    -9 8 -11 -1.5208
    -9 -8 11 -0.4848
    10 8 -11 24.1315
    -10 8 11 19.6252
    -10 -8 -11 21.3626
    -10 8 -11 20.9883
    10 8 11 14.1786
    11 8 11 22.7799
    0 9 11 -0.4738
    0 9 -11 -2.7835
    0 9 -11 -0.0694
    0 9 -11 0.91408
    0 9 11 0.50325
    -1 9 11 11.4269
    1 9 -11 10.5562
    1 9 -11 8.77854
    -1 9 -11 9.08622
    1 9 11 10.3111
    -1 -9 11 14.7648
    -1 9 -11 13.3675
    1 9 11 11.6175
    -1 9 -11 13.8123
    2 9 -11 1.31723
    2 9 -11 2.29628
    -2 9 11 3.39164
    2 9 11 1.26216
    -2 9 -11 5.66852
    -2 -9 11 2.37401
    -2 9 -11 1.84415
    2 9 11 0.81428
    -2 9 -11 3.2192
    3 9 -11 16.3315
    -3 9 -11 12.1389
    -3 -9 11 12.0084
    3 9 11 12.0506
    3 9 11 17.9241
    3 9 11 14.5729
    4 9 -11 27.9608
    -4 -9 -11 30.9517
    4 9 11 31.0645
    -4 9 -11 25.8685
    4 9 11 29.7012
    -4 -9 11 27.5129
    -5 -9 -11 27.8664
    5 9 -11 37.0112
    -5 9 -11 29.8858
    5 9 11 29.9125
    5 9 11 35.769
    -5 -9 11 30.2893
    -5 9 -11 34.2747
    -6 -9 -11 74.6215
    6 9 -11 72.4314
    -6 -9 11 74.5549
    6 9 11 69.4071
    -6 9 -11 72.7554
    6 9 11 69.6457
    -6 9 -11 68.5206
    -6 -9 11 68.7596
    -7 -9 -11 3.65217
    7 9 -11 6.58125
    7 9 11 4.35451
    -7 9 -11 3.43081
    -7 -9 11 2.22846
    -7 9 -11 3.49739
    -8 -9 -11 19.4654
    8 9 -11 24.2092
    8 9 11 22.3003
    -8 9 -11 20.7631
    -8 -9 11 25.9476
    -8 9 -11 19.6739
    9 9 -11 -0.2719
    -9 -9 -11 2.5763
    -9 9 -11 0.93834
    -9 -9 11 1.44807
    9 9 11 0.26944
    -10 -9 -11 24.412
    10 9 -11 19.6252
    -10 9 -11 25.4024
    10 9 11 22.8688
    0 10 -11 700.248
    0 10 -11 672.07
    0 -10 11 766.232
    0 10 -11 698.238
    1 10 -11 1.38104
    1 10 -11 3.80937
    1 10 -11 2.42766
    -1 10 -11 2.70518
    -1 10 -11 4.47318
    1 10 11 3.60434
    -1 -10 11 4.12357
    2 10 -11 25.1142
    2 10 -11 28.3539
    -2 10 -11 29.3312
    2 10 11 25.4972
    -2 10 -11 27.9128
    -2 -10 11 33.5566
    3 10 -11 9.61187
    3 10 -11 9.53557
    -3 10 -11 9.67355
    3 10 11 11.8332
    3 10 11 14.5721
    -3 -10 11 12.1405
    4 10 -11 9.80363
    -4 -10 -11 7.22252
    4 10 11 8.08295
    -4 10 -11 8.69525
    -4 10 -11 10.456
    -4 -10 11 7.82952
    4 10 11 10.1309
    5 10 -11 -0.9601
    -5 -10 -11 1.3996
    5 10 11 -2.1141
    5 10 11 0.43033
    -5 -10 11 2.22947
    -5 10 -11 1.19799
    -5 10 -11 0.70242
    6 10 -11 107.903
    -6 -10 -11 119.111
    -6 -10 11 111.921
    -6 10 -11 111.242
    -6 10 -11 126.229
    6 10 11 112.484
    -6 -10 11 113.601
    7 10 -11 2.80465
    -7 -10 -11 3.36294
    7 10 11 -0.4508
    -7 -10 11 2.45308
    -7 10 -11 4.71241
    8 10 -11 4.6484
    -8 -10 -11 3.70063
    -8 10 -11 5.02601
    8 10 11 4.24669
    -8 -10 11 4.18818
    8 10 11 3.08724
    9 10 -11 29.4581
    -9 -10 -11 29.3866
    -9 -10 11 25.5725
    -9 10 -11 23.9855
    9 10 11 30.5144
    10 10 -11 29.1336
    -10 -10 -11 30.4673
    0 11 -11 0.43028
    0 11 11 -0.1295
    0 -11 11 -0.3722
    0 11 -11 -2.0126
    1 11 -11 47.254
    1 11 -11 49.6986
    -1 11 -11 48.455
    -1 -11 11 48.3199
    -1 11 -11 46.9892
    1 11 11 37.2263
    2 11 -11 12.4296
    2 11 -11 10.9683
    -2 11 -11 14.8072
    2 11 11 10.7006
    -2 11 -11 10.4721
    -2 -11 11 9.967
    3 11 -11 1.28413
    3 11 -11 -1.3698
    -3 11 -11 0.01539
    3 11 11 1.0238
    -3 -11 11 -1.1297
    4 11 -11 12.5772
    -4 -11 -11 11.2873
    -4 11 -11 13.234
    -4 -11 11 15.1714
    4 11 11 9.47208
    -4 11 -11 14.3853
    4 11 11 9.80691
    -5 -11 -11 -0.422
    5 11 -11 -1.7107
    5 11 -11 2.37513
    5 11 11 -1.6016
    -5 -11 11 0.79153
    -5 11 -11 1.68743
    -5 11 -11 1.76356
    6 11 -11 53.805
    -6 -11 -11 55.2451
    6 11 11 58.7625
    -6 -11 11 58.8623
    -6 -11 11 51.3129
    -6 11 -11 53.4806
    -7 -11 -11 8.72573
    7 11 -11 9.4309
    7 11 11 11.5032
    -7 -11 11 11.0911
    -7 11 -11 7.86936
    -8 -11 -11 47.0202
    8 11 -11 50.5697
    -8 -11 11 41.8215
    8 11 11 48.6367
    -8 11 -11 47.2497
    9 11 -11 3.26782
    -9 -11 -11 4.0499
    0 12 -11 166.718
    0 12 -11 179.899
    0 -12 11 163.229
    1 12 -11 44.8716
    1 12 -11 39.5079
    -1 -12 11 41.8674
    1 12 11 43.695
    -1 12 -11 43.492
    -1 12 -11 47.66
    2 12 -11 58.3599
    -2 -12 11 49.9591
    -2 12 -11 51.3887
    -2 12 -11 48.3211
    2 12 11 48.493
    3 12 -11 -1.4601
    -3 -12 11 -1.0176
    -3 12 -11 -0.7544
    -3 12 -11 0.06663
    -4 -12 -11 33.0435
    4 12 -11 34.0291
    -4 12 -11 35.1767
    -4 -12 11 31.3031
    -4 12 -11 30.1318
    4 12 11 29.9809
    5 12 -11 8.88415
    5 12 -11 8.00127
    -5 -12 -11 7.13053
    -5 12 -11 6.84842
    5 12 11 9.99796
    -5 -12 11 9.06026
    6 12 -11 21.8846
    6 12 -11 22.9243
    -6 -12 -11 18.0125
    -6 12 -11 17.1311
    6 12 11 20.0252
    -6 -12 11 24.1982
    7 12 -11 2.83928
    -7 -12 -11 2.59193
    -7 -12 11 4.65042
    -7 12 -11 4.23542
    7 12 11 5.36593
    -8 -12 -11 0.96889
    -8 -12 11 0.58121
    0 13 -11 -0.6462
    0 -13 11 -1.1404
    0 13 -11 0.80571
    1 13 -11 1.43652
    1 13 -11 0.37349
    1 -13 11 1.69321
    -1 -13 11 1.6978
    -1 13 -11 2.63457
    -1 13 -11 2.88183
    2 13 -11 51.9124
    -2 13 -11 52.5323
    -2 -13 11 52.3614
    -3 -13 -11 6.47982
    3 13 -11 3.88127
    -3 -13 11 2.2016
    -4 -13 -11 24.5107
    4 13 -11 16.7802
    -4 13 -11 19.801
    -4 -13 11 21.3855
    5 13 -11 -0.2838
    -5 -13 -11 0.74637
    -5 -13 11 -0.4883
    -5 13 -11 0.59483
    5 13 11 -0.056
    6 13 -11 193.871
    -6 -13 -11 188.278
    -6 13 -11 186.915
    -6 -13 11 183.062
    7 13 -11 0.92441
    -7 -13 11 -1.8666
    0 14 -11 15.2431
    0 -14 11 16.0198
    1 -14 11 4.8256
    1 14 -11 5.75763
    1 14 -11 5.05126
    -1 -14 11 6.78964
    2 14 -11 20.1946
    2 -14 11 21.4541
    -2 -14 11 23.329
    -3 -14 -11 11.574
    3 14 -11 7.71502
    -3 -14 11 8.40891
    4 14 -11 14.0188
    -4 -14 -11 15.9095
    -4 -14 11 13.9827
    5 14 -11 4.25821
    -5 -14 -11 3.30305
    -6 -14 -11 -0.9607
    6 14 -11 0.39915
    0 -15 11 0.2628
    1 -15 11 0.45502
    -1 -15 11 3.43822
    2 -15 11 2.83018
    -2 -15 11 1.91435
    -3 -15 -11 5.31544
    3 -15 11 5.47445
    -3 -15 11 4.87577
    -4 -15 -11 54.2652
    0 0 12 281.631
    0 0 12 275.099
    0 0 12 292.85
    1 0 12 8.71701
    1 0 12 8.14636
    1 0 12 10.5437
    -1 0 12 9.97359
    -1 0 12 14.2292
    -2 0 -12 -1.2777
    2 0 12 0.07338
    -2 0 12 -1.3968
    2 0 12 0.13764
    2 0 12 0.65886
    -2 0 12 -0.1571
    3 0 12 39.4507
    3 0 12 43.6594
    -3 0 12 45.2241
    -3 0 -12 33.9853
    -4 0 -12 167.943
    -4 0 12 163.707
    4 0 12 179.14
    -5 0 12 13.76
    5 0 12 11.8417
    -6 0 -12 5.7949
    -6 0 12 7.1779
    6 0 12 9.45081
    -6 0 12 4.71666
    -7 0 -12 -4.5459
    7 0 12 -0.7823
    7 0 -12 1.3376
    -7 0 12 2.14929
    -7 0 12 2.87444
    -7 0 -12 1.05318
    -8 0 -12 3.82854
    8 0 -12 3.12118
    -8 0 12 4.03422
    8 0 12 2.97005
    -8 0 -12 1.81241
    -8 0 12 3.41614
    9 0 -12 22.6078
    -9 0 12 25.4324
    -9 0 12 31.8495
    -9 0 -12 13.7759
    10 0 12 37.9547
    -10 0 12 36.4294
    -10 0 -12 36.5857
    10 0 -12 34.3364
    10 0 12 37.0641
    -11 0 -12 41.8355
    11 0 -12 46.8854
    -11 0 12 50.0117
    11 0 12 47.9018
    -12 0 12 62.4997
    12 0 12 57.762
    12 0 -12 68.3581
    0 1 12 1.3036
    0 -1 12 0.54367
    0 1 12 -1.6948
    0 1 -12 -1.2919
    0 -1 12 -0.1814
    0 -1 12 1.67631
    0 1 12 -1.038
    1 -1 12 1.86854
    1 -1 12 2.69171
    1 -1 12 1.59185
    -1 1 12 2.04845
    -1 1 12 5.00038
    1 1 12 1.95601
    -1 1 -12 2.05877
    1 1 12 1.24897
    1 1 12 2.14633
    -1 -1 12 1.27493
    -1 -1 12 3.22204
    2 -1 12 115.873
    -2 1 12 113.472
    -2 1 12 112.416
    2 -1 12 100.197
    2 -1 12 105.493
    2 1 12 114.876
    -2 -1 12 111.67
    -2 -1 12 110.558
    -2 1 -12 120.18
    2 1 12 114.898
    -3 1 12 159.801
    3 -1 12 158.722
    3 1 12 150.564
    3 1 12 156.371
    -3 1 -12 150.608
    -3 -1 12 158.968
    -4 1 12 250.126
    4 -1 12 264.902
    4 1 12 268.46
    -4 -1 12 252.529
    -4 1 -12 248.621
    4 1 12 253.824
    5 -1 12 102.911
    -5 1 12 101.378
    5 1 12 109.261
    6 -1 12 112.724
    -6 -1 -12 114.591
    -6 1 12 112.19
    -6 1 12 110.8
    6 1 -12 109.188
    6 1 12 117.236
    -6 -1 12 105.773
    -6 1 -12 91.3393
    -6 1 -12 112.663
    7 -1 12 215.239
    -7 1 12 193.499
    -7 -1 -12 194.916
    -7 1 12 180.816
    7 1 -12 186.905
    -7 1 -12 184.292
    7 1 12 192.055
    -7 1 -12 179.613
    7 1 12 200.182
    -7 -1 12 193.76
    8 -1 12 4.02495
    -8 -1 -12 -0.3029
    -8 -1 -12 4.66719
    8 1 -12 0.5823
    -8 1 12 4.87825
    -8 1 12 6.05721
    8 1 12 3.8376
    8 -1 -12 2.18146
    -8 -1 12 5.92166
    -8 1 -12 3.08291
    -8 -1 12 1.34603
    8 1 12 7.43391
    9 1 -12 10.1574
    -9 1 12 11.1604
    -9 -1 -12 9.52296
    -9 1 12 19.3516
    -9 -1 12 9.44715
    -9 1 -12 15.5793
    9 1 12 8.81387
    9 -1 -12 12.8238
    9 1 12 11.6637
    10 1 -12 108.78
    -10 -1 -12 106.944
    -10 1 12 100.437
    -10 1 12 117.336
    10 -1 -12 116.001
    -10 1 -12 111.426
    10 1 12 111.305
    -10 -1 12 116.982
    -10 1 -12 106.195
    -11 1 12 45.4261
    11 -1 12 43.1267
    11 -1 12 43.9083
    11 1 -12 48.009
    11 -1 -12 48.3523
    -11 1 -12 45.9708
    11 1 12 47.0437
    -11 -1 12 52.8216
    -12 1 12 10.4784
    -12 -1 -12 13.1525
    12 1 -12 10.1395
    12 -1 12 9.45002
    12 -1 -12 11.6329
    -12 1 -12 12.4554
    -12 -1 12 8.70473
    0 2 12 71.693
    0 -2 12 69.057
    0 2 12 74.9608
    0 2 -12 73.7592
    0 2 12 75.0673
    -1 2 12 390.961
    1 2 -12 383.407
    1 -2 12 386.235
    -1 -2 12 407.062
    -1 2 -12 398.454
    1 2 12 387.232
    1 2 12 399.801
    -2 2 12 131.334
    2 -2 12 129.647
    -2 -2 12 137.374
    -2 2 -12 144.745
    2 2 12 136.738
    2 2 12 131.565
    -3 2 12 1.8069
    -3 -2 12 1.97169
    3 2 12 1.91436
    3 2 12 -0.646
    -3 2 -12 1.29922
    4 -2 12 16.3893
    -4 2 12 13.4898
    4 2 12 14.5832
    4 2 12 15.135
    -4 2 -12 14.5713
    -4 -2 12 15.4441
    5 -2 12 84.5325
    -5 2 12 79.5624
    5 2 12 72.0519
    -6 2 12 -1.9022
    -6 -2 -12 1.24972
    6 2 -12 -1.6999
    -6 2 12 -0.5408
    6 -2 12 0.82105
    6 -2 12 0.43035
    6 2 12 -0.4071
    -6 2 -12 -2.1266
    -6 2 -12 0.70971
    6 2 12 -2.08
    -6 -2 12 2.14798
    7 -2 12 273.9
    7 2 -12 279.36
    -7 2 12 261.048
    -7 2 12 277.312
    -7 -2 -12 265.75
    7 2 12 279.641
    -7 2 -12 291.224
    7 2 12 296.748
    -8 -2 -12 7.21923
    -8 -2 -12 7.67681
    -8 2 12 5.20244
    8 -2 12 5.49641
    -8 2 12 1.59938
    8 2 -12 5.16375
    8 2 12 5.44037
    -8 2 -12 4.46044
    8 2 12 6.43232
    -9 2 12 11.2965
    -9 -2 -12 11.2769
    -9 2 12 8.69829
    -9 -2 -12 19.7174
    9 2 -12 10.569
    9 2 12 11.0393
    9 -2 -12 13.064
    -9 2 -12 14.3875
    -9 -2 12 13.4157
    -9 2 -12 8.91406
    -10 -2 -12 30.441
    10 2 -12 40.2616
    -10 2 12 41.5432
    -10 2 12 39.6941
    -10 2 -12 35.8416
    10 2 12 37.2512
    -10 -2 12 35.3679
    -10 2 -12 44.0297
    10 -2 -12 41.5749
    -11 -2 -12 8.34629
    11 2 -12 9.71822
    11 -2 12 9.19753
    -11 2 12 11.6452
    -11 2 12 14.002
    11 2 12 12.1575
    11 -2 -12 12.5513
    -11 2 -12 11.653
    -11 -2 12 11.275
    12 -2 12 6.99798
    -12 -2 12 14.8984
    12 -2 -12 10.1175
    -12 2 -12 11.5323
    0 3 -12 -1.542
    0 3 12 0.40445
    0 3 12 -0.6887
    -1 3 12 63.3047
    1 3 -12 55.2242
    -1 -3 12 61.1347
    1 3 12 62.5625
    -1 3 -12 61.7628
    1 3 12 59.472
    2 3 -12 116.466
    -2 3 12 121.097
    -2 3 -12 113.628
    2 3 12 118.681
    2 3 12 118.989
    -2 -3 12 105.644
    3 3 12 36.599
    -3 -3 12 37.4894
    -3 3 -12 36.4642
    -4 -3 12 15.8558
    4 3 12 13.9764
    -5 3 12 293.784
    5 -3 12 309.022
    -5 3 12 300.492
    5 3 12 287.823
    -6 -3 -12 128.587
    -6 3 12 146.374
    -6 3 12 141.691
    6 3 -12 145.949
    -6 -3 -12 140.825
    6 -3 12 144.127
    6 -3 12 145.375
    6 3 12 152.04
    -6 3 -12 147.94
    -6 -3 12 145.388
    6 3 12 142.798
    7 -3 12 4.65397
    7 -3 12 7.57544
    -7 -3 -12 1.83061
    -7 3 12 2.28425
    -7 3 12 5.71619
    7 3 -12 2.42734
    -7 3 -12 4.73426
    -7 3 -12 4.28807
    7 3 12 5.5875
    -7 -3 12 6.32241
    -7 3 -12 4.13075
    7 3 12 6.52381
    -8 -3 -12 2.28728
    8 3 -12 2.14539
    -8 3 12 2.38032
    -8 3 12 2.2394
    8 -3 12 0.83973
    8 3 12 3.58322
    -8 3 -12 7.03786
    -8 3 -12 2.29379
    -8 3 -12 3.99495
    8 3 12 2.60657
    -9 -3 -12 0.46442
    9 3 -12 -1.4426
    -9 -3 -12 0.92268
    -9 3 12 0.38524
    -9 3 12 0.55242
    -9 3 -12 3.55139
    9 3 12 1.11475
    9 3 12 2.01572
    -9 3 -12 -1.4744
    -10 -3 -12 -0.2704
    10 3 -12 0.71488
    -10 3 12 1.9246
    -10 3 12 1.30815
    10 3 12 2.51308
    -10 3 -12 3.74327
    10 -3 -12 3.23748
    -11 -3 -12 25.9543
    -11 3 12 26.8467
    -11 3 12 26.0352
    11 -3 -12 21.8311
    -11 3 -12 26.8283
    -11 -3 12 28.3749
    -12 3 -12 108.236
    12 -3 -12 101.609
    -12 -3 12 104.129
    0 4 12 2112.29
    1 4 -12 -1.0092
    -1 4 -12 -0.3894
    1 4 12 2.01823
    2 4 -12 80.0236
    2 4 12 83.8242
    -2 4 -12 80.6714
    3 4 -12 -0.9453
    3 4 12 2.20438
    4 4 12 314.262
    -5 4 12 7.33284
    -5 4 12 2.65406
    5 4 -12 6.11939
    -5 -4 -12 6.14388
    5 4 12 6.90129
    -5 4 -12 5.63319
    5 4 12 4.82374
    -5 4 -12 7.02371
    -5 -4 12 6.00273
    -6 -4 -12 69.6216
    6 -4 12 69.8704
    6 4 -12 67.1783
    -6 -4 -12 67.5188
    -6 4 12 66.6099
    6 -4 12 79.069
    -6 4 12 70.7226
    -6 -4 12 73.5033
    6 4 12 82.0637
    -6 4 -12 70.5936
    -6 4 -12 64.4937
    6 4 12 71.7066
    -7 -4 -12 38.7676
    7 -4 12 37.2684
    7 4 -12 37.7105
    7 -4 12 36.2536
    -7 4 12 33.7379
    -7 4 12 37.9279
    -7 4 -12 32.3775
    7 4 12 36.2594
    -7 4 -12 38.5862
    -7 -4 12 38.6619
    7 4 12 27.9202
    -7 4 -12 34.5127
    -8 4 12 4.63893
    8 -4 12 11.7042
    8 4 -12 11.0604
    -8 4 12 12.6628
    -8 -4 -12 8.51212
    -8 4 -12 12.0893
    8 4 12 11.3114
    -8 4 -12 9.67259
    8 4 12 13.979
    -8 4 -12 11.227
    -8 -4 12 12.0075
    -9 4 12 13.3705
    -9 -4 -12 10.1852
    -9 4 12 12.0527
    9 4 -12 9.649
    -9 4 -12 11.0021
    -9 4 -12 13.8378
    9 4 12 9.61154
    -10 -4 -12 65.4193
    -10 4 12 73.175
    -10 4 12 60.7572
    -10 -4 -12 73.0692
    -10 4 -12 71.7923
    -11 4 12 0.97642
    -11 -4 -12 2.69786
    -11 4 -12 2.41894
    11 -4 -12 5.53944
    11 4 12 2.22023
    -12 4 -12 2.50509
    12 -4 -12 1.9099
    0 5 12 0.57299
    0 5 -12 -1.1816
    1 5 -12 22.6647
    -1 5 -12 23.0771
    1 5 12 19.6993
    2 5 -12 53.0921
    2 5 12 48.4463
    3 5 12 103.531
    -4 5 12 268.507
    4 5 12 270.938
    -4 5 -12 275.067
    -5 5 12 84.1323
    5 -5 12 79.339
    -5 -5 -12 78.654
    5 5 12 76.6188
    5 5 12 82.0054
    -5 5 -12 82.0666
    -5 5 -12 80.6674
    -5 -5 12 84.1939
    -6 -5 -12 208.315
    -6 5 12 218.648
    -6 5 12 226.226
    6 -5 12 232.878
    6 -5 12 227.612
    6 5 12 234.751
    -6 -5 12 233.139
    -6 5 -12 220.014
    6 5 12 221.026
    -6 5 -12 214.188
    -7 5 12 36.7751
    -7 5 12 34.9152
    -7 -5 -12 36.5028
    -7 -5 -12 32.0574
    7 -5 12 34.0487
    7 -5 12 28.4444
    -7 5 -12 40.5832
    -7 5 -12 29.9969
    7 5 12 34.5628
    -7 -5 12 35.2369
    -7 5 -12 28.8313
    7 5 12 34.9356
    -8 5 12 52.8218
    -8 -5 -12 52.8781
    -8 5 12 54.5247
    -8 5 -12 52.8263
    -8 -5 12 55.9921
    8 5 12 57.1176
    -8 5 -12 48.0652
    8 5 12 42.1762
    -9 5 12 6.34776
    -9 5 12 3.96681
    -9 -5 -12 7.52262
    -9 5 -12 8.95503
    -9 5 -12 8.87731
    -10 5 12 67.7366
    -10 -5 -12 65.6967
    -10 -5 -12 57.6663
    -10 5 -12 71.0925
    10 5 12 62.5622
    -10 5 -12 67.242
    -11 5 12 16.165
    11 -5 -12 17.7682
    11 5 12 17.8073
    -11 5 -12 15.7621
    0 6 12 6.80469
    1 6 12 208.743
    2 6 12 435.048
    -3 6 12 0.17825
    -3 6 -12 -1.6354
    3 6 12 0.56654
    -4 -6 -12 22.3887
    -4 6 12 19.0534
    4 6 12 15.5911
    -4 6 -12 19.0204
    -4 6 -12 19.5307
    -4 -6 12 28.8743
    -4 -6 12 17.7886
    -5 -6 -12 46.7798
    -5 6 12 39.3876
    -5 6 -12 51.2311
    5 6 12 45.3152
    -5 -6 12 50.155
    -5 6 -12 40.7743
    -6 6 12 7.05508
    6 -6 12 8.31507
    -6 -6 -12 5.03329
    6 6 12 9.97742
    -6 6 -12 10.7224
    -6 6 -12 6.01302
    -6 6 -12 7.34569
    -6 -6 12 6.33983
    -7 6 12 55.682
    -7 -6 -12 49.9468
    -7 6 12 56.3151
    -7 -6 -12 58.8514
    7 -6 12 55.7801
    7 -6 12 50.219
    7 6 12 58.3315
    -7 6 -12 51.5167
    -7 6 -12 53.1921
    -7 -6 12 45.8924
    8 -6 12 307.871
    8 -6 12 307.275
    -8 -6 -12 297.84
    -8 6 12 287.148
    8 6 12 281.745
    -8 -6 12 305.3
    8 6 12 298.504
    -8 6 -12 307.039
    -8 6 -12 308.168
    -9 -6 -12 118.302
    -9 6 12 131.159
    -9 6 -12 121.31
    -9 6 -12 128.113
    9 6 12 119.036
    -10 -6 -12 1.06983
    -10 6 12 0.34343
    -10 6 -12 1.8415
    -10 6 -12 3.18243
    10 6 12 2.41707
    0 7 -12 0.54758
    0 7 12 0.20936
    0 7 12 -0.5774
    -1 7 12 0.99708
    1 7 -12 -0.5154
    -1 7 -12 4.79307
    1 7 12 -1.0622
    1 7 12 2.44621
    -2 7 12 60.3998
    2 7 -12 53.1891
    -2 7 -12 57.1914
    2 7 12 63.5718
    -2 7 -12 58.6065
    -2 -7 12 54.4301
    2 7 12 60.0333
    -3 -7 -12 231.841
    -3 7 12 240.041
    3 7 -12 234.371
    3 7 12 232.708
    -3 -7 12 230.805
    3 7 12 220.913
    -3 7 -12 224.762
    -3 7 -12 232.427
    -4 -7 -12 152.1
    4 7 -12 145.457
    -4 7 12 131.185
    4 7 12 164.272
    4 7 12 151.008
    -4 7 -12 150.004
    -4 -7 12 144.904
    4 7 12 145.575
    -4 7 -12 141.594
    -5 -7 -12 1.74177
    -5 7 12 3.36355
    -5 -7 12 1.83023
    -5 -7 12 0.33796
    -5 7 -12 2.01244
    -5 7 -12 0.22669
    5 7 12 3.92165
    5 7 12 5.51996
    -6 -7 -12 220.087
    -6 7 -12 204.523
    -6 -7 12 210.153
    6 7 12 204.612
    -6 7 -12 207.644
    6 7 12 198.311
    7 -7 12 2.29311
    -7 -7 -12 2.76695
    7 -7 12 1.49158
    7 7 12 1.70819
    7 7 12 1.38618
    -7 7 -12 3.3815
    -7 7 -12 0.92159
    -7 -7 12 2.43338
    -8 -7 -12 51.8361
    -8 7 12 48.2348
    8 -7 12 42.7476
    -8 7 -12 48.3625
    -8 7 -12 43.6817
    8 7 12 45.3636
    -8 -7 12 45.7756
    -9 7 12 16.7452
    -9 -7 -12 16.9675
    -9 7 -12 17.0301
    9 7 12 19.3642
    -9 7 -12 20.1159
    -10 7 12 172.034
    -10 -7 -12 187.759
    -10 7 -12 200.146
    -10 7 -12 200.27
    10 7 12 184.183
    0 8 12 142.347
    0 8 12 135.625
    0 8 -12 136.066
    0 8 -12 144.047
    0 -8 12 139.367
    -1 8 12 0.4836
    1 -8 12 -1.4811
    1 8 -12 -2.4096
    1 8 12 -0.3608
    1 8 12 0.99616
    -1 8 -12 0.38552
    -1 8 -12 -0.8368
    -1 8 -12 0.77631
    -1 -8 12 -2.783
    2 8 -12 322.236
    -2 8 12 316.15
    -2 -8 12 324.712
    -2 8 -12 318.645
    -2 8 -12 330.255
    2 8 12 327.647
    2 8 12 332.835
    3 8 -12 76.7901
    -3 8 12 72.1846
    -3 8 -12 79.7652
    -3 -8 12 69.7389
    3 8 12 74.8853
    -3 8 -12 69.3728
    3 8 12 86.2778
    -4 -8 -12 80.1176
    -4 8 12 85.1929
    4 8 -12 83.77
    4 8 12 77.6873
    4 8 12 83.3608
    4 8 12 75.4292
    -4 -8 12 80.8333
    -4 8 -12 84.5341
    -5 -8 -12 5.9318
    5 8 -12 2.61204
    5 8 12 6.49835
    -5 8 -12 3.58675
    -5 -8 12 5.97208
    5 8 12 6.04341
    -5 -8 12 3.64437
    -6 -8 -12 7.34135
    6 8 -12 2.72446
    6 8 12 1.92337
    -6 8 -12 6.80437
    -6 -8 12 8.51226
    -6 8 -12 4.32992
    6 8 12 7.74803
    -7 -8 -12 78.9285
    7 8 -12 76.3968
    7 -8 12 79.7627
    -7 -8 12 79.0842
    7 8 12 71.2086
    7 8 12 77.7999
    -7 8 -12 79.8838
    -7 8 -12 73.8298
    -8 -8 -12 25.4603
    8 -8 12 34.1022
    8 8 -12 31.2728
    -8 -8 12 28.8079
    -8 8 -12 26.141
    8 8 12 27.7256
    -8 8 -12 30.5423
    9 8 -12 45.5277
    -9 -8 -12 42.5693
    -9 8 -12 45.0186
    -9 -8 12 45.277
    -9 8 -12 46.0598
    9 8 12 41.5602
    -10 -8 -12 77.0521
    -10 8 -12 76.8156
    10 8 12 79.824
    0 9 -12 2.88655
    0 9 -12 -0.1793
    0 -9 12 -2.5669
    0 9 12 1.31888
    0 9 12 2.8467
    0 9 -12 1.32404
    1 9 -12 6.17651
    1 -9 12 3.25929
    1 9 -12 5.41424
    -1 9 12 6.83285
    -1 9 -12 4.07085
    -1 9 -12 5.91956
    -1 9 -12 4.04989
    -1 -9 12 3.51486
    1 9 12 7.03016
    1 9 12 11.0176
    2 9 -12 -0.0323
    -2 9 12 1.87991
    -2 9 -12 3.91972
    2 9 12 3.11672
    -2 9 -12 5.06262
    -2 -9 12 4.69902
    2 9 12 4.93163
    3 9 -12 99.2157
    3 9 12 107.332
    -3 -9 12 95.3488
    -3 9 -12 103.377
    3 9 12 97.0577
    4 9 -12 0.61828
    -4 -9 -12 1.834
    4 9 12 2.6861
    4 9 12 5.77334
    -4 9 -12 0.20089
    -4 -9 12 3.46683
    5 9 -12 51.4851
    -5 -9 -12 56.555
    5 9 12 60.1937
    -5 -9 12 56.1789
    -5 -9 12 58.208
    -5 9 -12 49.2827
    -5 9 -12 49.3577
    5 9 12 53.234
    6 9 -12 82.1633
    -6 -9 -12 88.7429
    -6 9 -12 84.2698
    -6 9 -12 87.165
    6 9 12 75.7096
    -6 -9 12 77.1347
    6 9 12 86.128
    7 9 -12 10.781
    -7 -9 -12 15.1621
    7 -9 12 10.0758
    -7 9 -12 12.591
    -7 9 -12 13.5794
    -7 -9 12 13.312
    7 9 12 9.23006
    8 9 -12 88.5621
    8 -9 12 84.4369
    -8 -9 -12 86.4245
    -8 9 -12 88.3015
    8 9 12 89.3589
    -8 9 -12 87.6801
    -8 -9 12 83.3141
    -9 -9 -12 1.07092
    9 9 -12 0.27951
    -9 9 -12 2.05713
    9 9 12 1.45809
    10 9 -12 82.2014
    -10 -9 -12 79.2776
    0 10 -12 383.441
    0 10 -12 376.436
    0 10 -12 397.371
    1 10 -12 19.2505
    1 10 -12 11.1265
    1 -10 12 16.427
    1 10 12 17.968
    -1 10 -12 20.831
    -1 10 -12 19.7198
    -1 -10 12 16.3614
    2 10 -12 -0.6017
    2 10 -12 -2.7034
    2 10 12 -2.4638
    -2 10 -12 1.85443
    -2 -10 12 -1.5472
    3 10 -12 4.53325
    3 10 -12 4.22263
    3 10 12 1.67901
    -3 -10 12 5.67026
    -3 10 -12 4.77316
    4 10 -12 197.789
    -4 -10 -12 197.081
    -4 -10 12 200.879
    4 10 12 194.62
    -4 10 -12 205.239
    4 10 12 197.644
    -4 10 -12 201.786
    5 10 -12 22.5901
    -5 -10 -12 25.4968
    5 10 12 25.0574
    5 10 12 26.7007
    -5 10 -12 28.3676
    -5 -10 12 28.0525
    -5 10 -12 25.3552
    -6 -10 -12 82.9731
    6 10 -12 88.9167
    6 10 12 81.6155
    -6 10 -12 78.8216
    -6 -10 12 78.7931
    -6 10 -12 79.237
    -7 -10 -12 0.80196
    7 10 -12 2.06366
    7 -10 12 3.00335
    -7 -10 12 1.23523
    7 10 12 3.3791
    -7 10 -12 2.09301
    8 10 -12 17.9298
    8 -10 12 15.0301
    -8 -10 -12 22.5536
    -8 -10 12 22.9157
    8 10 12 24.903
    -8 10 -12 17.2114
    9 10 -12 17.1034
    -9 -10 -12 24.1589
    -9 10 -12 21.6554
    0 -11 12 2.79599
    0 11 -12 1.09281
    0 11 -12 -1.3936
    1 11 -12 88.1583
    1 -11 12 74.2341
    1 11 12 78.2312
    -1 -11 12 78.6568
    -1 11 -12 87.947
    -1 11 -12 82.2759
    2 11 -12 9.24945
    2 11 -12 13.1191
    -2 -11 12 8.74526
    2 11 12 3.62406
    -2 11 -12 6.73905
    3 11 -12 33.2809
    3 11 -12 30.2763
    -3 -11 12 33.1223
    3 11 12 26.7343
    -3 11 -12 34.1873
    4 11 -12 6.8212
    -4 -11 -12 5.39816
    4 11 -12 5.44659
    4 11 12 8.6934
    -4 -11 12 8.44669
    -4 11 -12 7.34253
    -4 11 -12 3.40903
    -5 -11 -12 15.5347
    5 11 -12 11.8499
    5 11 -12 10.8122
    -5 11 -12 11.7835
    -5 11 -12 12.2813
    -5 -11 12 10.7459
    5 11 12 10.4328
    6 11 -12 70.2431
    -6 -11 -12 75.95
    6 11 12 66.6221
    -6 11 -12 63.2547
    -6 -11 12 69.9303
    -7 -11 -12 9.25911
    7 11 -12 6.04844
    7 -11 12 5.57385
    -7 -11 12 8.98989
    7 11 12 4.62338
    -7 11 -12 7.40308
    8 11 -12 32.9593
    -8 -11 -12 37.6879
    -8 -11 12 32.4477
    -8 11 -12 32.922
    0 -12 12 85.9871
    0 12 -12 90.9073
    0 12 -12 88.6095
    1 12 -12 22.1373
    1 -12 12 19.312
    1 12 -12 18.939
    -1 -12 12 18.0807
    -1 12 -12 16.6365
    2 -12 12 262.841
    2 12 -12 285.63
    -2 12 -12 278.37
    -2 -12 12 287.29
    -2 12 -12 257.239
    3 12 -12 24.0589
    -3 -12 -12 29.6151
    -3 12 -12 23.2338
    -3 12 -12 27.3917
    -3 -12 12 28.8883
    4 12 -12 117.408
    -4 -12 -12 118.674
    -4 12 -12 117.604
    -4 12 -12 123.659
    -4 -12 12 121.396
    -5 -12 -12 28.637
    5 12 -12 27.4426
    -5 -12 12 30.5837
    -5 12 -12 32.9445
    -5 -12 12 29.3963
    6 12 -12 29.482
    6 -12 12 30.7623
    -6 -12 -12 23.8964
    -6 12 -12 28.2834
    6 12 12 28.102
    -6 -12 12 23.2448
    7 12 -12 1.59138
    7 -12 12 2.61688
    -7 -12 -12 0.89164
    -7 -12 12 2.23241
    -7 12 -12 1.72879
    -8 -12 12 16.8254
    0 -13 12 -2.3839
    0 13 -12 -0.6641
    1 -13 12 0.04745
    1 13 -12 1.61767
    -1 -13 12 0.83745
    -1 13 -12 0.37794
    2 -13 12 49.7492
    2 13 -12 51.4574
    -2 -13 12 46.5913
    -2 13 -12 54.2078
    3 -13 12 20.7059
    -3 -13 -12 19.7506
    3 13 -12 25.1688
    -3 -13 12 25.4177
    4 13 -12 3.41184
    4 -13 12 1.53424
    -4 -13 -12 2.20249
    -4 -13 12 3.76784
    -4 13 -12 4.10339
    -5 -13 -12 69.5213
    5 13 -12 63.4697
    5 -13 12 58.4966
    -5 13 -12 54.8295
    -5 -13 12 69.9027
    6 13 -12 -1.4884
    6 -13 12 0.98654
    -6 -13 -12 -0.7957
    -6 -13 12 1.01729
    0 14 -12 318.747
    0 -14 12 320.119
    1 14 -12 0.53585
    1 -14 12 0.70301
    -1 -14 12 -0.2657
    2 -14 12 16.6241
    2 14 -12 17.4236
    -2 -14 12 12.9833
    -3 -14 -12 0.4771
    3 14 -12 0.47627
    3 -14 12 0.52531
    -3 -14 12 0.33215
    4 -14 12 23.0717
    -4 -14 -12 25.8238
    4 14 -12 21.7225
    -4 -14 12 23.9223
    5 14 -12 -0.1735
    -5 -14 -12 1.2939
    0 -15 12 -0.8023
    1 -15 12 1.81108
    -1 -15 12 2.72153
    2 -15 12 33.1671
    -2 -15 12 29.5791
    0 0 13 -0.1199
    0 0 13 -1.3427
    1 0 13 1.79619
    -1 0 13 -0.682
    1 0 13 -0.2447
    2 0 13 0.0591
    -2 0 13 -1.0888
    2 0 13 1.03557
    -3 0 13 -0.4827
    3 0 13 -0.6482
    -3 0 -13 1.56016
    -4 0 -13 0.54962
    4 0 13 -1.0428
    5 0 13 -0.2277
    -6 0 13 0.41246
    6 0 13 -1.9383
    -6 0 -13 0.84391
    6 0 -13 0.26411
    -6 0 13 1.12944
    7 0 13 0.10103
    7 0 -13 -1.0451
    -7 0 -13 1.69651
    -7 0 -13 -1.4571
    -7 0 13 -1.4963
    -7 0 13 -2.8006
    -8 0 13 -0.9136
    8 0 13 1.76331
    8 0 -13 -2.7392
    -8 0 -13 -0.2682
    -8 0 13 -0.9289
    8 0 13 3.14236
    -8 0 -13 -2.7551
    9 0 -13 3.39064
    -9 0 13 -0.7327
    9 0 13 -1.4879
    -9 0 -13 -0.7756
    9 0 13 -1.304
    10 0 13 1.00646
    10 0 -13 -0.4807
    -10 0 13 -1.2339
    -10 0 -13 0.11433
    -11 0 -13 5.32524
    11 0 -13 0.06414
    -11 0 13 -0.6567
    11 0 13 -0.7793
    -12 0 13 -0.2827
    12 0 -13 1.57936
    0 1 13 -0.1172
    0 -1 13 0.23202
    0 -1 13 0.89886
    0 -1 13 0.26177
    0 1 13 0.20747
    -1 1 13 5.80062
    1 -1 13 4.66407
    1 -1 13 6.9714
    1 1 13 9.45024
    1 1 13 4.30338
    -1 1 -13 1.27941
    -1 -1 13 4.68689
    -1 -1 13 5.08951
    -2 1 13 11.0663
    2 -1 13 13.6586
    -2 -1 13 12.2762
    -2 1 -13 12.0053
    2 1 13 12.1063
    2 1 13 15.5073
    3 -1 13 24.4774
    -3 1 13 20.2265
    -3 -1 13 21.1276
    -3 1 -13 17.8947
    3 1 13 25.7971
    3 1 13 23.2983
    4 -1 13 3.47062
    4 1 13 3.99191
    4 1 13 1.95936
    -5 1 13 185.729
    -5 1 13 195.726
    5 -1 13 196.642
    -5 1 -13 208.464
    -5 -1 13 200.329
    5 1 13 207.197
    6 1 -13 167.425
    6 -1 13 162.638
    -6 1 13 165.879
    -6 -1 -13 162.033
    -6 1 13 153.764
    6 1 13 151.475
    6 -1 -13 163.856
    6 1 13 176.522
    -6 1 -13 159.972
    -6 1 -13 154.808
    -7 -1 -13 7.1204
    -7 1 13 6.00205
    -7 1 13 7.30733
    7 1 -13 9.90413
    7 -1 13 4.20417
    -7 1 -13 7.42421
    -7 1 -13 8.43703
    7 1 13 7.28338
    7 -1 -13 5.97046
    7 1 13 6.35663
    -8 -1 -13 325.265
    -8 1 13 330.197
    -8 1 13 329.864
    8 -1 13 316.716
    8 1 -13 326.304
    -8 -1 -13 316.572
    8 1 13 319.279
    8 -1 -13 321.836
    -8 1 -13 320.805
    -8 -1 13 339.9
    8 1 13 327.415
    -9 1 13 5.6299
    9 1 -13 6.15334
    -9 1 13 6.76886
    -9 -1 -13 2.91666
    9 1 13 6.24109
    -9 1 -13 1.87743
    -9 -1 13 5.61257
    9 -1 -13 6.23967
    10 -1 13 56.8515
    -10 1 13 54.3579
    10 1 -13 52.5611
    -10 -1 -13 58.9518
    10 -1 13 47.6545
    -10 1 -13 52.2318
    -10 -1 13 57.7208
    10 -1 -13 47.1151
    -10 1 -13 48.1532
    10 1 13 50.333
    11 -1 13 7.63087
    -11 1 13 5.08571
    11 1 -13 5.24745
    11 -1 -13 5.53789
    -11 -1 13 5.71249
    11 1 13 6.10756
    -11 1 -13 6.65937
    12 -1 13 2.37246
    12 -1 -13 3.10928
    -12 1 -13 0.01338
    -12 -1 13 2.54196
    0 2 13 40.4244
    0 2 13 38.1851
    0 2 -13 40.6824
    0 -2 13 44.7909
    0 -2 13 40.419
    1 -2 13 40.2066
    -1 2 13 43.2365
    -1 2 -13 41.1461
    -1 -2 13 42.6194
    1 2 13 49.0131
    1 2 13 41.8252
    2 -2 13 34.0174
    -2 2 13 35.5073
    2 2 13 36.654
    -2 -2 13 27.3866
    -2 2 -13 32.6115
    2 2 13 33.6196
    -3 2 13 8.94867
    3 -2 13 9.88228
    3 2 13 5.90842
    3 2 13 12.1246
    -3 2 -13 7.74974
    -3 -2 13 7.89165
    4 -2 13 1.80952
    -4 2 13 2.05417
    4 2 13 3.14759
    5 2 -13 2.66201
    5 -2 13 0.56471
    -5 -2 -13 2.1641
    -5 2 13 1.91023
    5 -2 13 0.68604
    -5 2 13 -0.0014
    -5 2 -13 2.54377
    5 2 13 0.09978
    5 2 13 -0.9117
    -5 -2 13 -0.6448
    -5 2 -13 -0.9431
    6 2 -13 10.7812
    -6 2 13 10.0617
    6 -2 13 7.1685
    -6 2 13 5.03183
    -6 -2 -13 8.50231
    -6 2 -13 8.65843
    -6 -2 13 9.55545
    6 2 13 7.86407
    6 2 13 7.14416
    -6 2 -13 13.0567
    7 -2 13 34.9753
    7 2 -13 35.6048
    -7 -2 -13 38.3091
    -7 2 13 45.2664
    -7 2 13 36.4114
    7 2 13 38.8843
    -7 2 -13 40.4109
    7 2 13 40.9172
    8 2 -13 29.825
    8 -2 13 27.2126
    -8 -2 -13 29.4964
    -8 -2 -13 30.0467
    -8 2 13 29.0029
    -8 2 13 29.1752
    8 -2 -13 25.0839
    8 2 13 31.6741
    -8 2 -13 33.3183
    8 2 13 28.502
    -9 2 13 -0.2808
    -9 2 13 1.98779
    9 2 -13 1.78843
    -9 -2 -13 2.88816
    -9 -2 -13 0.42268
    -9 -2 13 -1.9054
    -9 2 -13 -1.1023
    9 -2 -13 1.812
    9 2 13 0.07934
    -9 2 -13 1.72
    -10 2 13 7.81996
    10 2 -13 5.39652
    -10 -2 -13 7.29899
    10 2 13 5.29802
    -10 -2 13 8.75062
    10 -2 -13 6.62415
    -10 2 -13 7.14801
    11 -2 13 3.611
    -11 2 13 3.93082
    -11 2 -13 0.97602
    11 -2 -13 1.73782
    -11 -2 13 2.25372
    12 -2 -13 3.49434
    -12 -2 13 4.7402
    -12 2 -13 2.06136
    0 3 13 0.6841
    0 3 13 1.93179
    0 3 -13 2.81703
    -1 3 13 131.966
    1 3 13 127.599
    -1 3 -13 146.035
    1 3 13 131.835
    -2 3 13 11.3062
    2 3 13 10.1402
    -2 3 -13 12.977
    -2 -3 13 15.0378
    3 3 13 7.05323
    -3 -3 13 11.1169
    -4 3 13 39.1143
    4 -3 13 39.4943
    4 3 13 46.081
    -5 3 13 78.1626
    5 -3 13 82.2814
    -5 3 13 95.3944
    -5 -3 -13 86.8577
    5 -3 13 87.2875
    5 3 -13 81.3714
    -5 3 -13 79.0289
    -5 3 -13 75.6412
    -5 -3 13 82.9249
    5 3 13 83.2171
    5 3 13 90.1527
    -6 3 13 189.461
    6 3 -13 167.898
    -6 -3 -13 176.081
    6 -3 13 179.014
    -6 3 13 177.878
    6 -3 13 170.632
    6 3 13 174.259
    -6 -3 13 175.115
    6 3 13 175.401
    -6 3 -13 180.945
    -7 3 13 84.1923
    7 3 -13 88.1114
    -7 3 13 99.325
    7 -3 13 92.9498
    -7 -3 -13 91.1493
    -7 3 -13 95.1264
    7 3 13 96.9943
    -7 3 -13 95.902
    7 3 13 89.4572
    -7 -3 13 100.785
    -8 3 13 238.557
    -8 3 13 221.987
    -8 -3 -13 216.861
    8 3 -13 237.076
    8 -3 13 236.278
    8 3 13 210.089
    -8 3 -13 218.731
    8 3 13 224.091
    -8 3 -13 229.525
    -9 -3 -13 0.44531
    -9 -3 -13 7.04171
    -9 3 13 1.87694
    -9 3 13 -0.0082
    9 3 -13 2.35068
    9 -3 -13 1.84474
    -9 3 -13 3.02449
    -9 3 -13 1.93388
    9 3 13 1.63491
    -10 -3 -13 34.1216
    -10 3 13 42.214
    -10 3 13 34.142
    10 -3 -13 40.7751
    -10 -3 13 37.391
    10 3 13 39.8561
    -10 3 -13 34.0946
    11 -3 13 6.27105
    -11 -3 -13 6.01544
    -11 3 -13 5.81337
    11 3 13 6.33736
    -11 -3 13 5.93387
    11 -3 -13 7.80115
    12 -3 -13 -0.8945
    -12 3 -13 0.15884
    0 4 13 338.045
    0 4 -13 329.03
    1 4 -13 7.83658
    -1 4 -13 5.67576
    1 4 13 7.19856
    2 4 -13 143.872
    2 4 13 159.267
    3 4 13 2.55443
    4 4 -13 13.801
    -4 4 13 8.89085
    -4 -4 -13 15.706
    4 4 13 10.9706
    4 4 13 6.68695
    -4 4 -13 9.53034
    -5 4 13 102.096
    -5 4 13 102.157
    5 -4 13 100.26
    5 -4 13 89.7424
    5 4 -13 96.7413
    -5 -4 -13 97.2505
    -5 4 -13 94.7079
    5 4 13 98.1321
    -5 -4 13 96.4321
    5 4 13 93.0099
    6 -4 13 58.4443
    -6 -4 -13 55.5875
    -6 -4 -13 53.0616
    6 4 -13 55.5499
    -6 4 13 55.0132
    -6 4 13 48.7018
    6 -4 13 49.0061
    -6 4 -13 56.7717
    6 4 13 52.622
    -6 4 -13 49.9585
    -6 -4 13 52.4176
    6 4 13 54.2625
    -7 4 13 45.196
    -7 4 13 44.7519
    7 4 -13 42.3705
    7 -4 13 45.5709
    -7 -4 -13 35.4174
    7 -4 13 45.7157
    -7 4 -13 45.3214
    -7 4 -13 46.9936
    -7 -4 13 40.2932
    -7 4 -13 32.7244
    7 4 13 45.6675
    7 4 13 45.7407
    8 -4 13 17.1395
    8 4 -13 14.1805
    -8 4 13 14.4772
    -8 -4 -13 12.795
    -8 4 13 17.3021
    -8 4 -13 16.7228
    -8 4 -13 18.7993
    8 4 13 18.0679
    -8 4 -13 17.7983
    8 4 13 18.1275
    -9 -4 -13 28.7112
    -9 4 13 29.4324
    -9 4 13 30.353
    -9 4 -13 31.8873
    9 4 13 22.0455
    -9 4 -13 23.1821
    -10 4 13 14.6965
    -10 -4 -13 10.2877
    -10 4 -13 13.0189
    10 -4 -13 15.0682
    11 -4 13 4.64287
    11 4 13 3.7462
    -11 4 -13 4.61964
    -11 -4 13 5.76909
    11 -4 -13 5.3823
    0 5 13 1.75878
    1 5 13 131.265
    2 5 13 18.5278
    -3 5 13 126.075
    3 5 13 138.582
    -3 5 -13 127.911
    -4 -5 -13 0.14505
    -4 5 13 -0.2471
    4 -5 13 0.45911
    -4 5 -13 1.89912
    -4 -5 13 -0.5516
    4 5 13 0.1701
    4 5 13 0.53097
    -4 5 -13 -0.1956
    -5 -5 -13 100.644
    5 -5 13 102.935
    -5 5 13 91.3504
    -5 -5 13 112.173
    -5 5 -13 107.868
    5 5 13 98.7683
    -5 5 -13 93.8291
    5 5 13 97.8243
    -6 -5 -13 46.4361
    6 -5 13 44.7907
    -6 5 13 40.5935
    6 -5 13 48.5295
    -6 5 13 42.4191
    -6 5 -13 44.5464
    -6 5 -13 41.2134
    -6 -5 13 44.6736
    6 5 13 39.9911
    6 5 13 48.0615
    -7 5 13 4.10884
    -7 -5 -13 2.42497
    7 -5 13 3.44157
    7 -5 13 0.97118
    -7 5 13 -1.2301
    -7 5 -13 2.08078
    -7 5 -13 3.93963
    7 5 13 1.59589
    -7 5 -13 -0.3846
    7 5 13 2.80458
    -7 -5 13 3.39422
    -8 5 13 32.6061
    -8 5 13 38.6996
    -8 -5 -13 37.2948
    8 5 13 36.9873
    -8 5 -13 41.018
    -8 5 -13 44.1502
    -8 -5 13 40.7226
    -9 5 13 6.82248
    -9 -5 -13 12.642
    -9 5 -13 10.637
    9 5 13 7.59731
    -9 5 -13 8.50718
    -10 -5 -13 2.87354
    -10 -5 -13 1.91419
    -10 5 13 4.69476
    -10 5 -13 1.77086
    10 5 13 2.76548
    10 -5 -13 0.94247
    11 -5 -13 4.90354
    -11 5 -13 4.54342
    0 6 -13 1001.34
    0 6 13 989.807
    0 6 13 1003.68
    -1 6 13 106.587
    1 6 13 109.101
    -1 6 -13 109.433
    1 6 13 113.403
    -2 6 13 552.502
    2 -6 13 563.079
    2 6 -13 548.267
    2 6 13 600.394
    2 6 13 579.003
    -2 6 -13 557.488
    -2 -6 13 552.689
    -3 -6 -13 1.70705
    3 -6 13 3.89191
    -3 6 13 2.36356
    3 6 13 3.32714
    -3 6 -13 4.27368
    3 6 13 -0.7639
    -3 6 -13 3.39143
    -3 -6 13 1.09289
    4 -6 13 50.3251
    -4 -6 -13 48.6048
    -4 6 13 46.4047
    -4 -6 13 47.0696
    -4 6 -13 54.9491
    -4 6 -13 50.0907
    -4 -6 13 47.0504
    4 6 13 49.8649
    4 6 13 46.2479
    -5 6 13 1.71056
    -5 -6 -13 2.24305
    5 -6 13 3.80069
    5 6 13 5.51943
    -5 -6 13 1.87917
    -5 6 -13 -0.6763
    -5 6 -13 4.28947
    6 -6 13 11.2829
    -6 -6 -13 8.85172
    -6 6 13 8.2513
    6 -6 13 9.8195
    -6 -6 13 11.4219
    -6 6 -13 11.2155
    -6 6 -13 11.9256
    -6 6 -13 13.4573
    6 6 13 13.864
    7 -6 13 2.69287
    -7 -6 -13 3.14003
    -7 6 13 5.61633
    -7 -6 -13 3.12573
    -7 6 13 4.68151
    7 -6 13 1.01295
    7 6 13 4.05774
    -7 -6 13 2.09478
    -7 6 -13 4.26339
    -7 6 -13 2.64613
    7 6 13 4.3899
    -8 -6 -13 67.7061
    -8 6 13 62.6722
    -8 -6 13 64.8819
    -8 6 -13 68.4517
    -8 6 -13 73.5084
    8 6 13 69.8196
    -9 6 13 32.7637
    -9 -6 -13 35.5977
    -9 6 -13 40.0619
    -9 6 -13 39.0655
    9 6 13 38.4373
    -10 -6 -13 33.4437
    -10 6 -13 39.7995
    10 6 13 31.344
    -10 6 -13 30.9846
    0 -7 13 2.2117
    0 7 13 -0.5142
    0 7 13 -1.5284
    0 7 -13 0.66194
    1 7 -13 15.2619
    1 -7 13 17.5203
    -1 7 13 14.9513
    -1 7 -13 19.5488
    -1 7 -13 18.3159
    1 7 13 18.2137
    -1 -7 13 14.939
    1 7 13 14.9376
    2 -7 13 16.6337
    -2 7 13 15.2381
    2 7 -13 13.8894
    -2 -7 13 16.5128
    2 7 13 16.2541
    2 7 13 19.486
    -2 7 -13 18.1612
    -2 7 -13 19.5836
    3 -7 13 10.2969
    -3 -7 -13 12.6885
    -3 7 13 9.96027
    3 7 -13 10.3721
    -3 7 -13 12.9178
    -3 -7 13 10.8498
    -3 7 -13 11.3398
    3 7 13 11.2727
    3 7 13 11.0861
    -4 7 13 0.67474
    4 -7 13 0.36609
    4 7 -13 -2.7502
    -4 -7 -13 0.8186
    -4 7 -13 1.68522
    -4 -7 13 -1.8918
    -4 7 -13 0.21221
    4 7 13 2.69648
    4 7 13 2.60645
    -4 -7 13 -0.3063
    4 7 13 -0.1073
    5 -7 13 2.84025
    -5 -7 -13 0.3981
    5 7 -13 -0.8968
    -5 7 13 0.01573
    5 7 13 0.05668
    5 7 13 -2.7393
    -5 -7 13 1.33281
    -5 7 -13 2.89058
    -5 7 -13 1.43914
    -6 -7 -13 12.845
    6 -7 13 12.9229
    -6 7 -13 16.3129
    6 7 13 11.1294
    -6 7 -13 15.1477
    6 7 13 16.1651
    -6 -7 13 10.7074
    7 -7 13 15.7014
    -7 -7 -13 17.378
    -7 -7 -13 15.2354
    7 -7 13 16.6143
    -7 7 -13 11.1851
    -7 7 -13 14.0258
    7 7 13 16.4262
    -7 -7 13 17.2591
    7 7 13 15.6121
    -8 -7 -13 0.15201
    8 -7 13 0.60123
    -8 7 -13 0.65034
    -8 7 -13 0.58373
    8 7 13 4.64684
    -8 -7 13 0.74633
    -9 -7 -13 1.86738
    -9 7 13 1.04015
    -9 7 -13 0.83245
    -9 7 -13 -0.0425
    9 7 13 0.75216
    -10 -7 -13 10.4025
    -10 7 -13 9.60336
    -10 7 -13 10.9847
    10 7 13 11.7288
    0 8 -13 169.713
    0 8 -13 176.653
    0 8 13 171.245
    0 -8 13 155.063
    1 8 -13 21.8107
    -1 8 13 19.6432
    1 -8 13 21.9761
    1 8 13 27.1702
    -1 -8 13 20.3901
    -1 8 -13 30.7528
    -1 8 -13 18.1068
    1 8 13 22.0859
    2 8 -13 306.538
    2 -8 13 324.447
    -2 8 13 298.832
    -2 8 -13 317.778
    2 8 13 308.939
    2 8 13 313.372
    -2 8 -13 292.416
    -2 -8 13 302.25
    -3 8 13 23.7967
    3 8 -13 21.2463
    3 -8 13 22.51
    -3 -8 -13 23.9571
    -3 8 -13 20.468
    -3 8 -13 20.3761
    3 8 13 19.9071
    -3 -8 13 17.7715
    3 8 13 19.9476
    -4 -8 -13 112.057
    4 8 -13 98.3267
    -4 8 13 100.509
    4 -8 13 98.5626
    4 8 13 91.5636
    4 8 13 95.7102
    -4 -8 13 103.161
    -4 8 -13 100.825
    5 -8 13 1.72735
    -5 -8 -13 1.53253
    5 8 -13 -0.0246
    -5 -8 13 6.01956
    5 8 13 2.34574
    5 8 13 -0.5955
    -5 8 -13 0.85809
    6 8 -13 4.77877
    6 -8 13 -0.1588
    -6 -8 -13 -1.2079
    6 8 13 -0.8314
    -6 8 -13 -0.2816
    6 8 13 0.90397
    -6 -8 13 -2.4976
    -6 8 -13 -1.0221
    -7 -8 -13 6.39764
    7 -8 13 5.62176
    7 8 -13 6.27345
    -7 -8 -13 4.04051
    -7 8 -13 0.11115
    -7 8 -13 3.79317
    7 8 13 7.7604
    -7 -8 13 4.49759
    8 8 -13 63.8347
    -8 -8 -13 62.3704
    8 -8 13 61.7881
    -8 8 -13 59.4765
    -8 8 -13 56.4143
    8 8 13 60.0507
    -8 -8 13 56.748
    9 8 -13 12.1246
    -9 -8 -13 13.1057
    -9 8 -13 12.3923
    -9 8 -13 10.1745
    9 8 13 12.9945
    10 8 -13 6.25318
    -10 -8 -13 10.2528
    0 9 -13 -0.1904
    0 9 13 2.29567
    0 9 -13 -0.8936
    0 -9 13 -0.5775
    1 9 -13 137.074
    1 9 -13 129.297
    -1 9 13 119.836
    1 -9 13 133.253
    -1 -9 13 123.259
    -1 9 -13 133.32
    -1 9 -13 127.188
    1 9 13 132.761
    1 9 13 130.894
    -2 9 13 19.5446
    2 -9 13 18.9343
    2 9 -13 15.8133
    2 9 13 17.2492
    -2 9 -13 12.7451
    2 9 13 14.9756
    -2 9 -13 16.6265
    -2 -9 13 15.2883
    -3 -9 -13 36.1135
    3 -9 13 40.0342
    3 9 -13 39.4278
    -3 -9 13 38.1237
    3 9 13 40.7015
    3 9 13 34.0624
    -3 9 -13 39.1959
    4 -9 13 55.0686
    4 9 -13 58.6575
    -4 -9 -13 57.4778
    -4 -9 13 55.9285
    -4 9 -13 58.6833
    4 9 13 63.2582
    5 -9 13 39.9431
    -5 -9 -13 43.0632
    5 9 -13 42.8233
    5 9 13 38.3043
    5 9 13 41.6691
    -5 -9 13 43.1981
    -5 9 -13 41.4118
    -5 -9 13 45.5449
    -5 9 -13 45.3846
    6 -9 13 58.684
    6 9 -13 59.5405
    -6 -9 -13 56.8385
    -6 9 -13 56.255
    6 9 13 56.444
    -6 9 -13 53.7495
    -6 -9 13 58.799
    -7 -9 -13 57.7052
    7 9 -13 60.8089
    7 -9 13 59.1183
    -7 9 -13 63.0898
    7 9 13 55.8272
    -7 -9 13 60.312
    -7 9 -13 55.0089
    8 9 -13 55.4031
    8 -9 13 53.238
    -8 -9 -13 61.5888
    -8 9 -13 54.0162
    -8 9 -13 51.694
    8 9 13 53.9412
    -8 -9 13 55.8213
    -9 -9 -13 30.6996
    9 9 -13 21.8123
    9 9 13 25.591
    -9 9 -13 22.2172
    0 10 -13 11.7651
    0 10 -13 11.5316
    0 -10 13 15.1337
    1 10 -13 -1.4266
    1 -10 13 0.66962
    1 10 -13 0.16868
    -1 10 -13 -1.593
    1 10 13 3.88113
    -1 -10 13 -0.5213
    2 -10 13 102.279
    2 10 -13 93.1508
    2 10 -13 96.6017
    2 10 13 88.848
    -2 -10 13 103.74
    -2 10 -13 95.589
    3 10 -13 15.3212
    3 -10 13 9.15982
    -3 -10 -13 12.0011
    3 10 -13 10.3132
    -3 10 -13 12.5089
    3 10 13 13.2548
    -3 -10 13 12.6498
    4 -10 13 61.9869
    -4 -10 -13 69.0793
    4 10 -13 72.0208
    -4 10 -13 73.2978
    -4 -10 13 73.995
    -4 10 -13 75.7332
    4 10 13 64.8671
    -5 -10 -13 18.7162
    5 10 -13 14.2366
    5 -10 13 17.1686
    5 10 13 9.35255
    -5 10 -13 15.648
    -5 -10 13 12.1224
    -5 -10 13 12.463
    -5 10 -13 15.3796
    6 10 -13 1.70421
    6 -10 13 3.32479
    -6 -10 -13 1.8715
    -6 10 -13 3.74384
    -6 -10 13 0.851
    6 10 13 3.80586
    -6 10 -13 -0.2977
    -7 -10 -13 2.81701
    7 -10 13 2.22976
    7 10 -13 2.32981
    -7 -10 13 1.38977
    7 10 13 1.15956
    -7 10 -13 -0.3695
    8 10 -13 24.1502
    -8 -10 -13 21.6073
    -8 10 -13 22.6379
    -8 -10 13 24.4472
    8 10 13 18.4042
    9 10 -13 4.24276
    -9 -10 -13 2.50437
    0 -11 13 0.23409
    0 11 -13 0.74287
    1 -11 13 6.12652
    1 11 -13 4.98532
    -1 11 -13 6.52722
    -1 -11 13 2.31255
    2 11 -13 0.80124
    2 -11 13 -0.3799
    2 11 -13 -0.1553
    -2 -11 13 0.26418
    -2 11 -13 2.01898
    -3 -11 -13 14.4323
    3 11 -13 16.6876
    3 -11 13 11.2791
    3 11 -13 14.0712
    -3 -11 13 10.8711
    -3 11 -13 11.1791
    -3 11 -13 11.9606
    4 -11 13 13.8104
    4 11 -13 13.2932
    4 11 -13 13.306
    -4 -11 -13 16.5696
    -4 -11 13 16.7204
    -4 11 -13 20.1679
    -4 11 -13 10.8326
    5 -11 13 28.0821
    -5 -11 -13 22.3738
    5 11 -13 23.7229
    -5 -11 13 22.6807
    -5 11 -13 21.1747
    -5 11 -13 22.1597
    6 11 -13 126.946
    -6 -11 -13 121.232
    6 -11 13 105.874
    6 11 13 115.901
    -6 -11 13 132.998
    -6 11 -13 117.865
    -7 -11 -13 15.1997
    7 -11 13 14.2152
    7 11 -13 15.4639
    -7 11 -13 14.2803
    -7 -11 13 9.38695
    7 11 13 12.4683
    8 11 -13 100.836
    -8 -11 -13 95.8593
    -8 -11 13 109.139
    0 12 -13 1.37382
    0 -12 13 -0.7834
    1 -12 13 101.384
    1 12 -13 100.305
    -1 12 -13 88.8156
    -1 -12 13 98.8594
    2 12 -13 0.99122
    2 -12 13 8.55922
    -2 -12 13 0.98397
    -2 12 -13 2.14449
    -2 12 -13 2.05543
    -3 -12 -13 0.0218
    3 12 -13 2.83961
    3 -12 13 2.62075
    -3 -12 13 0.76728
    -3 12 -13 2.56722
    -3 12 -13 -1.7521
    4 12 -13 12.4436
    -4 -12 -13 11.1545
    4 -12 13 12.1978
    -4 12 -13 11.2241
    -4 -12 13 14.2111
    -4 12 -13 8.93753
    5 -12 13 14.9313
    5 12 -13 22.4265
    -5 -12 -13 23.2226
    -5 12 -13 23.5955
    -5 -12 13 25.4971
    6 -12 13 0.29823
    -6 -12 -13 0.49221
    6 12 -13 2.45158
    -6 12 -13 -1.9709
    -6 -12 13 -0.5981
    7 -12 13 -0.2332
    -7 -12 13 0.86642
    0 -13 13 -0.353
    0 13 -13 1.09832
    1 -13 13 162.917
    1 13 -13 164.498
    -1 -13 13 156.389
    -1 13 -13 157.425
    2 -13 13 28.4419
    2 13 -13 21.6582
    -2 -13 -13 26.1551
    -2 13 -13 25.8336
    -2 -13 13 25.4055
    3 -13 13 0.34633
    -3 -13 -13 2.10028
    3 13 -13 2.03789
    -3 -13 13 0.26801
    4 13 -13 40.2614
    -4 -13 -13 36.4392
    4 -13 13 35.6612
    -4 13 -13 35.1735
    -4 -13 13 32.7505
    -5 -13 -13 12.0421
    5 13 -13 15.4618
    5 -13 13 7.9841
    -5 -13 13 9.12091
    -6 -13 -13 62.2955
    -6 -13 13 62.6016
    0 14 -13 193.887
    0 -14 13 198.497
    1 -14 13 34.4121
    1 14 -13 34.1672
    -1 -14 13 30.271
    -2 -14 -13 1.27298
    2 -14 13 0.4303
    2 14 -13 -1.1178
    -2 -14 13 0.09729
    3 -14 13 6.84082
    3 14 -13 5.34234
    -3 -14 -13 6.58334
    -3 -14 13 5.93234
    4 -14 13 0.66234
    -4 -14 -13 2.72629
    4 14 -13 2.192
    0 -15 13 -0.5357
    1 -15 13 1.09307
    -1 -15 13 0.12986
    0 0 14 194.297
    0 0 14 185.614
    1 0 14 136.137
    -1 0 14 133.656
    1 0 14 143.247
    2 0 14 683.71
    2 0 14 720.243
    3 0 14 12.3731
    4 0 14 528.246
    5 0 14 0.66556
    -5 0 14 1.78001
    5 0 -14 0.7144
    -5 0 -14 0.96469
    5 0 14 0.36035
    -6 0 14 526.613
    -6 0 -14 553.297
    6 0 -14 548.25
    6 0 14 545.846
    6 0 14 537.56
    -7 0 -14 27.6427
    -7 0 14 29.1068
    7 0 14 28.1832
    -7 0 -14 27.4394
    7 0 14 28.0166
    7 0 -14 22.529
    8 0 -14 208.05
    8 0 14 202.918
    -8 0 -14 201.113
    8 0 14 214.497
    -8 0 14 203.968
    -9 0 14 254.98
    -9 0 -14 247.308
    9 0 14 242.65
    9 0 -14 241.537
    -10 0 14 13.2466
    10 0 -14 15.8364
    10 0 14 13.2487
    -10 0 -14 18.3367
    11 0 -14 1.82249
    -11 0 -14 2.15394
    11 0 14 0.00747
    -11 0 14 -0.2997
    0 -1 14 -1.2365
    0 -1 14 0.9025
    0 1 14 -0.5088
    0 1 14 -0.5572
    1 -1 14 62.0519
    1 -1 14 68.2053
    -1 -1 14 65.6782
    1 1 14 69.5366
    1 1 14 64.4069
    2 -1 14 0.69081
    2 1 14 -0.1665
    -2 1 -14 1.60335
    3 -1 14 72.4969
    3 1 14 73.5609
    4 -1 14 115.821
    4 1 -14 115.086
    -4 1 14 105.631
    -4 -1 14 119.383
    4 1 14 125.919
    -4 1 -14 115.424
    5 1 -14 273.885
    -5 1 14 282.764
    -5 -1 -14 265.689
    5 -1 14 281.385
    5 -1 -14 275.903
    5 1 14 267.843
    5 1 14 275.753
    -5 1 -14 257.534
    -5 -1 14 275.83
    -5 1 -14 283.199
    6 -1 14 86.2699
    -6 -1 -14 89.757
    6 1 -14 82.6723
    -6 1 14 93.1198
    6 1 14 93.4822
    -6 1 -14 91.4071
    6 1 14 88.2613
    6 -1 -14 95.0715
    -6 1 -14 77.1684
    -7 -1 -14 0.16894
    7 1 -14 2.05292
    -7 -1 -14 4.31233
    -7 1 14 2.29573
    7 -1 14 3.05494
    7 1 14 3.44721
    -7 1 -14 3.25479
    -7 1 -14 1.8991
    7 1 14 0.39476
    7 -1 -14 2.7095
    -7 -1 14 -1.318
    8 1 -14 0.76492
    -8 1 14 -0.3529
    -8 -1 -14 -3.9401
    -8 -1 -14 0.08929
    8 -1 14 -0.1542
    8 1 14 0.85923
    8 -1 -14 1.75619
    -8 1 -14 -0.3197
    8 1 14 -0.9841
    -8 -1 14 2.24138
    -9 -1 -14 0.87021
    9 -1 14 -2.3451
    9 1 -14 -1.5672
    -9 1 14 0.85725
    9 1 14 -1.1401
    -9 1 -14 1.76596
    -9 -1 14 1.44399
    9 -1 -14 0.15163
    10 1 -14 17.9492
    10 -1 14 9.10422
    -10 -1 -14 13.3501
    -10 1 14 11.7326
    -10 1 -14 11.2843
    -10 -1 14 10.8685
    10 -1 -14 11.8347
    -10 1 -14 11.3782
    10 1 14 11.9747
    -11 1 14 34.8451
    11 -1 14 33.0955
    11 1 -14 34.8313
    11 1 14 30.7721
    -11 -1 14 31.1899
    11 -1 -14 35.7314
    0 -2 14 533.805
    0 2 14 575.651
    0 -2 14 576.429
    1 -2 14 1.21038
    1 2 14 0.07694
    -1 2 -14 3.59761
    -1 -2 14 0.29705
    2 -2 14 286.562
    2 2 14 296.186
    3 -2 14 43.5521
    3 2 14 46.899
    4 -2 14 23.5744
    -4 -2 -14 24.0741
    4 -2 14 23.6575
    -4 2 14 23.4223
    4 2 -14 24.0741
    -4 -2 14 21.8957
    4 2 14 24.2794
    4 2 14 23.2512
    -4 2 -14 25.4135
    -4 2 -14 19.1946
    -5 2 14 28.4202
    -5 -2 -14 34.6466
    5 -2 14 35.2699
    -5 -2 -14 32.7504
    5 -2 14 31.302
    5 2 -14 31.6738
    5 2 14 38.5159
    -5 -2 14 30.2991
    -5 2 -14 26.1053
    -5 2 -14 35.4083
    5 2 14 36.2355
    6 -2 14 68.875
    -6 -2 -14 59.6987
    6 2 -14 66.9378
    -6 2 14 67.699
    6 2 14 59.9439
    -6 2 -14 67.9062
    -6 2 -14 54.5858
    6 2 14 62.5603
    -7 2 14 80.9056
    7 -2 14 83.1237
    -7 2 14 75.2471
    -7 -2 -14 87.6813
    7 2 -14 78.9656
    7 2 14 74.3623
    7 -2 -14 85.8038
    -7 2 -14 82.9112
    7 2 14 82.1115
    -8 -2 -14 11.2223
    8 2 -14 13.8474
    -8 2 14 10.6585
    -8 -2 -14 9.66566
    8 -2 14 13.5533
    -8 2 -14 13.0748
    8 2 14 14.876
    8 2 14 13.0371
    8 -2 -14 9.90129
    9 2 -14 6.4213
    -9 -2 -14 11.0023
    -9 2 14 9.00721
    -9 2 -14 9.45717
    -9 -2 14 6.28215
    9 2 14 7.7417
    -9 2 -14 11.0905
    9 -2 -14 9.90693
    -10 -2 -14 0.83168
    10 -2 14 0.05302
    10 2 -14 -0.1463
    10 -2 14 -0.2294
    -10 2 14 -1.405
    10 -2 -14 2.15539
    -10 2 -14 -0.4114
    -10 -2 14 0.47752
    10 2 14 1.58264
    -11 2 14 1.9119
    11 -2 14 1.87635
    -11 -2 14 -0.0604
    11 -2 -14 -0.3738
    -11 2 -14 1.51492
    0 3 -14 3.29535
    0 3 14 -1.2022
    1 3 14 15.6223
    2 -3 14 4.40613
    2 3 14 1.60465
    3 -3 14 423.162
    -3 3 14 404.025
    3 3 14 402.813
    -4 -3 -14 431.895
    4 -3 14 430.124
    4 -3 14 413.999
    -4 3 14 416.437
    4 3 -14 429.366
    -4 3 -14 435.266
    4 3 14 455.582
    -4 3 -14 422.475
    -4 -3 14 436.165
    4 3 14 427.336
    5 -3 14 80.1916
    -5 -3 -14 82.4983
    -5 -3 -14 86.3676
    -5 3 14 81.7351
    5 -3 14 81.206
    5 3 -14 78.8254
    -5 -3 14 80.3596
    -5 3 -14 79.6205
    -5 3 -14 74.8839
    5 3 14 82.7089
    5 3 14 78.3602
    6 3 -14 14.1185
    6 -3 14 19.9604
    -6 -3 -14 22.9451
    -6 3 14 22.1525
    6 -3 14 19.4852
    -6 3 14 17.4251
    6 3 14 19.3841
    6 3 14 16.0051
    -6 -3 14 18.9237
    -6 3 -14 22.605
    -7 3 14 68.186
    7 -3 14 70.2103
    -7 3 14 76.5309
    -7 -3 -14 64.121
    7 3 -14 65.6097
    -7 3 -14 70.6069
    7 3 14 69.8967
    7 3 14 64.7607
    8 3 -14 211.456
    -8 3 14 204.935
    -8 3 14 197.945
    -8 -3 -14 214.795
    8 -3 14 187.377
    8 3 14 189.768
    8 3 14 198.981
    -8 3 -14 206.4
    8 -3 -14 211.321
    -8 3 -14 195.489
    9 3 -14 34.5244
    -9 -3 -14 36.5665
    -9 -3 -14 35.4667
    -9 3 14 34.3139
    -9 3 -14 39.2958
    9 -3 -14 37.5756
    -9 3 -14 39.2101
    9 3 14 36.13
    -10 -3 -14 157.619
    -10 3 14 163.592
    10 -3 -14 161.299
    -10 3 -14 162.956
    -10 -3 14 140.924
    11 -3 14 11.4554
    -11 -3 14 13.0924
    -11 3 -14 17.5209
    11 -3 -14 11.0923
    1 4 14 25.3474
    -2 4 14 37.3214
    2 4 14 50.2647
    -3 -4 -14 12.9589
    3 -4 14 15.8951
    -3 4 14 19.1203
    3 4 14 14.1966
    -3 -4 14 14.9092
    -3 4 -14 10.3582
    3 4 14 13.932
    -3 4 -14 15.325
    -4 -4 -14 50.9064
    4 -4 14 50.3557
    4 4 -14 47.9752
    4 -4 14 47.5399
    -4 4 14 51.1571
    4 4 14 53.7699
    -4 4 -14 54.8966
    -4 4 -14 48.7374
    4 4 14 48.0385
    -4 -4 14 48.156
    5 4 -14 -0.0352
    5 -4 14 -0.9459
    -5 -4 -14 1.09521
    5 -4 14 0.39387
    -5 4 14 1.69481
    5 4 14 -0.2807
    5 4 14 -0.801
    -5 -4 14 -1.1212
    -5 4 -14 -1.4874
    6 4 -14 55.9972
    -6 4 14 54.1688
    -6 -4 -14 61.2074
    6 -4 14 52.2805
    6 -4 14 48.2624
    -6 -4 -14 60.3978
    -6 4 14 68.0727
    6 4 14 54.1422
    -6 -4 14 63.5403
    -6 4 -14 56.6372
    6 4 14 52.6724
    7 4 -14 14.1168
    7 -4 14 13.7543
    -7 4 14 13.9401
    -7 -4 -14 12.8884
    -7 4 14 16.6421
    -7 4 -14 10.1452
    -7 4 -14 14.4375
    -7 -4 14 15.0476
    7 4 14 11.4411
    -7 4 -14 18.3589
    7 4 14 13.1689
    -8 4 14 0.78715
    -8 4 14 0.41001
    -8 -4 -14 2.15474
    8 4 14 -0.5302
    -8 4 -14 1.29552
    -8 4 -14 0.76739
    -8 4 -14 -0.2037
    -9 -4 -14 27.1905
    -9 4 14 27.8713
    -9 4 -14 25.0838
    9 -4 -14 23.1362
    -10 -4 -14 23.43
    10 4 14 19.7261
    10 -4 -14 17.9519
    -10 4 -14 22.3862
    -11 4 -14 12.3465
    11 -4 -14 12.9732
    0 -5 14 -0.6776
    0 5 -14 1.37856
    0 5 14 -0.1267
    -1 5 14 108.817
    1 -5 14 118.837
    -1 5 -14 101.471
    1 5 14 115.27
    -1 -5 14 112.083
    1 5 14 109.945
    -1 5 -14 110.581
    -2 5 14 359.917
    -2 -5 -14 353.762
    2 -5 14 351.529
    -2 5 -14 371.445
    2 5 14 359.117
    -2 5 -14 352.367
    2 5 14 364.02
    -2 -5 14 340.12
    -3 5 14 26.9314
    -3 -5 -14 24.8599
    3 -5 14 23.6916
    -3 -5 14 27.5323
    -3 -5 14 27.5198
    3 5 14 24.8615
    -3 5 -14 22.6126
    -4 -5 -14 118.001
    -4 5 14 117.632
    4 -5 14 124.015
    4 5 14 129.006
    -4 -5 14 128.187
    -4 5 -14 123.431
    -5 5 14 33.5249
    5 -5 14 37.1834
    5 -5 14 40.3652
    -5 -5 -14 36.8321
    5 5 14 40.8296
    5 5 14 48.3194
    -5 -5 14 41.7769
    -5 5 -14 42.5688
    -5 5 -14 38.9563
    6 -5 14 58.4187
    -6 -5 -14 67.1138
    -6 5 14 58.2581
    6 -5 14 62.4378
    -6 5 14 63.5104
    -6 5 -14 60.6163
    -6 5 -14 57.059
    6 5 14 67.0587
    -6 -5 14 62.3431
    6 5 14 59.6388
    -6 5 -14 63.7213
    -7 5 14 8.72727
    7 -5 14 6.60898
    -7 5 14 11.8608
    7 -5 14 8.67253
    -7 -5 -14 10.3763
    -7 -5 14 5.65424
    7 5 14 4.20658
    -7 5 -14 5.11107
    -7 5 -14 8.0959
    -7 5 -14 9.14654
    -8 5 14 0.8248
    -8 -5 -14 1.45037
    -8 5 14 0.31811
    -8 5 -14 0.32334
    -8 5 -14 2.61166
    -9 -5 -14 -0.5275
    -9 5 -14 4.12554
    -9 5 -14 3.28112
    9 5 14 3.51025
    -10 -5 -14 52.2587
    10 5 14 50.8056
    10 -5 -14 55.7489
    -10 5 -14 55.0633
    -11 5 -14 66.482
    11 -5 -14 52.7969
    0 6 -14 34.4629
    0 -6 14 32.0193
    0 6 -14 34.0548
    0 6 14 29.7495
    -1 6 14 39.796
    1 6 -14 41.9306
    1 -6 14 38.6627
    -1 6 -14 53.0964
    -1 6 -14 46.2342
    1 6 14 34.4046
    -1 -6 14 39.0236
    1 6 14 40.7582
    -2 6 14 34.0999
    2 -6 14 34.8078
    -2 -6 -14 30.5144
    2 6 -14 33.5377
    -2 6 -14 31.4113
    -2 -6 14 34.6763
    2 6 14 34.1589
    2 6 14 33.2602
    3 -6 14 21.6658
    -3 6 14 18.7536
    -3 -6 -14 20.2792
    3 6 14 20.7878
    3 6 14 20.9893
    -3 -6 14 21.2692
    -3 -6 14 18.4635
    -3 6 -14 18.0195
    -3 6 -14 26.2169
    4 -6 14 1.61103
    -4 -6 -14 1.85212
    -4 6 14 2.90316
    -4 -6 14 7.6551
    -4 6 -14 2.6441
    4 6 14 0.0947
    -4 6 -14 0.37136
    -5 6 14 45.7126
    5 -6 14 46.2971
    -5 -6 -14 47.1004
    5 6 14 44.9578
    5 6 14 47.7643
    -5 6 -14 52.5695
    -5 -6 14 45.6169
    -5 6 -14 46.8833
    6 -6 14 0.83739
    6 -6 14 -0.1509
    -6 -6 -14 1.46685
    -6 6 14 -0.8009
    -6 -6 14 0.0216
    -6 6 -14 -0.0209
    -6 6 -14 -0.2854
    6 6 14 2.18645
    6 6 14 -3.51
    -6 6 -14 0.36593
    -7 -6 -14 23.8328
    7 -6 14 25.2638
    -7 6 14 29.3953
    7 -6 14 25.8196
    -7 -6 14 27.422
    -7 6 -14 28.7575
    -7 6 -14 28.5326
    7 6 14 33.5096
    7 6 14 33.6036
    -8 -6 -14 6.64511
    -8 6 -14 11.9071
    8 6 14 7.36954
    -8 6 -14 7.3716
    -9 -6 -14 11.0461
    9 6 14 10.7256
    -9 6 -14 9.56118
    -9 6 -14 8.35647
    -10 -6 -14 0.84948
    10 6 14 4.29343
    -10 6 -14 3.84324
    10 -6 -14 4.08712
    0 7 14 -0.0181
    0 -7 14 0.9038
    0 7 -14 -1.3472
    -1 7 14 61.2829
    1 7 -14 64.3127
    1 7 -14 67.2938
    1 -7 14 67.1685
    -1 -7 14 64.1639
    1 7 14 56.3442
    -1 7 -14 53.5556
    1 7 14 58.7727
    -2 -7 -14 63.7947
    2 7 -14 68.2949
    2 -7 14 75.6917
    -2 7 14 67.4695
    -2 7 -14 67.5481
    -2 7 -14 66.2153
    2 7 14 59.1596
    2 7 14 66.7727
    -2 -7 14 71.1012
    3 7 -14 35.8801
    -3 7 14 39.6593
    -3 -7 -14 43.0093
    3 -7 14 46.4791
    3 7 14 37.9034
    3 7 14 48.018
    -3 7 -14 39.3242
    -3 -7 14 39.9708
    -3 7 -14 39.8624
    -4 7 14 204.498
    -4 -7 -14 221.729
    4 7 -14 229.836
    4 -7 14 214.234
    -4 -7 14 214.378
    -4 -7 14 220.7
    -4 7 -14 222.986
    -4 7 -14 213.471
    4 7 14 229.773
    4 7 14 214.105
    -5 -7 -14 142.07
    5 7 -14 131.598
    -5 7 14 138.029
    5 -7 14 136.99
    5 7 14 148.759
    -5 7 -14 140.771
    -5 -7 14 130.762
    -5 7 -14 150.406
    5 7 14 129.612
    5 7 14 137.471
    6 -7 14 -0.0408
    6 -7 14 -1.3451
    -6 -7 -14 -1.9617
    -6 7 -14 -1.7029
    6 7 14 2.48522
    6 7 14 1.44692
    -6 -7 14 1.40577
    -6 7 -14 0.15833
    -7 -7 -14 28.9112
    7 -7 14 27.9375
    7 7 14 24.5319
    -7 7 -14 32.3186
    -7 7 -14 33.2186
    -7 -7 14 26.2622
    -8 -7 -14 150.754
    8 7 14 126.511
    -8 7 -14 122.416
    -8 -7 14 122.51
    -8 7 -14 136.363
    -9 -7 -14 4.51005
    -9 7 -14 5.93878
    -9 7 -14 5.52228
    9 7 14 6.02252
    0 8 -14 3.62893
    0 8 14 4.22811
    0 -8 14 5.72741
    1 -8 14 52.7359
    1 8 -14 53.4988
    -1 8 14 48.5266
    -1 -8 14 55.2973
    1 8 14 58.6907
    -1 8 -14 56.0074
    -1 8 -14 50.6398
    1 8 14 54.1644
    2 8 -14 0.59619
    -2 -8 -14 -0.7764
    2 -8 14 2.33644
    -2 8 14 -1.4213
    -2 8 -14 -0.8994
    2 8 14 -1.63
    -2 -8 14 1.24056
    -2 8 -14 1.12263
    2 8 14 1.39825
    -3 -8 -14 14.1938
    3 8 -14 10.3759
    -3 8 14 12.6454
    3 -8 14 14.5194
    -3 8 -14 10.8782
    3 8 14 8.64933
    -3 -8 14 11.3397
    3 8 14 11.5861
    -3 8 -14 10.4851
    -4 -8 -14 36.2297
    -4 8 14 36.3139
    4 -8 14 41.341
    4 8 -14 36.5081
    -4 -8 14 40.2855
    -4 8 -14 47.1698
    -4 -8 14 36.5178
    4 8 14 38.5647
    4 8 14 39.3654
    -5 -8 -14 18.2744
    5 -8 14 16.3637
    5 8 -14 17.5677
    -5 8 -14 19.694
    5 8 14 15.1168
    -5 -8 14 12.691
    5 8 14 11.9124
    -6 -8 -14 30.7655
    6 8 -14 31.7786
    6 -8 14 31.9763
    -6 8 -14 35.6885
    -6 8 -14 32.1018
    6 8 14 26.7973
    -6 -8 14 37.9773
    -7 -8 -14 69.5483
    7 8 -14 74.5039
    7 -8 14 81.0881
    -7 -8 -14 70.0446
    -7 8 -14 68.9327
    -7 8 -14 70.3034
    -7 -8 14 64.4219
    7 8 14 70.0256
    -8 -8 -14 51.8492
    8 8 -14 43.439
    -8 8 -14 46.3051
    8 8 14 37.6004
    -8 -8 14 42.2617
    -8 8 -14 44.1454
    -9 -8 -14 9.96133
    9 8 -14 18.9737
    -9 8 -14 17.7163
    9 8 14 14.2311
    0 9 14 0.71025
    0 -9 14 -1.0076
    0 9 -14 0.19898
    0 9 -14 -0.6339
    1 -9 14 56.7189
    -1 9 14 50.0163
    1 9 -14 52.5662
    1 9 -14 57.09
    1 9 14 54.5738
    -1 9 -14 58.156
    -1 -9 14 60
    -1 9 -14 46.9639
    1 9 14 57.3615
    -2 9 14 36.7258
    2 9 -14 28.8724
    2 -9 14 33.4981
    -2 -9 14 37.1729
    -2 9 -14 35.8911
    2 9 14 35.6916
    -2 9 -14 33.8576
    2 9 14 42.5284
    3 9 -14 8.59068
    3 -9 14 10.0425
    -3 -9 -14 12.0945
    -3 -9 14 10.9841
    3 9 14 12.1474
    3 9 14 9.64702
    -3 9 -14 7.4391
    4 -9 14 10.1125
    -4 -9 -14 11.4269
    4 9 -14 12.1655
    4 9 14 6.09651
    -4 -9 14 11.0118
    -4 9 -14 12.475
    -4 -9 14 9.10183
    5 9 -14 3.93309
    5 -9 14 0.27768
    -5 -9 -14 2.08177
    -5 9 -14 2.69518
    -5 9 -14 2.289
    -5 -9 14 5.09967
    -6 -9 -14 99.6857
    6 9 -14 101.935
    6 -9 14 90.6872
    -6 9 -14 95.6706
    -6 9 -14 94.2163
    -6 -9 14 89.8719
    6 9 14 95.0788
    -7 -9 -14 1.38167
    7 -9 14 3.60482
    7 9 -14 6.48123
    -7 -9 -14 4.22453
    -7 9 -14 4.36489
    7 9 14 3.9694
    -7 -9 14 4.31765
    -7 9 -14 4.22929
    -8 -9 -14 60.4423
    8 9 -14 64.3485
    8 9 14 53.6085
    -8 -9 14 60.5181
    -8 9 -14 59.9162
    9 9 -14 1.84904
    -9 -9 -14 -0.232
    0 10 -14 121.803
    0 -10 14 113.767
    0 10 -14 119.047
    1 -10 14 254.502
    1 10 -14 273.829
    1 10 -14 259.866
    -1 -10 14 259.559
    -1 10 -14 268.147
    2 10 -14 12.5931
    2 -10 14 12.4919
    2 10 -14 10.7573
    -2 -10 14 9.40998
    2 10 14 9.66751
    -2 10 -14 11.9253
    3 10 -14 30.9161
    -3 -10 -14 30.2626
    3 -10 14 25.2213
    -3 10 -14 27.7316
    -3 -10 14 26.2504
    4 -10 14 32.898
    -4 -10 -14 29.1274
    4 10 -14 26.3237
    -4 -10 14 25.8088
    -4 10 -14 28.4382
    -4 10 -14 29.9107
    -4 -10 14 32.0498
    5 -10 14 1.36911
    -5 -10 -14 -0.1709
    5 10 -14 2.5784
    -5 10 -14 -0.6188
    -5 10 -14 0.75902
    -5 -10 14 -1.3611
    6 10 -14 12.8979
    -6 -10 -14 11.6714
    6 -10 14 12.8838
    -6 10 -14 13.2197
    -6 -10 14 12.7312
    -6 10 -14 13.8377
    -7 -10 -14 40.2138
    7 10 -14 45.8169
    7 -10 14 42.2656
    -7 10 -14 37.172
    7 10 14 38.8714
    -7 -10 14 41.111
    8 10 -14 5.61974
    -8 -10 -14 8.20645
    -8 10 -14 9.14202
    0 -11 14 -0.4687
    0 11 -14 0.76794
    1 11 -14 3.00003
    1 -11 14 1.48008
    -1 11 -14 2.28029
    -1 -11 14 1.75588
    2 11 -14 37.3902
    -2 -11 -14 33.1588
    2 11 -14 40.4092
    2 -11 14 36.5602
    -2 11 -14 44.823
    -2 -11 14 38.083
    3 -11 14 7.34909
    3 11 -14 2.00686
    3 11 -14 4.28178
    -3 -11 -14 5.23321
    -3 11 -14 4.59401
    -3 -11 14 3.34218
    -3 11 -14 4.06753
    4 11 -14 73.7057
    4 11 -14 75.4317
    4 -11 14 74.5151
    -4 -11 -14 71.7888
    -4 11 -14 72.0154
    -4 -11 14 67.7341
    -4 -11 14 73.5826
    -4 11 -14 77.5449
    -5 -11 -14 41.7165
    5 11 -14 38.97
    5 -11 14 41.5162
    -5 11 -14 32.7255
    -5 11 -14 39.6785
    -5 -11 14 32.9903
    6 11 -14 5.58252
    6 -11 14 9.1088
    -6 -11 -14 5.40781
    -6 -11 14 3.7058
    -6 11 -14 8.81188
    7 -11 14 2.64988
    7 11 -14 1.43412
    -7 -11 -14 0.41344
    -7 11 -14 1.25883
    -7 -11 14 2.28017
    0 12 -14 176.178
    0 -12 14 178.097
    1 -12 14 43.0222
    1 12 -14 34.0727
    -1 12 -14 31.9171
    -1 -12 14 37.172
    -2 -12 -14 123.961
    2 12 -14 131.585
    2 -12 14 128.718
    -2 12 -14 120.308
    -2 12 -14 131.602
    -2 -12 14 125.327
    -3 -12 -14 10.9378
    3 12 -14 5.88842
    3 -12 14 9.41343
    -3 12 -14 10.124
    -3 -12 14 12.1742
    -3 12 -14 11.0879
    -4 -12 -14 48.3409
    4 12 -14 56.4579
    4 -12 14 61.3837
    -4 -12 14 63.83
    -4 12 -14 56.6504
    5 12 -14 26.8052
    -5 -12 -14 26.5194
    5 -12 14 24.6447
    -5 12 -14 25.4697
    -5 -12 14 23.4171
    -6 -12 -14 49.4446
    6 12 -14 43.5413
    6 -12 14 49.7187
    -6 -12 14 52.264
    0 -13 14 -1.0158
    0 13 -14 -0.9183
    1 13 -14 2.80778
    1 -13 14 0.44437
    -1 13 -14 4.59304
    -1 -13 14 3.61621
    -2 -13 -14 59.3208
    2 -13 14 52.3375
    2 13 -14 51.7314
    -2 -13 14 57.5151
    -2 13 -14 56.0187
    3 -13 14 1.2268
    -3 -13 -14 0.13667
    3 13 -14 0.5735
    -3 -13 14 0.90314
    4 13 -14 0.21661
    -4 -13 -14 1.3471
    4 -13 14 0.03823
    -4 -13 14 -0.1243
    5 -13 14 -0.308
    5 13 -14 -0.1239
    -5 -13 -14 -2.2015
    -5 -13 14 1.20208
    0 -14 14 79.9194
    -1 -14 -14 16.243
    1 14 -14 17.7349
    1 -14 14 15.8398
    2 -14 14 211.071
    2 14 -14 216.739
    -2 -14 -14 166.358
    -2 -14 14 213.426
    3 -14 14 14.8256
    3 14 -14 15.1569
    1 0 15 -0.358
    2 0 15 0.59999
    3 0 15 1.30906
    3 0 15 1.86521
    3 0 -15 -0.4639
    -3 0 -15 3.58455
    -3 0 15 0.96295
    4 0 -15 -0.1743
    4 0 15 -0.395
    -4 0 -15 2.18684
    4 0 15 -2.2564
    -5 0 -15 -0.2363
    5 0 15 -0.0313
    5 0 15 -2.915
    5 0 -15 1.72879
    -5 0 15 0.65496
    6 0 15 0.11171
    -6 0 15 -0.1703
    -6 0 -15 0.13513
    -6 0 -15 1.3808
    6 0 -15 -1.1666
    6 0 15 0.31301
    7 0 15 0.3556
    7 0 -15 0.41329
    -7 0 -15 0.06415
    -7 0 -15 0.78068
    -7 0 15 -1.0487
    7 0 15 -0.2133
    8 0 15 0.75315
    -8 0 -15 -0.4231
    -8 0 15 -1.8141
    8 0 -15 -0.4056
    9 0 -15 0.17302
    9 0 15 -0.2967
    -9 0 -15 -1.4917
    -9 0 15 -0.4411
    10 0 15 -3.7512
    -10 0 -15 2.31939
    10 0 -15 -0.4808
    -10 0 15 0.43348
    11 0 15 1.24968
    -11 0 15 0.74721
    11 0 -15 -0.4831
    0 -1 15 1.44955
    1 -1 15 3.01586
    1 1 15 5.18332
    2 -1 15 32.5265
    2 1 15 38.7295
    3 1 -15 5.51524
    -3 -1 -15 3.64011
    3 -1 15 3.09914
    -3 -1 15 1.39584
    3 -1 -15 7.01011
    3 1 15 5.73456
    -3 1 -15 2.81902
    3 1 15 1.57591
    -4 1 15 123.574
    4 -1 15 114.669
    4 1 -15 124.309
    4 -1 15 118.299
    -4 -1 -15 123.634
    -4 1 -15 115.815
    4 1 15 123.854
    4 -1 -15 117.567
    4 1 15 116.647
    -4 -1 15 114.546
    5 -1 15 171.711
    5 -1 15 155.651
    -5 -1 -15 177.558
    5 1 -15 162.097
    -5 1 15 163.36
    5 1 15 167.159
    -5 1 -15 165.133
    5 -1 -15 164.359
    -5 1 -15 169.982
    5 1 15 169.216
    6 1 -15 58.5169
    -6 1 15 60.0487
    6 -1 15 57.1443
    6 -1 15 61.6285
    -6 -1 -15 59.4443
    -6 1 -15 59.6924
    6 -1 -15 57.6483
    6 1 15 61.2336
    -6 1 -15 61.3139
    6 1 15 56.9377
    -7 -1 -15 30.4245
    -7 1 15 38.1331
    7 -1 15 39.5173
    -7 -1 -15 39.9996
    7 -1 15 35.7064
    7 1 -15 36.5162
    -7 -1 15 40.6923
    7 1 15 40.4676
    7 1 15 32.7047
    7 -1 -15 45.5913
    -7 1 -15 37.7346
    8 -1 15 238.135
    -8 -1 -15 231.309
    -8 1 15 236.403
    -8 -1 -15 237.155
    8 1 -15 242.455
    8 -1 -15 245.119
    8 1 15 234.068
    -8 1 -15 243.791
    9 -1 15 0.03841
    -9 -1 -15 -0.5635
    9 1 -15 0.46892
    -9 1 15 -0.3299
    -9 -1 15 -1.324
    -9 1 -15 -0.3645
    9 -1 -15 -2.5138
    9 1 15 0.98284
    10 -1 15 109.162
    10 1 -15 92.9884
    -10 -1 -15 96.4493
    -10 1 15 94.957
    10 -1 -15 102.658
    -10 1 -15 99.0571
    10 1 15 80.961
    -10 -1 15 107.721
    -10 1 -15 100.058
    -11 1 15 2.25056
    11 -1 15 0.76278
    -11 1 -15 1.7625
    -11 -1 15 2.73646
    11 -1 -15 2.58527
    0 -2 15 207.636
    1 -2 15 65.7599
    1 2 15 49.9419
    -2 -2 -15 276.368
    2 -2 15 281.182
    -2 2 15 255.588
    2 2 -15 278.803
    2 -2 15 283.552
    2 2 15 292.434
    -2 -2 15 261.687
    2 2 15 276.352
    -3 2 15 26.9562
    3 2 -15 27.8037
    -3 -2 -15 26.7846
    3 -2 15 24.8863
    3 -2 15 25.5466
    3 -2 -15 21.598
    3 2 15 24.4682
    3 2 15 19.3145
    -3 -2 15 28.8925
    -3 2 -15 23.2266
    -4 -2 -15 0.76619
    -4 2 15 -1.3978
    -4 -2 -15 -1.1012
    4 2 -15 -1.3475
    4 -2 15 -1.7852
    4 -2 15 -1.3878
    -4 2 -15 -0.1165
    4 2 15 2.06097
    4 2 15 -0.3087
    -4 -2 15 1.16285
    4 -2 -15 0.34975
    -4 2 -15 -1.02
    -5 -2 -15 4.5529
    5 -2 15 2.7523
    5 2 -15 5.32074
    -5 2 15 4.25098
    -5 2 -15 5.20708
    -5 -2 15 3.77662
    5 2 15 7.3242
    5 -2 -15 1.24613
    -5 2 -15 7.5661
    5 2 15 3.11995
    -6 2 15 2.38983
    6 2 -15 0.82227
    -6 -2 -15 4.00306
    6 -2 15 -2.0009
    -6 2 -15 2.82775
    6 -2 -15 0.48117
    6 2 15 0.24389
    6 2 15 2.73736
    -6 2 -15 0.49198
    -7 2 15 1.295
    7 -2 15 -1.1251
    7 2 -15 0.35938
    -7 -2 -15 -0.4659
    -7 2 -15 -2.2935
    7 2 15 5.08297
    7 2 15 -1.2409
    7 -2 -15 -1.6049
    -8 -2 -15 94.673
    8 2 -15 108.544
    -8 -2 -15 103.223
    -8 2 15 104.376
    8 -2 -15 110.302
    -8 2 -15 100.278
    8 2 15 102.929
    9 2 -15 16.2409
    9 -2 15 13.5779
    -9 2 15 16.7642
    -9 -2 -15 15.0009
    9 -2 -15 12.6506
    -9 2 -15 17.7483
    -9 -2 15 18.8802
    9 2 15 13.6022
    -9 2 -15 15.9642
    -10 2 15 5.74781
    10 -2 15 7.08164
    -10 -2 -15 7.28132
    10 -2 -15 8.40709
    -10 -2 15 5.46395
    -10 2 -15 6.4826
    10 2 15 8.26796
    11 -2 15 14.6944
    -11 -2 15 12.8781
    -11 2 -15 14.915
    0 -3 15 0.51871
    1 -3 15 18.7243
    -1 3 15 19.1065
    1 -3 15 13.7475
    1 3 15 14.9807
    -2 3 15 50.1804
    2 -3 15 48.3871
    2 -3 15 47.166
    -2 -3 -15 47.0186
    2 3 -15 43.5842
    2 3 15 47.3958
    -2 3 -15 43.2675
    -2 -3 15 43.8716
    2 3 15 42.8169
    3 -3 15 72.2023
    3 3 -15 65.6994
    3 -3 15 67.3156
    -3 -3 -15 71.7858
    -3 3 15 69.1969
    3 3 15 74.2674
    3 3 15 66.6682
    -3 3 -15 69.1523
    -3 3 -15 58.9932
    -3 -3 15 64.0431
    -4 -3 -15 -0.8276
    4 3 -15 -0.4576
    4 -3 15 0.64483
    4 -3 15 0.32408
    -4 3 15 2.3993
    -4 -3 15 -0.1966
    4 3 15 -0.5833
    4 3 15 0.10067
    -4 3 -15 -1.6501
    -4 3 -15 0.6689
    -5 3 15 -0.2082
    5 -3 15 3.55182
    -5 -3 -15 3.71105
    5 -3 15 1.63132
    -5 -3 -15 1.31352
    5 3 -15 1.72234
    -5 3 -15 -0.8775
    -5 3 -15 1.67955
    5 3 15 0.34327
    -5 -3 15 2.1753
    5 3 15 2.31982
    6 3 -15 244.927
    -6 -3 -15 240.931
    -6 3 15 241.197
    6 -3 15 234.038
    -6 -3 15 250.182
    6 3 15 234.036
    6 3 15 232.626
    -6 3 -15 245.563
    -6 3 -15 246.627
    -7 -3 -15 3.83008
    -7 3 15 3.27702
    7 3 -15 2.80783
    7 -3 15 1.57431
    7 3 15 3.53859
    7 3 15 1.85837
    7 -3 -15 2.89511
    -7 3 -15 3.43864
    8 3 -15 238.209
    -8 -3 -15 242.343
    -8 3 15 241.915
    8 3 15 236.444
    -8 3 -15 236.708
    8 -3 -15 236.549
    -8 3 -15 250.859
    -9 3 15 10.9089
    -9 -3 -15 10.5732
    9 3 15 14.7863
    9 -3 -15 11.0646
    -9 3 -15 7.88099
    -9 3 -15 10.1052
    -10 3 15 4.3972
    10 -3 15 3.10115
    -10 -3 -15 5.07993
    10 -3 -15 4.70495
    -10 3 -15 4.20052
    -10 -3 15 5.01802
    11 -3 15 6.65546
    -11 3 -15 5.22322
    11 -3 -15 3.70525
    0 -4 -15 120.096
    0 4 15 115.895
    0 -4 15 119.621
    -1 -4 -15 6.35495
    1 -4 15 9.51723
    -1 4 15 11.5948
    -1 4 -15 8.89535
    1 4 15 9.35379
    -1 -4 15 7.01024
    1 4 15 9.04236
    -1 -4 15 8.91207
    -1 4 -15 7.16007
    -2 4 15 89.472
    2 -4 15 92.0415
    -2 -4 -15 90.914
    2 -4 15 96.6036
    -2 4 -15 92.3152
    -2 4 -15 95.2032
    -2 -4 15 75.9187
    2 4 15 97.6762
    -3 4 15 -2.1454
    -3 -4 -15 -2.4667
    3 -4 15 0.79452
    3 -4 15 -0.8261
    3 4 15 -1.2461
    -3 4 -15 3.33884
    -3 4 -15 2.01319
    3 4 15 -1.4486
    -3 -4 15 2.3801
    4 -4 15 36.9667
    -4 4 15 36.8745
    4 -4 15 32.1857
    -4 -4 -15 37.4255
    -4 -4 15 32.1197
    -4 4 -15 38.3991
    4 4 15 31.2132
    4 4 15 35.0788
    5 -4 15 7.05358
    -5 -4 -15 7.90498
    -5 -4 -15 8.77237
    -5 4 15 4.98985
    5 -4 15 5.91781
    5 4 15 6.29382
    5 4 15 6.72303
    -5 4 -15 5.80086
    -5 -4 15 5.17371
    6 -4 15 45.8444
    6 -4 15 31.6524
    -6 -4 -15 48.5212
    -6 4 15 34.9118
    6 4 15 35.6304
    -6 4 -15 39.6028
    -6 -4 15 41.2763
    6 4 15 49.6435
    -6 4 -15 38.3511
    -7 -4 -15 0.92311
    -7 4 15 -0.5065
    7 -4 15 -1.4453
    -7 4 -15 2.21584
    -7 4 -15 0.4582
    -7 4 -15 -0.5219
    7 4 15 1.8605
    7 4 15 0.98317
    -8 4 15 0.90837
    -8 -4 -15 0.61853
    8 4 15 0.13262
    -8 4 -15 1.1597
    8 -4 -15 -0.8508
    -8 4 -15 3.23699
    -8 4 -15 1.49771
    -9 -4 -15 12.6945
    -9 4 15 13.7583
    -9 -4 -15 15.4152
    9 -4 -15 14.4305
    -9 4 -15 15.8013
    10 -4 15 2.19444
    -10 -4 -15 5.44588
    10 4 15 4.76483
    -10 4 -15 3.48342
    10 -4 -15 4.37147
    0 -5 15 0.19141
    0 5 15 2.4348
    0 5 -15 -3.5795
    -1 -5 -15 4.86823
    -1 5 15 3.43776
    1 -5 15 6.10876
    -1 5 -15 8.00123
    1 5 15 3.53025
    -1 5 -15 3.37564
    1 5 15 3.05943
    -1 -5 15 3.62621
    -2 5 15 20.2859
    2 -5 15 16.8373
    -2 -5 -15 18.4272
    2 5 15 23.9282
    -2 5 -15 16.9295
    -2 5 -15 19.4388
    -2 -5 15 20.5725
    -2 -5 15 22.5719
    2 5 15 16.4028
    -3 -5 -15 104.846
    -3 5 15 106.529
    3 -5 15 108.608
    3 5 15 113.697
    -3 -5 15 101.622
    -3 5 -15 104.44
    -4 -5 -15 78.2597
    4 -5 15 73.2874
    4 -5 15 87.5533
    -4 5 15 86.52
    -4 5 -15 85.1288
    4 5 15 89.3934
    -4 -5 15 87.3595
    -5 -5 -15 24.3903
    -5 5 15 22.8546
    5 -5 15 19.8268
    5 -5 15 24.3615
    5 5 15 23.5003
    -5 5 -15 24.548
    -5 5 -15 19.692
    -5 -5 15 28.0134
    6 -5 15 9.96399
    -6 -5 -15 11.0416
    -6 -5 -15 15.2228
    -6 5 15 15.4537
    6 -5 15 13.1654
    -6 -5 15 16.8586
    -6 5 -15 15.7854
    -6 5 -15 17.6867
    6 5 15 11.8047
    -6 5 -15 14.8094
    -7 -5 -15 8.60344
    -7 5 15 9.85389
    -7 5 -15 6.33059
    -7 5 -15 9.2031
    -7 -5 15 10.7926
    -7 5 -15 11.7851
    -8 -5 -15 7.14666
    -8 5 15 8.44078
    -8 5 -15 11.792
    8 5 15 7.88725
    -8 5 -15 7.26493
    -9 -5 -15 13.3169
    9 5 15 14.7067
    9 -5 -15 14.8324
    -9 5 -15 12.5789
    -10 -5 -15 42.9979
    10 -5 -15 46.44
    -10 5 -15 41.915
    0 -6 15 402.46
    0 6 -15 407.928
    0 6 -15 414.549
    0 6 15 412.271
    -1 -6 -15 17.8905
    -1 6 15 10.7041
    1 6 -15 9.76408
    1 -6 15 11.0985
    -1 6 -15 10.5553
    1 6 15 9.85703
    -1 -6 15 11.669
    1 6 15 10.653
    -1 6 -15 13.5907
    -2 -6 -15 792.541
    2 -6 15 775.494
    2 6 -15 778.354
    -2 6 15 786.756
    -2 -6 15 792.714
    2 6 15 798.232
    -2 6 -15 793.997
    -2 -6 15 774.96
    -3 -6 -15 -1.8534
    -3 6 15 1.41488
    3 -6 15 1.16557
    -3 6 -15 0.33861
    -3 -6 15 -0.2045
    3 6 15 1.20192
    3 6 15 -0.5877
    4 -6 15 125.112
    -4 6 15 130.898
    -4 -6 -15 126.081
    4 6 15 130.045
    -4 6 -15 139.744
    -4 -6 15 129.479
    -4 6 -15 130.857
    -5 -6 -15 3.41899
    5 -6 15 0.68008
    -5 6 15 2.54373
    5 -6 15 1.38254
    -5 -6 15 2.03851
    -5 6 -15 2.26939
    5 6 15 4.22885
    -5 6 -15 3.72835
    5 6 15 0.01769
    -6 -6 -15 52.5988
    -6 6 15 54.0957
    6 -6 15 50.9441
    -6 -6 -15 58.6338
    6 -6 15 53.1502
    6 6 15 49.8938
    -6 6 -15 53.6193
    -6 6 -15 57.5681
    -6 -6 15 59.4829
    6 6 15 55.3406
    -6 6 -15 60.2429
    -7 -6 -15 31.1102
    -7 6 15 29.083
    -7 6 -15 32.9537
    -7 6 -15 30.6937
    7 6 15 25.2146
    -7 -6 15 31.7631
    -8 -6 -15 225.271
    8 6 15 220.063
    -8 6 -15 236.143
    -8 6 -15 217.553
    -9 -6 -15 1.6652
    -9 6 -15 4.96281
    -9 6 -15 1.69365
    9 6 15 1.99974
    -10 6 -15 9.29905
    10 -6 -15 9.35347
    0 7 15 -0.0502
    0 -7 15 0.34495
    0 7 -15 1.71681
    1 -7 15 16.7333
    1 7 -15 15.0526
    -1 7 15 13.9941
    1 7 -15 13.7152
    1 7 15 15.3851
    -1 7 -15 14.8163
    1 7 15 12.138
    -1 -7 15 16.8849
    -2 7 15 19.1348
    2 -7 15 19.1137
    -2 -7 -15 13.2769
    2 7 -15 19.1271
    -2 7 -15 16.3857
    2 7 15 14.7136
    2 7 15 20.7398
    -2 7 -15 15.2122
    -2 -7 15 17.9373
    3 7 -15 3.97196
    -3 7 15 0.92042
    3 -7 15 0.55451
    -3 -7 -15 0.33847
    -3 -7 15 3.98305
    -3 7 -15 -1.2187
    3 7 15 0.70782
    -3 7 -15 2.25432
    -3 -7 15 -0.4922
    3 7 15 -2.6801
    -4 7 15 28.1418
    4 -7 15 25.803
    4 7 -15 21.8471
    -4 -7 -15 28.931
    -4 7 -15 24.1026
    4 7 15 25.9125
    -4 7 -15 20.1563
    4 7 15 19.0588
    -4 -7 15 17.8498
    5 -7 15 5.79357
    -5 7 15 5.39711
    5 -7 15 7.4357
    -5 -7 -15 5.84742
    5 7 -15 6.78095
    -5 -7 15 3.79645
    -5 7 -15 7.90361
    -5 7 -15 6.51089
    5 7 15 2.65173
    5 7 15 3.89174
    6 -7 15 3.71392
    6 7 -15 7.84079
    -6 -7 -15 7.40759
    6 7 15 6.45992
    -6 7 -15 7.04908
    -6 -7 15 6.02466
    -6 7 -15 5.8795
    -7 -7 -15 18.2482
    7 -7 15 20.6688
    -7 7 -15 26.2883
    7 7 15 17.1984
    -7 -7 15 23.5292
    -7 7 -15 19.977
    8 7 -15 20.6949
    -8 -7 -15 19.1958
    8 7 15 15.3204
    -8 7 -15 18.2096
    -8 7 -15 16.6602
    -9 -7 -15 1.24233
    9 7 -15 -0.9202
    -9 7 -15 1.54933
    9 7 15 1.81599
    -9 7 -15 1.66298
    0 -8 15 53.77
    0 8 15 58.129
    0 8 -15 48.3373
    1 -8 15 12.9031
    -1 8 15 16.9551
    1 8 -15 13.3997
    1 8 15 14.005
    -1 8 -15 10.7944
    -1 -8 15 10.0652
    -1 8 -15 13.3217
    2 8 -15 86.4868
    -2 -8 -15 86.7491
    2 -8 15 89.9201
    -2 8 15 83.3772
    -2 8 -15 85.7072
    -2 -8 15 84.7839
    2 8 15 82.2997
    2 8 15 86.516
    -2 8 -15 85.4296
    -3 8 15 53.4621
    -3 -8 -15 54.057
    3 -8 15 54.0073
    3 8 -15 51.7255
    -3 -8 15 57.9372
    -3 8 -15 55.3431
    3 8 15 54.0174
    3 8 15 48.5045
    -3 8 -15 60.9665
    -3 -8 15 60.0251
    4 8 -15 7.69681
    4 -8 15 11.6182
    -4 -8 -15 8.79679
    -4 8 15 9.97781
    -4 -8 15 8.60684
    4 8 15 11.1359
    -4 8 -15 9.96983
    4 8 15 11.4082
    5 -8 15 -1.2445
    -5 -8 -15 -0.4288
    5 8 -15 -1.7026
    -5 8 -15 2.34072
    -5 8 -15 2.47869
    -5 -8 15 -1.5729
    -6 -8 -15 4.24495
    6 -8 15 3.56434
    6 8 -15 0.69165
    6 8 15 3.83451
    -6 -8 15 3.36354
    -6 8 -15 2.96174
    -6 8 -15 3.91436
    7 -8 15 1.03088
    7 8 -15 -1.7572
    -7 -8 -15 2.63413
    7 8 15 0.25784
    -7 8 -15 -0.1821
    -7 -8 15 1.43914
    -7 8 -15 0.49157
    8 8 -15 27.6026
    -8 -8 -15 24.4013
    -8 8 -15 26.7553
    8 8 15 28.8427
    -8 8 -15 28.8572
    -9 -8 -15 1.89958
    9 8 -15 0.75694
    0 9 -15 -1.5057
    0 9 15 0.48255
    0 9 -15 1.66359
    0 -9 15 -0.2264
    -1 9 15 183.932
    1 -9 15 190.591
    1 9 -15 169.894
    1 9 -15 182.459
    -1 -9 15 180.362
    -1 9 -15 180.526
    1 9 15 183.44
    -1 9 -15 186.162
    -2 -9 -15 9.19936
    2 -9 15 7.86345
    2 9 -15 7.75241
    -2 9 15 8.95177
    -2 -9 15 8.00036
    2 9 15 7.17795
    -2 9 -15 11.5512
    2 9 15 9.31062
    -2 9 -15 3.53347
    3 9 -15 16.0813
    3 -9 15 12.4248
    -3 -9 -15 12.4726
    3 9 15 10.8501
    -3 9 -15 11.7261
    3 9 15 10.7777
    -3 -9 15 16.8133
    -3 -9 15 11.9961
    4 -9 15 3.96232
    -4 -9 -15 6.7064
    4 9 -15 6.17383
    -4 9 -15 7.88282
    -4 -9 15 4.59422
    -5 -9 -15 1.77678
    5 -9 15 3.88956
    5 9 -15 1.68837
    -5 9 -15 4.8146
    -5 -9 15 5.07583
    -5 9 -15 2.78551
    6 9 -15 15.4414
    -6 -9 -15 17.7892
    6 -9 15 20.6453
    -6 9 -15 15.6238
    -6 -9 15 16.7104
    -6 9 -15 15.0516
    -7 -9 -15 -0.8697
    7 -9 15 -0.0701
    7 9 -15 -0.1562
    -7 9 -15 -0.8405
    -7 9 -15 1.86364
    -7 -9 15 -0.2072
    7 9 15 -1.5185
    -8 -9 -15 21.4979
    8 9 -15 22.8784
    -8 9 -15 25.0723
    0 -10 15 2.40909
    0 10 -15 -1.2105
    0 10 -15 1.38562
    1 -10 15 1.60385
    1 10 -15 2.48222
    1 10 -15 2.14247
    -1 10 -15 3.75812
    -1 -10 15 2.37035
    2 -10 15 14.4758
    2 10 -15 12.9894
    2 10 -15 11.6533
    -2 -10 -15 14.0012
    -2 -10 15 15.3884
    -2 10 -15 8.82825
    -3 -10 -15 0.62612
    3 -10 15 2.77289
    3 10 -15 1.55574
    -3 10 -15 2.63718
    -3 -10 15 1.72318
    -4 -10 -15 4.17285
    4 -10 15 3.85022
    4 10 -15 5.83596
    -4 10 -15 7.52655
    -4 -10 15 2.90317
    -4 10 -15 6.12928
    -5 -10 -15 0.69211
    5 10 -15 0.35026
    5 -10 15 0.21934
    -5 10 -15 1.24113
    -5 -10 15 -2.0769
    -5 10 -15 0.0309
    6 -10 15 5.57611
    6 10 -15 4.49541
    -6 -10 -15 5.95323
    -6 10 -15 6.72095
    -6 -10 15 5.74027
    -6 10 -15 5.46129
    7 10 -15 3.51196
    -7 -10 -15 1.22552
    -7 -10 15 3.33843
    -7 10 -15 2.06208
    -8 -10 -15 0.47818
    0 -11 15 1.19817
    0 11 -15 3.12566
    1 -11 15 25.9761
    1 11 -15 24.5335
    -1 11 -15 30.021
    -1 -11 15 26.2032
    -2 -11 -15 14.173
    2 11 -15 11.8566
    2 -11 15 11.1739
    -2 11 -15 12.8557
    -2 -11 15 9.82242
    3 11 -15 11.4402
    3 -11 15 14.646
    3 11 -15 12.8249
    -3 -11 -15 9.71473
    -3 11 -15 11.3955
    -3 -11 15 13.0274
    -3 11 -15 9.78592
    -4 -11 -15 15.8764
    4 11 -15 17.2185
    4 -11 15 14.6109
    4 11 -15 15.0906
    -4 -11 15 15.3644
    -4 11 -15 17.753
    -4 11 -15 15.2179
    5 11 -15 43.3002
    -5 -11 -15 38.2658
    5 -11 15 42.8825
    -5 11 -15 44.7151
    -5 11 -15 41.8221
    -5 -11 15 42.3152
    6 -11 15 41.1382
    6 11 -15 35.2632
    -6 -11 -15 38.3547
    -6 11 -15 47.1554
    -6 -11 15 37.0303
    0 -12 15 18.6298
    0 12 -15 24.2582
    -1 -12 -15 6.26513
    1 12 -15 5.73063
    1 -12 15 6.72256
    -1 12 -15 4.0327
    -1 -12 15 4.54509
    -1 12 -15 6.54101
    2 -12 15 12.0954
    2 12 -15 13.5191
    -2 -12 -15 16.2448
    -2 12 -15 10.3103
    -2 -12 15 11.9367
    -2 12 -15 11.1543
    3 12 -15 -0.7568
    -3 -12 -15 0.50869
    3 -12 15 1.88298
    -3 -12 15 -1.2406
    -3 -12 15 -0.6738
    -3 12 -15 -1.503
    -3 12 -15 -2.1658
    4 12 -15 2.65087
    -4 -12 -15 1.40973
    4 -12 15 -0.9044
    -4 -12 15 3.26362
    -4 12 -15 0.31337
    -5 -12 -15 5.05805
    5 12 -15 3.43919
    5 -12 15 6.25793
    -5 -12 15 3.49247
    6 -12 15 15.0434
    -6 -12 15 19.5757
    0 13 -15 -0.4028
    0 -13 15 0.66608
    1 -13 15 26.0651
    1 13 -15 25.3695
    -1 -13 -15 29.1111
    -1 13 -15 28.8572
    -1 -13 15 27.5967
    -2 -13 -15 3.10819
    2 13 -15 1.88581
    2 -13 15 1.89796
    -2 -13 15 1.62314
    3 13 -15 0.96814
    -3 -13 -15 0.79715
    3 -13 15 2.08855
    -3 -13 15 0.49866
    4 13 -15 20.4521
    -4 -13 -15 21.1853
    4 -13 15 22.7356
    -4 -13 15 18.8329
    0 -14 15 4.91855
    0 0 16 70.5298
    0 0 -16 69.9705
    1 0 -16 42.1864
    1 0 16 51.9346
    1 0 16 46.305
    -1 0 -16 39.8003
    -1 0 16 43.7355
    -2 0 -16 97.2459
    -2 0 -16 94.386
    -2 0 16 98.0612
    2 0 16 107.106
    2 0 -16 109.511
    2 0 16 95.6017
    3 0 16 281.7
    -3 0 -16 268.602
    3 0 -16 272.233
    -3 0 16 281.787
    3 0 16 281.728
    4 0 16 302.646
    4 0 -16 306.013
    -4 0 -16 289.495
    4 0 16 277.938
    5 0 16 24.1253
    5 0 16 20.0146
    -5 0 -16 24.8065
    5 0 -16 21.1008
    6 0 16 34.3596
    -6 0 -16 30.9438
    -6 0 -16 38.6581
    -6 0 16 32.5506
    6 0 -16 30.6247
    6 0 16 33.6703
    7 0 16 13.1649
    -7 0 16 18.7473
    -7 0 -16 8.48781
    7 0 16 6.41807
    -7 0 -16 17.6518
    7 0 -16 15.2942
    8 0 -16 1.75693
    8 0 16 5.36325
    -8 0 16 5.26172
    -8 0 -16 2.65176
    9 0 16 34.1067
    -9 0 16 29.1734
    9 0 -16 33.4676
    -9 0 -16 33.8031
    10 0 16 74.852
    -10 0 -16 80.0792
    10 0 -16 77.1098
    -10 0 16 79.181
    0 -1 16 1.01766
    0 1 -16 1.63264
    0 -1 -16 0.82274
    0 1 16 0.83278
    1 -1 16 91.2463
    -1 1 16 85.6828
    -1 -1 -16 92.4218
    1 1 -16 86.812
    1 -1 16 87.7283
    1 1 16 95.1783
    1 -1 -16 89.8556
    1 1 16 89.5275
    -1 -1 16 95.4171
    -1 1 -16 84.6312
    2 -1 16 27.4183
    2 -1 16 32.4657
    -2 -1 -16 32.0494
    2 1 -16 33.0946
    2 -1 -16 27.2605
    2 1 16 32.5702
    2 1 16 31.2369
    -2 -1 16 34.1772
    -2 1 -16 32.339
    3 -1 16 57.9179
    -3 -1 -16 62.5494
    -3 -1 -16 65.3727
    3 -1 16 67.5416
    3 1 -16 62.8616
    -3 1 -16 55.9964
    3 1 16 62.3209
    3 -1 -16 60.5462
    -3 -1 16 53.6016
    3 1 16 53.6521
    -4 -1 -16 2.78475
    4 1 -16 6.17631
    4 -1 16 2.88246
    4 -1 16 7.05719
    -4 1 16 6.25822
    4 1 16 5.2553
    -4 -1 16 7.51172
    -4 1 -16 2.5681
    4 1 16 7.9836
    4 -1 -16 5.62458
    -5 1 16 280.94
    5 -1 16 271.209
    5 1 -16 252.433
    5 -1 16 270.508
    -5 -1 -16 260.257
    -5 1 -16 264.086
    -5 1 -16 260.154
    5 -1 -16 259.908
    5 1 16 267.846
    6 1 -16 7.22591
    6 -1 16 12.2755
    -6 1 16 5.53053
    6 -1 16 8.27353
    -6 -1 -16 7.40648
    -6 1 -16 10.4378
    6 1 16 9.62042
    -6 1 -16 8.48653
    6 1 16 5.83726
    6 -1 -16 6.98701
    -7 -1 -16 2.06236
    7 -1 16 0.03314
    7 -1 16 0.56645
    7 1 -16 1.40098
    -7 -1 -16 1.85498
    -7 1 16 1.41571
    -7 1 -16 0.84665
    7 1 16 0.92517
    7 -1 -16 -0.9738
    -7 -1 16 3.37888
    7 1 16 1.89136
    8 -1 16 7.28001
    -8 1 16 2.32422
    8 1 -16 5.48839
    -8 -1 -16 4.49319
    8 1 16 8.22384
    -8 1 -16 4.47614
    -8 -1 16 2.93531
    8 -1 -16 6.7098
    -9 -1 -16 58.7933
    -9 1 16 58.1288
    9 -1 16 63.4143
    9 1 -16 55.0016
    -9 -1 16 56.392
    9 1 16 55.0729
    -9 1 -16 51.1658
    9 -1 -16 62.0848
    10 -1 16 1.18279
    -10 -1 -16 2.75926
    -10 1 16 -0.6925
    10 1 16 1.60758
    10 -1 -16 2.08516
    -10 1 -16 0.35511
    -10 -1 16 0.46668
    0 2 16 5.40932
    0 -2 -16 6.95316
    0 -2 16 9.49841
    1 -2 16 26.5588
    -1 -2 -16 21.8772
    1 -2 16 26.8346
    1 2 -16 16.721
    1 2 16 19.6427
    1 -2 -16 19.7977
    1 2 16 18.3503
    -1 -2 16 17.9176
    2 -2 16 459.005
    2 -2 16 449.295
    -2 -2 -16 459.156
    -2 2 16 442.372
    2 2 -16 430.16
    2 -2 -16 430.524
    2 2 16 446.611
    -2 2 -16 426.352
    -2 -2 16 438.29
    2 2 16 448.348
    3 -2 16 32.3673
    3 2 -16 25.3953
    3 -2 16 30.1203
    -3 2 16 33.2553
    -3 -2 -16 26.9591
    -3 2 -16 32.9846
    3 2 16 28.7598
    -3 -2 16 31.56
    3 -2 -16 31.6028
    3 2 16 26.5811
    4 2 -16 90.7852
    -4 -2 -16 88.9736
    -4 -2 -16 91.0718
    4 -2 16 84.9139
    4 -2 16 94.3213
    -4 2 16 89.066
    4 2 16 91.7206
    -4 -2 16 86.5814
    -4 2 -16 88.7694
    -4 2 -16 97.2915
    4 -2 -16 99.7593
    5 2 -16 11.8429
    -5 2 16 9.32315
    5 -2 16 12.6297
    5 -2 16 12.5536
    -5 -2 -16 12.0574
    -5 2 -16 15.9847
    -5 2 -16 11.3711
    5 2 16 13.7559
    5 -2 -16 10.2526
    5 2 16 12.1528
    -6 -2 -16 0.45276
    6 -2 16 2.52457
    6 2 -16 3.17175
    6 -2 16 2.83518
    -6 2 16 2.15462
    -6 2 -16 -2.3511
    6 2 16 0.14247
    6 -2 -16 0.54426
    6 2 16 0.7106
    7 2 -16 27.4662
    7 -2 16 30.9275
    -7 2 16 29.846
    -7 -2 -16 26.2513
    7 -2 16 30.9161
    7 2 16 31.5302
    7 -2 -16 31.4051
    7 2 16 28.3906
    -7 2 -16 37.6185
    8 2 -16 88.1381
    -8 -2 -16 81.2277
    -8 -2 -16 72.8312
    8 -2 16 88.0268
    -8 2 16 84.6545
    -8 -2 16 92.3293
    8 2 16 85.263
    -8 2 -16 80.5272
    8 -2 -16 78.3009
    9 2 -16 37.3966
    -9 -2 -16 42.0164
    -9 2 16 33.5607
    9 -2 16 41.8546
    9 -2 -16 35.5243
    -9 2 -16 37.3164
    -9 -2 16 41.0184
    -9 2 -16 44.1845
    9 2 16 34.1306
    -10 2 16 1.18571
    -10 -2 -16 1.03281
    10 -2 16 1.36263
    -10 2 -16 0.30524
    10 -2 -16 -0.5443
    -10 -2 16 -0.5164
    0 -3 16 0.75975
    0 -3 -16 -0.821
    1 -3 16 3.83652
    -1 -3 -16 4.1545
    1 -3 16 6.04577
    -1 3 16 6.01256
    1 -3 16 4.80364
    -1 -3 16 6.66226
    -1 3 -16 4.77017
    1 3 16 4.32128
    1 -3 -16 4.94814
    2 -3 16 0.5724
    -2 3 16 0.81619
    2 -3 16 3.87137
    2 -3 16 -1.1095
    -2 -3 -16 0.30103
    2 3 16 -0.022
    -2 3 -16 -1.9998
    -2 -3 16 -0.3833
    2 -3 -16 1.22916
    2 3 16 0.8821
    -3 3 16 395.599
    -3 -3 -16 381.485
    3 -3 16 372.291
    3 -3 16 409.096
    3 3 -16 402.274
    3 3 16 378.274
    3 -3 -16 387.47
    3 3 16 405.554
    -3 -3 16 394.85
    -3 3 -16 380.069
    -3 3 -16 380.646
    4 3 -16 -1.3173
    4 -3 16 1.98706
    4 -3 16 2.38022
    -4 3 16 0.83617
    -4 -3 -16 1.94246
    -4 -3 -16 4.25393
    -4 -3 16 1.25159
    -4 3 -16 2.81361
    -4 3 -16 2.62395
    4 3 16 0.79093
    4 3 16 1.03155
    4 -3 -16 -0.7464
    5 -3 16 6.64207
    5 3 -16 4.34178
    -5 -3 -16 -0.034
    -5 3 16 2.89832
    5 -3 -16 2.82487
    -5 -3 16 2.65318
    -5 3 -16 1.0587
    5 3 16 0.50544
    5 3 16 -0.7645
    6 -3 16 67.029
    -6 3 16 63.877
    -6 -3 -16 65.6951
    6 3 -16 66.2131
    6 -3 -16 67.505
    6 3 16 67.2908
    -6 3 -16 72.7135
    6 3 16 56.9648
    -7 3 16 59.7863
    -7 -3 -16 56.2996
    7 3 -16 53.9241
    7 3 16 53.8977
    7 -3 -16 57.7551
    -7 3 -16 57.9175
    -8 3 16 39.3727
    -8 -3 -16 38.1303
    8 -3 -16 44.4964
    -8 3 -16 33.7981
    -8 3 -16 43.3816
    8 3 16 38.7747
    -9 -3 -16 4.56995
    9 -3 16 6.32155
    -9 3 16 5.58441
    -9 -3 16 0.23751
    -9 3 -16 6.20478
    9 -3 -16 5.1437
    -10 -3 -16 85.7951
    10 -3 16 80.6243
    10 -3 -16 78.6198
    -10 -3 16 85.8767
    -10 3 -16 79.8959
    0 4 16 135.018
    0 -4 16 134.815
    0 -4 16 137.91
    0 -4 -16 139.958
    -1 -4 -16 194.187
    1 -4 16 189.409
    1 -4 16 187.133
    -1 4 16 194.209
    1 -4 -16 211.276
    -1 4 -16 205.523
    1 4 16 193.044
    1 4 16 205.31
    -1 -4 16 192.504
    -1 4 -16 200.423
    -2 -4 -16 50.2517
    -2 4 16 46.6028
    2 -4 16 45.235
    2 -4 16 45.9363
    -2 -4 16 45.2619
    -2 4 -16 45.5581
    2 4 16 44.1272
    -2 4 -16 40.4059
    2 -4 -16 49.2198
    3 -4 16 99.5322
    -3 4 16 92.7761
    -3 -4 -16 95.7112
    3 -4 16 100.466
    3 4 16 100.908
    -3 -4 16 89.3982
    -3 4 -16 90.9395
    -3 4 -16 87.5108
    -4 -4 -16 65.6172
    4 -4 16 70.9269
    -4 4 16 69.8917
    4 -4 16 63.6775
    -4 -4 16 59.7695
    4 4 16 57.6831
    4 4 16 66.5367
    -4 4 -16 59.2557
    -5 -4 -16 -0.615
    5 -4 16 -0.8088
    -5 4 16 0.10576
    -5 -4 -16 3.02901
    5 -4 16 -1.3883
    -5 4 -16 -0.4761
    -5 -4 16 0.64876
    5 4 16 1.50111
    5 4 16 2.6087
    -6 -4 -16 0.80892
    -6 4 16 1.42275
    6 -4 16 -2.846
    -6 -4 16 -0.8197
    -6 4 -16 -1.6835
    6 4 16 2.09907
    -6 4 -16 2.4228
    6 4 16 0.68147
    -7 4 16 209.401
    -7 -4 -16 204.365
    7 -4 -16 207.131
    -7 4 -16 218.76
    -7 4 -16 211.947
    -7 4 -16 208.219
    -8 4 16 -0.5312
    -8 -4 -16 -1.1828
    -8 4 -16 0.71362
    -8 4 -16 3.44091
    8 -4 -16 0.12092
    -9 -4 -16 25.4749
    9 -4 -16 27.2322
    9 4 16 24.0306
    -9 4 -16 21.1124
    -10 -4 -16 19.3304
    10 -4 16 24.9887
    10 -4 -16 18.2749
    -10 4 -16 20.541
    0 -5 16 0.83564
    0 5 -16 0.13525
    0 5 -16 -0.864
    0 5 16 0.85937
    0 -5 -16 0.95664
    1 -5 16 0.39527
    -1 5 16 -1.2563
    -1 -5 -16 0.15056
    1 -5 16 1.52474
    -1 5 -16 1.10941
    -1 -5 16 -0.061
    1 5 16 1.18275
    -1 5 -16 -3.7571
    -1 -5 16 -1.2007
    1 -5 -16 0.72874
    1 5 16 0.15184
    -2 5 16 -0.7918
    2 -5 16 0.933
    2 -5 16 1.23308
    -2 -5 -16 0.73292
    2 5 16 -0.2969
    -2 5 -16 -2.718
    -2 5 -16 0.15311
    2 5 16 -0.8523
    -2 -5 16 3.37283
    -3 5 16 1.72449
    3 -5 16 2.11125
    -3 -5 -16 2.76208
    3 -5 16 3.34771
    -3 -5 16 3.16436
    3 5 16 3.33618
    -3 5 -16 5.8414
    4 -5 16 71.5632
    4 -5 16 64.635
    -4 5 16 63.6565
    -4 -5 -16 65.1823
    -4 -5 16 68.7033
    4 5 16 74.9742
    -4 5 -16 66.2379
    5 -5 16 8.14
    5 -5 16 6.36068
    -5 5 16 8.92536
    -5 -5 -16 5.40855
    -5 5 -16 5.21777
    5 5 16 9.23255
    -5 -5 16 3.51861
    -5 5 -16 12.4382
    6 -5 16 42.4502
    -6 5 16 36.0398
    -6 -5 -16 33.4739
    6 5 16 35.2949
    -6 5 -16 35.2952
    -6 -5 16 35.9572
    -6 5 -16 39.189
    6 5 16 36.1519
    -6 5 -16 32.761
    -7 5 16 2.40516
    -7 -5 -16 0.64023
    -7 5 -16 3.12567
    7 5 16 1.85706
    -7 5 -16 3.51716
    -7 5 -16 1.22223
    -8 -5 -16 153.95
    -8 5 -16 156.284
    8 5 16 151.893
    8 -5 -16 148.952
    -8 5 -16 152.475
    -9 -5 -16 27.4331
    -9 -5 -16 37.2135
    9 5 16 25.0218
    9 -5 -16 30.4744
    -9 5 -16 26.8282
    10 -5 -16 40.5512
    -10 5 -16 35.3606
    0 6 -16 6.28068
    0 6 16 8.27147
    0 -6 16 6.36875
    0 6 -16 7.80999
    0 -6 -16 8.86069
    -1 -6 -16 78.7124
    1 6 -16 75.4125
    1 -6 16 69.7815
    -1 6 16 64.6117
    1 6 -16 69.417
    -1 -6 16 69.0777
    -1 -6 16 70.7083
    -1 6 -16 70.8345
    1 6 16 83.3362
    2 6 -16 13.8321
    -2 -6 -16 17.3504
    2 -6 16 13.8271
    -2 6 16 15.4995
    -2 -6 16 16.6834
    -2 6 -16 10.936
    2 6 16 11.3612
    -2 -6 16 18.2881
    2 6 16 21.4929
    3 6 -16 115.382
    3 -6 16 108.858
    -3 6 16 114.762
    3 -6 16 116.828
    -3 -6 -16 112.014
    3 6 16 101.837
    3 6 16 103.473
    -3 6 -16 100.465
    -3 -6 16 104.237
    -4 6 16 5.00217
    4 -6 16 5.6923
    -4 -6 -16 12.3248
    4 -6 16 6.84712
    4 6 16 9.31297
    -4 6 -16 14.0716
    -4 6 -16 8.74663
    -4 -6 16 5.39583
    -5 6 16 10.8794
    -5 -6 -16 14.8292
    5 -6 16 18.4804
    5 -6 16 13.6431
    -5 6 -16 13.1363
    -5 6 -16 13.95
    5 6 16 15.6505
    -5 -6 16 17.809
    -6 6 16 1.17935
    6 -6 16 -1.4987
    -6 -6 -16 -0.8107
    -6 -6 -16 -0.0028
    -6 6 -16 -1.1425
    -6 6 -16 2.27084
    -6 6 -16 0.65233
    -6 -6 16 -0.6628
    -7 -6 -16 59.6847
    -7 6 -16 58.263
    -7 6 -16 56.3974
    7 6 16 54.7669
    -8 -6 -16 25.7634
    -8 6 -16 23.9207
    8 -6 -16 29.8413
    8 6 16 21.4464
    -8 6 -16 27.1488
    -9 -6 -16 47.648
    -9 6 -16 51.3843
    9 -6 -16 50.3362
    0 7 -16 -1.3972
    0 7 16 0.74415
    0 -7 16 -1.0182
    1 7 -16 92.5773
    -1 -7 -16 90.799
    -1 7 16 104.112
    1 -7 16 96.3147
    1 7 16 98.1748
    -1 -7 16 86.8018
    -1 7 -16 100.236
    -2 7 16 1.18759
    -2 -7 -16 3.15928
    2 7 -16 3.78109
    2 -7 16 1.30209
    2 7 -16 0.63242
    -2 -7 16 0.44861
    -2 7 -16 0.47616
    -2 7 -16 1.80394
    -2 -7 16 -0.7406
    2 7 16 -0.8627
    2 7 16 3.51359
    -3 7 16 8.72466
    -3 -7 -16 5.51919
    3 -7 16 11.5168
    3 7 -16 14.4012
    -3 7 -16 6.66657
    -3 -7 16 6.60908
    3 7 16 8.20656
    3 7 16 4.679
    -3 7 -16 6.37268
    4 7 -16 0.40517
    4 -7 16 -1.5816
    -4 7 16 0.17742
    4 -7 16 -1.4606
    -4 -7 -16 2.60075
    -4 7 -16 -0.4087
    -4 -7 16 -1.1995
    4 7 16 0.0756
    -4 7 -16 -3.1947
    4 7 16 1.95254
    -5 7 16 26.4578
    -5 -7 -16 28.2983
    5 -7 16 27.9305
    5 7 -16 29.0481
    5 7 16 28.6046
    -5 -7 16 25.9657
    -5 7 -16 27.0525
    -6 -7 -16 119.933
    6 -7 16 123.441
    -6 -7 -16 117.978
    6 7 -16 121.803
    -6 -7 16 113.152
    -6 7 -16 124.212
    -6 7 -16 122.391
    7 7 -16 1.71967
    -7 -7 -16 -0.5286
    -7 7 -16 1.1224
    7 7 16 3.01928
    -7 7 -16 2.50733
    -7 -7 16 2.03372
    8 7 -16 105.914
    -8 -7 -16 101.251
    8 7 16 90.1785
    -8 7 -16 95.9824
    -8 7 -16 98.5659
    -9 -7 -16 49.2043
    -9 7 -16 48.9091
    0 8 -16 -0.4416
    0 8 16 1.64845
    0 -8 16 0.61557
    1 8 -16 264.479
    -1 8 16 260.944
    1 -8 16 261.71
    -1 -8 -16 247.294
    -1 8 -16 268.59
    1 8 16 266.403
    -1 -8 16 268.979
    -1 8 -16 250.546
    -2 -8 -16 83.3814
    2 8 -16 81.4632
    -2 8 16 87.1501
    2 -8 16 87.2069
    -2 8 -16 77.3469
    2 8 16 77.8264
    -2 8 -16 80.0921
    -2 -8 16 85.2058
    2 8 16 76.2356
    -2 -8 16 86.1132
    -3 8 16 -0.3228
    3 8 -16 1.09777
    -3 -8 -16 1.67528
    3 -8 16 2.32824
    -3 -8 16 0.45006
    3 8 16 0.47263
    -3 8 -16 1.20209
    -3 8 -16 1.04938
    3 8 16 0.92353
    4 -8 16 104.403
    -4 -8 -16 106.942
    4 8 -16 106.756
    4 8 16 104.907
    -4 8 -16 104.296
    -4 -8 16 102.671
    5 8 -16 30.4289
    5 -8 16 33.8106
    -5 -8 -16 35.2327
    -5 -8 16 26.2521
    -5 8 -16 34.0679
    -5 8 -16 30.7949
    6 -8 16 47.9267
    -6 -8 -16 43.4594
    6 8 -16 46.6257
    -6 -8 -16 44.2938
    -6 -8 16 41.4161
    -6 8 -16 43.7236
    -6 8 -16 49.671
    7 8 -16 29.5725
    -7 -8 -16 29.922
    -7 8 -16 30.7281
    7 8 16 25.5786
    -7 8 -16 30.345
    -7 -8 16 27.9655
    8 8 -16 1.16714
    -8 -8 -16 -0.4691
    -8 8 -16 -1.3527
    -8 8 -16 0.95024
    0 9 16 1.27745
    0 9 -16 -1.6266
    0 9 -16 2.74241
    0 -9 16 -0.1554
    -1 9 16 7.86894
    -1 -9 -16 8.49678
    1 9 -16 11.152
    1 -9 16 7.65004
    -1 9 -16 8.31655
    -1 9 -16 9.71133
    1 9 16 9.87448
    -1 -9 16 9.49618
    -2 -9 -16 2.86677
    2 -9 16 2.03766
    2 9 -16 5.96785
    -2 9 16 4.89004
    -2 -9 16 5.60407
    2 9 16 2.20508
    -2 9 -16 2.89449
    -3 -9 -16 -0.3204
    3 -9 16 -2.17
    3 9 -16 -1.0184
    -3 -9 16 2.06105
    -3 9 -16 -0.5138
    -4 -9 -16 26.8655
    4 -9 16 26.9744
    4 9 -16 30.2612
    -4 -9 16 31.7871
    -4 9 -16 29.0994
    5 9 -16 0.89743
    -5 -9 -16 -1.0422
    5 -9 16 0.2656
    -5 9 -16 0.23091
    -5 9 -16 0.35755
    -5 -9 16 0.88078
    6 -9 16 3.18106
    6 9 -16 2.82274
    -6 -9 -16 1.39598
    -6 9 -16 1.13162
    -6 -9 16 0.37745
    -6 9 -16 0.16473
    -7 -9 -16 2.17396
    7 9 -16 2.97365
    -7 9 -16 3.90604
    -7 9 -16 3.50164
    -8 -9 -16 156.517
    8 9 -16 154.047
    0 -10 16 19.8188
    0 10 -16 18.613
    1 -10 16 98.872
    -1 -10 -16 103.812
    1 10 -16 109.159
    1 10 -16 112.529
    -1 -10 16 98.3529
    -1 10 -16 108.268
    2 10 -16 26.8823
    2 -10 16 23.7339
    2 10 -16 23.5979
    -2 -10 -16 28.9615
    -2 -10 16 28.5506
    -2 10 -16 30.3115
    3 10 -16 52.6747
    3 -10 16 57.508
    -3 -10 -16 57.2964
    -3 10 -16 58.8113
    -3 -10 16 57.7379
    4 10 -16 67.9534
    -4 -10 -16 66.9744
    4 -10 16 66.2826
    -4 -10 16 65.5604
    -4 10 -16 72.4455
    -4 10 -16 64.2773
    5 -10 16 3.56874
    -5 -10 -16 4.43051
    5 10 -16 3.76525
    -5 10 -16 2.56195
    -5 -10 16 2.11402
    -5 10 -16 1.63876
    6 10 -16 32.1386
    6 -10 16 37.8651
    -6 10 -16 35.1032
    -6 10 -16 31.2243
    -6 -10 16 30.7502
    -7 -10 -16 60.2657
    7 10 -16 63.447
    0 -11 16 1.08556
    0 11 -16 -0.8037
    -1 -11 -16 10.524
    1 -11 16 9.44168
    1 11 -16 9.39266
    -1 11 -16 7.94117
    -1 -11 16 7.32274
    2 11 -16 8.14747
    2 -11 16 6.23438
    -2 -11 -16 8.11584
    -2 -11 16 5.95973
    -2 11 -16 5.36527
    3 11 -16 8.76337
    3 -11 16 6.0438
    -3 -11 -16 8.39843
    -3 11 -16 6.29246
    -3 11 -16 8.72736
    -3 -11 16 4.09945
    -4 -11 -16 7.12347
    4 -11 16 6.8352
    4 11 -16 7.87681
    -4 11 -16 8.28255
    -4 -11 16 8.49295
    -4 11 -16 7.49076
    -5 -11 -16 30.6145
    5 -11 16 29.6972
    -5 11 -16 24.3324
    -5 -11 16 32.3438
    -6 -11 16 11.7066
    0 12 -16 8.39953
    0 -12 16 10.634
    1 12 -16 44.6317
    1 -12 16 36.6752
    -1 -12 -16 43.7908
    -1 12 -16 38.1258
    -1 12 -16 35.1692
    -1 -12 16 38.8668
    2 -12 16 42.8254
    -2 -12 -16 45.2745
    2 12 -16 43.3792
    -2 -12 16 37.3807
    -2 12 -16 38.293
    -2 12 -16 41.155
    3 12 -16 8.18717
    3 -12 16 6.36665
    -3 -12 -16 6.93185
    -3 12 -16 6.01017
    -3 12 -16 6.84803
    -3 -12 16 8.25867
    4 12 -16 9.06555
    -4 -12 -16 11.7571
    4 -12 16 7.66268
    -4 -12 16 10.396
    5 -12 16 -0.7361
    -5 -12 16 -0.5986
    0 -13 16 0.37838
    0 -13 -16 -0.206
    0 13 -16 0.01983
    1 13 -16 5.93883
    1 -13 16 8.06655
    -1 -13 -16 8.18498
    2 -13 16 1.19743
    2 13 -16 1.23282
    -2 -13 -16 1.07552
    -3 -13 -16 5.53302
    3 -13 16 5.76508
    0 0 17 -0.0817
    0 0 -17 -0.4501
    -1 0 17 -1.3618
    -1 0 -17 0.9876
    -1 0 -17 0.43052
    1 0 -17 -1.6618
    1 0 17 -0.0802
    1 0 17 0.72023
    2 0 17 -0.8936
    -2 0 -17 -0.9367
    2 0 17 -0.1583
    2 0 -17 1.706
    -2 0 -17 -1.3846
    -2 0 17 0.07133
    3 0 17 1.01006
    3 0 -17 -1.1257
    -3 0 -17 -2.0327
    3 0 17 -0.2619
    4 0 17 -3.6632
    4 0 -17 -0.2819
    4 0 17 -0.5248
    -4 0 -17 1.50714
    5 0 17 -1.6217
    -5 0 17 -0.0252
    5 0 17 -1.294
    5 0 -17 0.24676
    -5 0 -17 2.24858
    6 0 17 0.66776
    6 0 17 -0.4812
    -6 0 -17 0.17643
    -6 0 -17 -0.7489
    -6 0 17 -1.7006
    6 0 -17 0.29249
    7 0 -17 1.81469
    -7 0 -17 1.03995
    -7 0 17 -1.9583
    7 0 17 3.02908
    -8 0 -17 1.5141
    -8 0 17 1.68561
    8 0 17 1.823
    8 0 -17 -1.3024
    9 0 -17 -0.4381
    -9 0 -17 0.06245
    9 0 17 -0.5718
    -9 0 17 -0.7411
    10 0 17 0.27712
    -10 0 17 1.10815
    0 1 -17 0.05924
    0 -1 17 -1.0646
    0 -1 -17 -0.9941
    0 1 17 0.22725
    1 -1 17 9.22479
    1 1 -17 11.346
    1 -1 17 8.8822
    -1 -1 -17 10.8609
    -1 1 17 9.55226
    -1 -1 17 12.6047
    1 -1 -17 12.967
    1 1 17 9.28333
    -1 1 -17 11.1376
    1 1 17 8.17445
    -2 -1 -17 35.4547
    2 1 -17 31.8893
    -2 -1 -17 33.9299
    2 -1 17 33.314
    2 -1 17 38.122
    2 -1 -17 38.0365
    -2 -1 17 36.9881
    2 1 17 41.3488
    -2 1 -17 35.0301
    2 1 17 38.9405
    -3 -1 -17 44.2391
    3 -1 17 50.4512
    3 1 -17 48.1492
    3 -1 17 51.3018
    -3 -1 17 48.9163
    3 1 17 48.8939
    3 -1 -17 49.1405
    -3 1 -17 45.2632
    3 1 17 51.1246
    4 -1 17 7.95074
    4 1 -17 6.03692
    -4 -1 -17 6.88854
    -4 1 17 3.45545
    4 -1 17 4.40078
    -4 1 -17 4.68885
    4 1 17 3.73974
    4 -1 -17 4.71707
    4 1 17 5.136
    5 -1 17 6.91785
    5 1 -17 4.36612
    5 -1 17 9.20275
    -5 -1 -17 6.81528
    -5 1 17 7.0093
    5 1 17 8.3419
    5 1 17 5.80933
    5 -1 -17 5.43818
    -5 1 -17 6.55567
    -5 1 -17 3.49775
    6 1 -17 148.838
    6 -1 17 150.655
    6 -1 17 139.67
    -6 -1 -17 143.414
    -6 1 17 153.071
    6 1 17 130.651
    -6 1 -17 151.368
    6 1 17 144.167
    6 -1 -17 137.41
    -6 1 -17 149.907
    -7 -1 -17 2.21245
    -7 1 17 1.46389
    -7 -1 -17 3.1858
    7 -1 17 3.69562
    7 1 -17 3.47929
    7 -1 -17 3.10773
    -7 1 -17 1.44111
    -7 -1 17 3.61588
    7 1 17 -0.38
    -8 -1 -17 73.0932
    -8 1 17 65.7619
    8 -1 17 63.4514
    8 1 -17 67.7349
    -8 1 -17 65.4811
    8 -1 -17 64.6426
    -8 -1 17 61.1794
    8 1 17 61.71
    9 -1 17 -0.0019
    -9 1 17 1.29819
    -9 -1 -17 0.17038
    9 1 -17 1.17742
    -9 1 -17 2.47243
    9 1 17 2.53283
    9 -1 -17 0.76617
    -9 -1 17 0.99754
    -10 -1 -17 103.705
    10 -1 17 104.735
    -10 1 17 105.57
    -10 -1 17 92.4335
    10 -1 -17 101.798
    0 -2 -17 85.613
    0 -2 17 90.3941
    1 -2 17 13.3625
    1 2 -17 11.5692
    -1 -2 -17 13.6371
    1 -2 17 13.0252
    -1 -2 17 10.3717
    1 2 17 12.8101
    -1 2 -17 13.9526
    1 -2 -17 13.141
    2 2 -17 35.1545
    -2 -2 -17 28.0286
    2 -2 17 33.8248
    -2 2 17 27.5701
    2 -2 -17 26.7201
    2 2 17 28.1952
    2 2 17 30.119
    -2 2 -17 33.0986
    -2 -2 17 28.0436
    3 2 -17 10.2285
    -3 -2 -17 11.3777
    -3 2 17 9.91459
    3 -2 17 10.3198
    3 -2 17 6.72657
    -3 -2 -17 8.30629
    -3 -2 17 7.71851
    3 -2 -17 8.98855
    3 2 17 8.47909
    -3 2 -17 10.4927
    3 2 17 12.3618
    4 2 -17 120.513
    4 -2 17 117.659
    4 -2 17 124.758
    -4 2 17 116.999
    -4 -2 -17 116.193
    -4 2 -17 112.162
    4 2 17 116.322
    -4 -2 17 122.461
    4 2 17 122.337
    4 -2 -17 117.401
    -4 2 -17 118.871
    5 2 -17 72.0969
    5 -2 17 73.4146
    -5 2 17 86.2162
    5 -2 17 76.0576
    -5 -2 -17 73.4753
    -5 2 -17 76.5267
    5 2 17 77.0817
    5 -2 -17 76.2099
    -5 2 -17 75.7757
    5 2 17 78.3152
    6 2 -17 133.702
    -6 2 17 138.679
    6 -2 17 131.938
    -6 -2 -17 126.154
    6 -2 -17 140.816
    6 2 17 127.269
    -6 2 -17 129.091
    6 2 17 136.135
    7 -2 17 9.60028
    -7 2 17 10.0571
    7 2 -17 8.03724
    -7 -2 -17 9.19648
    7 2 17 7.83032
    -7 2 -17 12.4986
    7 -2 -17 8.50005
    -8 2 17 30.8611
    8 2 -17 24.879
    -8 -2 -17 36.8187
    8 -2 17 29.1491
    8 2 17 28.5028
    -8 2 -17 26.8545
    8 -2 -17 25.5505
    -9 2 17 7.3201
    9 -2 17 9.22301
    -9 -2 -17 9.95951
    -9 2 -17 8.27719
    -9 2 -17 8.3971
    9 -2 -17 9.17171
    -9 -2 17 10.5034
    -10 -2 -17 15.7501
    10 -2 17 11.5916
    -10 -2 17 15.1231
    10 -2 -17 13.8127
    0 -3 -17 0.1643
    0 -3 17 -2.1518
    1 -3 17 0.26194
    -1 -3 -17 2.18694
    1 -3 17 -0.0106
    -1 3 17 2.54958
    -1 -3 17 -1.3639
    -1 3 -17 0.21325
    1 -3 -17 -0.3488
    -2 3 17 16.6105
    2 -3 17 14.5235
    2 -3 17 18.4193
    -2 -3 -17 15.3791
    2 3 17 17.5868
    -2 -3 17 10.9039
    2 -3 -17 13.3415
    -2 3 -17 13.664
    -3 3 17 3.64795
    3 -3 17 6.3485
    -3 -3 -17 6.82316
    3 -3 17 4.4019
    -3 -3 17 7.67355
    3 3 17 5.57351
    3 -3 -17 6.94192
    -3 3 -17 1.04068
    -3 3 -17 5.17423
    3 3 17 3.32097
    -4 -3 -17 72.7623
    4 -3 17 61.1744
    -4 -3 -17 70.9246
    -4 3 17 69.9179
    4 -3 17 72.5327
    -4 -3 17 67.671
    4 3 17 72.1736
    4 -3 -17 63.2528
    -4 3 -17 64.4689
    4 3 17 65.3245
    -4 3 -17 69.3581
    -5 3 17 3.01667
    5 -3 17 0.35645
    5 -3 17 -2.4816
    -5 -3 -17 -1.7577
    5 3 17 0.0199
    5 3 17 -0.0534
    -5 3 -17 0.56361
    5 -3 -17 -1.5004
    -5 -3 17 -0.61
    -6 -3 -17 42.2373
    6 -3 17 28.491
    6 -3 17 32.5297
    -6 3 17 36.006
    6 3 17 39.7354
    -6 3 -17 38.6877
    6 -3 -17 30.8214
    6 3 17 38.829
    -7 3 17 78.0368
    7 -3 17 86.4511
    -7 -3 -17 82.4851
    7 3 17 83.4972
    7 -3 -17 82.2144
    -7 3 -17 76.345
    -8 -3 -17 24.6822
    -8 3 17 18.408
    8 -3 17 18.9492
    -8 -3 -17 19.6118
    -8 3 -17 18.7251
    8 -3 -17 18.3665
    -8 3 -17 17.1491
    -9 3 17 14.2942
    9 -3 17 15.7486
    -9 -3 -17 13.4486
    9 -3 -17 13.4822
    -9 -3 17 15.3491
    9 3 17 14.1518
    -9 3 -17 15.9135
    -10 -3 -17 81.2812
    0 4 -17 45.5838
    0 -4 17 39.4333
    0 -4 -17 49.4453
    0 4 17 38.6839
    1 -4 17 14.6782
    -1 -4 -17 15.9753
    1 -4 17 12.4206
    1 -4 17 12.3419
    -1 4 17 9.97253
    1 4 17 14.9778
    -1 4 -17 13.1555
    -1 4 -17 13.0152
    -1 -4 17 9.34611
    1 -4 -17 15.4639
    2 -4 17 16.4341
    2 -4 17 18.728
    2 -4 17 12.6692
    -2 -4 -17 17.2464
    -2 4 17 16.0959
    -2 -4 17 13.8514
    2 -4 -17 22.3584
    -2 4 -17 12.8579
    -2 4 -17 18.1558
    2 4 17 16.222
    -3 4 17 0.65616
    3 -4 17 3.17438
    -3 -4 -17 4.03686
    3 -4 17 2.79861
    -3 4 -17 3.10778
    -3 4 -17 4.73422
    -3 -4 17 6.22783
    3 -4 -17 4.53824
    3 4 17 2.44891
    -4 4 17 27.4385
    4 -4 17 23.1872
    -4 -4 -17 30.8716
    4 4 17 28.2938
    4 -4 -17 26.7924
    -4 -4 17 23.6925
    -4 4 -17 29.6029
    5 -4 17 -0.3901
    -5 4 17 1.27592
    -5 -4 -17 2.93866
    -5 4 -17 0.39406
    5 -4 -17 0.59305
    5 4 17 0.8524
    -5 -4 17 -0.7326
    -6 4 17 19.9755
    -6 -4 -17 24.2555
    -6 4 -17 11.7753
    6 -4 -17 24.7711
    -6 4 -17 19.6787
    -7 -4 -17 -0.119
    -7 4 17 3.8273
    -7 4 -17 0.28111
    7 -4 -17 2.71633
    -7 4 -17 1.02638
    8 -4 17 22.6177
    -8 4 17 23.6643
    -8 -4 -17 23.5149
    8 4 17 21.2954
    -8 4 -17 25.0574
    8 -4 -17 20.8135
    -9 -4 -17 1.1852
    9 -4 17 1.77646
    9 -4 -17 0.31011
    -9 4 -17 2.52
    0 -5 17 -1.8642
    0 5 -17 -0.1152
    0 -5 -17 -0.0781
    0 5 17 0.73149
    0 5 -17 0.46816
    0 -5 17 -0.7271
    -1 -5 -17 97.2035
    1 -5 17 104.839
    1 5 -17 103.618
    -1 5 17 93.9864
    1 -5 17 106.976
    1 -5 17 94.5065
    -1 -5 17 97.7425
    1 -5 -17 103.546
    -1 5 -17 95.5289
    -1 5 -17 94.7411
    1 5 17 107.131
    -2 5 17 0.84188
    2 -5 17 -0.2418
    -2 -5 -17 0.35599
    2 -5 17 -1.6721
    -2 -5 17 2.52434
    -2 5 -17 1.79359
    2 5 17 1.13385
    2 5 17 4.59485
    2 -5 -17 0.69747
    -3 5 17 10.219
    3 -5 17 11.7401
    -3 -5 -17 7.97741
    3 -5 17 14.4551
    3 5 17 14.3395
    3 -5 -17 7.95704
    -3 5 -17 7.44831
    -3 -5 17 10.6225
    -4 5 17 0.83054
    4 -5 17 2.77268
    4 -5 17 6.00416
    -4 -5 -17 -0.0553
    -4 5 -17 3.28103
    -4 -5 17 3.00441
    4 5 17 0.5135
    5 -5 17 28.1974
    -5 5 17 25.8075
    -5 -5 -17 24.8245
    -5 -5 -17 22.0508
    5 -5 -17 21.4922
    -5 5 -17 24.0816
    -5 -5 17 25.1054
    5 5 17 28.3907
    -6 -5 -17 37.5517
    -6 5 17 36.541
    -6 5 -17 34.891
    -6 5 -17 35.8602
    6 -5 -17 43.7824
    -6 5 -17 34.6133
    -7 -5 -17 9.10045
    -7 5 17 9.72276
    -7 5 -17 10.0774
    7 -5 -17 9.5064
    7 5 17 4.7782
    -7 5 -17 8.74831
    -8 -5 -17 12.7809
    -8 5 -17 16.2934
    8 -5 -17 12.2755
    8 5 17 12.4248
    9 -5 17 9.33894
    -9 -5 -17 6.83176
    -9 5 -17 8.29211
    9 -5 -17 5.68764
    0 -6 17 301.459
    0 6 17 278.033
    0 6 -17 298.447
    0 6 -17 293.049
    0 -6 -17 285.389
    0 -6 17 301.145
    1 -6 17 125.594
    1 6 -17 139.183
    1 6 -17 128.466
    -1 -6 -17 128.283
    1 -6 17 124.877
    -1 6 17 126.663
    -1 6 -17 122.55
    1 -6 -17 131.386
    -1 -6 17 137.371
    1 6 17 131.774
    -1 -6 17 138.119
    2 -6 17 33.346
    2 -6 17 34.8483
    -2 -6 -17 36.8833
    -2 6 17 32.5007
    2 6 -17 33.7531
    -2 6 -17 34.8088
    2 6 17 25.0917
    -2 -6 17 32.9544
    2 6 17 31.0759
    3 6 -17 4.7325
    3 -6 17 4.90372
    -3 -6 -17 6.56682
    3 -6 17 6.43725
    -3 6 17 7.20593
    -3 -6 17 1.76212
    -3 6 -17 3.12092
    3 6 17 3.40225
    3 6 17 6.67189
    -4 6 17 42.7809
    4 -6 17 34.3769
    4 -6 17 33.9601
    -4 -6 -17 43.4385
    -4 6 -17 39.1622
    -4 -6 17 42.091
    -4 6 -17 38.3136
    4 6 17 32.7061
    -5 -6 -17 3.77959
    -5 6 17 4.98264
    5 -6 17 4.55479
    -5 -6 -17 3.90591
    -5 6 -17 5.25765
    -5 6 -17 6.90043
    -5 -6 17 4.60706
    -6 -6 -17 53.2362
    -6 6 17 53.7343
    -6 -6 17 52.7797
    -6 6 -17 57.8111
    -6 6 -17 48.9865
    -7 -6 -17 17.336
    7 -6 -17 23.1879
    -7 6 -17 19.0268
    -7 6 -17 15.9917
    -8 -6 -17 9.73144
    -8 6 -17 10.6955
    8 -6 -17 13.506
    -8 6 -17 9.67927
    -9 6 -17 0.43587
    9 -6 -17 -0.1712
    0 7 17 -2.0565
    0 -7 17 -1.6466
    0 -7 -17 0.11626
    0 7 -17 -1.3859
    -1 -7 -17 8.3835
    1 -7 17 11.1517
    1 -7 17 10.1617
    1 7 -17 8.49325
    -1 7 17 5.74532
    -1 -7 17 9.08808
    -1 7 -17 5.18934
    -1 -7 17 10.3576
    1 7 17 9.95413
    1 -7 -17 8.62467
    -2 7 17 33.4998
    2 7 -17 31.787
    2 -7 17 29.5509
    2 -7 17 32.1746
    -2 -7 17 25.4444
    -2 7 -17 27.6537
    2 7 17 29.3939
    -3 7 17 4.97292
    3 7 -17 2.88003
    3 -7 17 0.44666
    -3 -7 -17 2.96655
    3 7 -17 3.22618
    3 -7 17 1.28794
    3 7 17 6.09017
    -3 -7 17 2.39874
    -3 7 -17 1.20404
    -3 7 -17 0.59031
    4 -7 17 3.43947
    4 7 -17 1.83391
    -4 -7 -17 2.20084
    -4 7 17 1.80415
    -4 7 -17 1.49853
    -4 -7 17 1.96241
    -4 7 -17 2.17798
    4 7 17 -0.1629
    5 7 -17 -0.7486
    -5 -7 -17 -0.9526
    5 -7 17 0.8724
    -5 -7 17 3.34293
    5 7 17 -0.6154
    -5 7 -17 2.48095
    -5 7 -17 1.80768
    6 7 -17 2.71197
    -6 -7 -17 2.78082
    -6 7 -17 3.40292
    -6 -7 17 1.52609
    -6 7 -17 1.14045
    7 7 -17 2.29917
    -7 -7 -17 -0.1876
    -7 7 -17 0.35905
    -7 7 -17 -0.0146
    8 7 -17 1.38665
    -8 -7 -17 2.14989
    8 -7 -17 3.57511
    -8 7 -17 2.75945
    0 8 -17 98.2562
    0 -8 -17 96.0392
    0 8 17 104.064
    0 -8 17 107.249
    -1 -8 -17 7.07655
    1 8 -17 4.5153
    -1 8 17 6.17707
    1 -8 17 5.13157
    -1 8 -17 2.36918
    -1 -8 17 8.07099
    -1 -8 17 5.08204
    -1 8 -17 5.57302
    1 8 17 4.58444
    2 -8 17 2.75972
    -2 -8 -17 0.86642
    -2 8 17 1.65465
    2 8 -17 1.29488
    -2 8 -17 1.64757
    -2 8 -17 2.59386
    2 8 17 0.93397
    -2 -8 17 1.23436
    -3 -8 -17 12.4486
    3 8 -17 14.2014
    -3 8 17 11.8955
    3 -8 17 10.1337
    3 8 17 11.3339
    -3 8 -17 10.5538
    -3 -8 17 16.3843
    -3 8 -17 12.7669
    4 -8 17 13.5658
    4 8 -17 10.3027
    -4 -8 -17 14.1967
    -4 -8 17 10.949
    4 8 17 8.36314
    -4 8 -17 11.7533
    5 8 -17 1.62224
    5 -8 17 2.59112
    -5 -8 -17 1.13574
    -5 -8 17 0.97631
    -5 8 -17 2.14301
    -5 8 -17 0.95799
    6 8 -17 28.0016
    -6 -8 -17 25.636
    -6 8 -17 27.1715
    -6 8 -17 28.1557
    -6 -8 17 27.5399
    -7 -8 -17 1.15439
    7 8 -17 -0.7424
    -7 8 -17 0.96001
    -7 8 -17 2.91402
    -8 -8 -17 -0.6785
    0 9 -17 -0.0338
    0 9 17 -0.3252
    0 9 -17 -1.6368
    0 -9 17 -0.5423
    0 -9 -17 0.04751
    -1 9 17 34.779
    1 9 -17 30.8273
    1 9 -17 34.0255
    1 -9 17 32.7165
    -1 -9 -17 36.2332
    -1 -9 17 31.8908
    -1 9 -17 33.2562
    1 9 17 31.5166
    -1 9 -17 40.2507
    -1 -9 17 30.3714
    -2 -9 -17 -0.6758
    2 9 -17 1.04512
    2 -9 17 0.03655
    2 9 17 0.92572
    -2 -9 17 2.48792
    -2 9 -17 -0.114
    3 -9 17 8.95201
    3 9 -17 6.07333
    -3 -9 -17 5.69127
    -3 -9 17 8.51525
    -3 9 -17 8.40251
    4 -9 17 3.02606
    4 9 -17 2.19515
    -4 -9 -17 2.66899
    -4 9 -17 1.5801
    -4 -9 17 1.51449
    -4 9 -17 2.94002
    -5 -9 -17 1.24755
    5 -9 17 0.10462
    5 9 -17 0.13981
    -5 9 -17 0.30683
    -5 -9 17 1.4381
    -5 9 -17 0.77001
    6 9 -17 11.0225
    -6 -9 -17 10.6103
    -6 9 -17 12.3274
    -6 -9 17 11.4794
    -6 9 -17 10.5725
    7 9 -17 1.62385
    -7 -9 -17 1.56425
    0 -10 17 211.185
    0 10 -17 210.347
    0 -10 -17 195.24
    1 10 -17 4.17017
    1 10 -17 5.07831
    -1 -10 -17 6.67112
    1 -10 17 4.94753
    -1 10 -17 1.92272
    -1 -10 17 4.04187
    2 10 -17 106.851
    -2 -10 -17 100.077
    2 -10 17 100.184
    2 10 -17 108.374
    -2 10 -17 104.813
    -2 -10 17 103.708
    3 -10 17 25.5027
    3 10 -17 27.8882
    -3 -10 -17 25.1901
    -3 10 -17 24.6866
    -3 -10 17 29.0641
    -3 10 -17 25.2762
    -4 -10 -17 36.3547
    4 10 -17 38.5896
    4 -10 17 39.3146
    -4 10 -17 41.2116
    -4 -10 17 37.3832
    -4 10 -17 36.465
    -5 -10 -17 -0.1302
    5 10 -17 0.96847
    5 -10 17 -0.3795
    -5 -10 17 -0.0749
    -5 10 -17 -0.8792
    -5 10 -17 0.49952
    6 10 -17 26.4406
    -6 10 -17 26.1095
    -6 -10 17 25.16
    0 -11 -17 1.26828
    0 -11 17 -1.3971
    0 11 -17 -0.1151
    1 -11 17 2.96555
    -1 -11 -17 3.70281
    1 11 -17 2.54096
    -1 11 -17 4.0254
    -1 -11 17 2.45551
    2 -11 17 1.08577
    -2 -11 -17 0.51289
    2 11 -17 -0.4771
    -2 -11 17 -0.7178
    -2 11 -17 0.73516
    -2 11 -17 0.92607
    3 11 -17 12.9453
    3 -11 17 14.0288
    -3 -11 -17 10.6111
    -3 11 -17 13.155
    -3 11 -17 11.5347
    -3 -11 17 12.3164
    4 11 -17 3.70393
    -4 -11 -17 3.13912
    4 -11 17 4.69354
    -4 11 -17 4.75658
    -4 11 -17 4.20269
    -4 -11 17 6.1529
    -5 -11 17 25.3172
    0 -12 -17 173.119
    0 -12 17 197.031
    0 12 -17 199.691
    1 -12 17 0.62492
    -1 -12 -17 1.30658
    1 12 -17 1.26144
    -1 12 -17 2.00486
    1 -12 -17 -0.2643
    -1 -12 17 0.37612
    2 12 -17 7.02577
    2 -12 17 11.3708
    -2 -12 -17 8.79575
    -2 -12 17 8.97133
    -2 12 -17 9.17872
    3 12 -17 0.15252
    -3 -12 -17 1.43756
    3 -12 17 0.73224
    -3 -12 17 2.13453
    0 0 -18 67.4075
    0 0 18 63.6212
    1 0 18 178.083
    -1 0 -18 182.806
    -1 0 18 186.215
    -1 0 -18 174.614
    1 0 -18 174.116
    2 0 18 68.3677
    2 0 -18 70.2444
    -2 0 -18 74.9504
    2 0 18 63.6047
    3 0 -18 4.22319
    3 0 18 5.02351
    -3 0 -18 2.78363
    3 0 18 1.58155
    4 0 18 1.58488
    4 0 18 0.02309
    4 0 -18 -0.7085
    -4 0 -18 -1.4351
    5 0 18 56.5125
    5 0 18 55.181
    -5 0 18 55.613
    -5 0 -18 63.4713
    5 0 -18 54.1293
    -6 0 18 1.51015
    6 0 18 1.51723
    -6 0 -18 -1.4993
    -6 0 -18 1.77647
    6 0 -18 -0.9869
    -7 0 -18 2.27337
    -7 0 18 5.21332
    7 0 18 7.77092
    7 0 -18 3.37243
    -8 0 -18 19.8748
    8 0 -18 16.1143
    -8 0 18 19.4325
    8 0 18 20.4675
    -9 0 -18 17.776
    -9 0 18 21.377
    9 0 18 19.5143
    9 0 -18 17.0836
    0 -1 -18 -0.5338
    0 -1 18 1.21922
    0 1 18 0.66205
    -1 -1 -18 1.41531
    1 -1 18 4.74467
    1 1 -18 6.00299
    -1 -1 18 4.4976
    -1 1 -18 5.95228
    1 1 18 6.04108
    1 -1 -18 7.39057
    -2 -1 -18 -2.8032
    2 -1 18 -2.1313
    2 1 -18 -0.4017
    2 -1 18 -0.2438
    -2 -1 -18 1.79448
    -2 -1 18 1.11127
    2 1 18 0.14656
    -2 1 -18 1.3383
    2 -1 -18 3.1802
    2 1 18 -0.2729
    -3 -1 -18 21.4469
    -3 1 18 22.0406
    3 1 -18 22.0178
    3 -1 18 19.7074
    3 -1 18 14.8353
    3 -1 -18 20.6221
    -3 1 -18 18.8128
    3 1 18 18.6445
    3 1 18 15.2892
    4 1 -18 2.18595
    -4 -1 -18 -2.1003
    4 -1 18 0.07712
    -4 1 18 1.24958
    4 -1 18 -0.6286
    4 1 18 -0.7597
    4 1 18 -2.1514
    4 -1 -18 3.61734
    -4 1 -18 -2.248
    5 -1 18 108.946
    5 -1 18 113.65
    5 1 -18 113.994
    -5 1 18 109.33
    -5 -1 -18 111.111
    5 1 18 104.482
    5 1 18 106.67
    5 -1 -18 110.186
    -5 1 -18 108.289
    -5 1 -18 115.524
    -6 1 18 1.25715
    6 -1 18 2.67293
    6 1 -18 0.52551
    -6 -1 -18 1.80924
    -6 -1 18 1.00885
    6 1 18 0.9528
    -6 1 -18 3.66606
    6 -1 -18 4.91867
    -7 -1 -18 14.0753
    7 1 -18 12.4311
    -7 1 18 12.2522
    7 -1 18 11.4802
    -7 -1 -18 13.0909
    7 1 18 12.6236
    7 -1 -18 12.6099
    -7 -1 18 18.72
    -7 1 -18 15.467
    -8 -1 -18 4.38929
    8 -1 18 2.62533
    -8 1 18 0.87444
    8 1 -18 0.25118
    -8 -1 18 2.17198
    8 1 18 1.04417
    8 -1 -18 0.67867
    -8 1 -18 -1.0295
    -9 1 18 0.86777
    -9 -1 -18 1.74485
    9 -1 18 1.04554
    -9 1 -18 -0.2015
    9 -1 -18 -0.3419
    -9 -1 18 0.9814
    0 -2 18 273.398
    0 -2 -18 294.673
    1 -2 18 37.4976
    -1 -2 -18 36.8061
    -1 2 -18 48.606
    1 -2 -18 40.4688
    -1 -2 18 40.8493
    -2 2 18 4.56161
    2 -2 18 0.78885
    2 -2 18 1.28604
    -2 -2 -18 -0.5296
    -2 2 -18 -0.9976
    2 2 18 -0.8712
    2 -2 -18 -1.4136
    -2 -2 18 -1.4775
    2 2 18 1.31084
    -3 -2 -18 -0.2213
    3 -2 18 -0.679
    -3 -2 -18 -0.0003
    3 -2 18 0.64868
    -3 2 18 0.18321
    3 2 -18 1.4573
    3 -2 -18 -0.824
    3 2 18 0.68875
    3 2 18 0.53267
    -3 2 -18 -1.1972
    -3 -2 18 1.56514
    -4 -2 -18 36.8728
    4 2 -18 39.0462
    4 -2 18 43.7502
    4 -2 18 36.8047
    -4 2 18 44.7684
    4 2 18 38.9047
    4 -2 -18 44.0595
    4 2 18 43.2648
    -4 2 -18 39.1676
    -4 2 -18 43.1807
    5 2 -18 -1.4516
    5 -2 18 -2.2994
    -5 2 18 1.93527
    -5 -2 -18 0.4844
    5 -2 18 -0.9168
    5 2 18 0.64891
    5 2 18 -0.78
    5 -2 -18 -0.266
    -5 2 -18 1.11771
    6 -2 18 17.0352
    6 2 -18 14.893
    -6 -2 -18 17.185
    -6 2 18 16.5495
    -6 2 -18 17.7472
    6 -2 -18 13.805
    6 2 18 19.5137
    7 -2 18 117.207
    -7 2 18 109.974
    -7 -2 -18 115.731
    -7 -2 -18 110.569
    -7 2 -18 119.342
    7 2 18 115.251
    7 -2 -18 119.936
    -8 2 18 1.32652
    -8 -2 -18 1.49669
    8 -2 18 0.58164
    8 -2 -18 3.07039
    -8 -2 18 -0.3056
    -8 2 -18 1.05729
    9 -2 18 2.27455
    -9 2 18 1.99447
    -9 -2 -18 3.6931
    9 -2 -18 1.43069
    -9 -2 18 0.1508
    -9 2 -18 2.75593
    0 3 -18 1.12578
    0 -3 -18 -0.6912
    0 -3 18 0.72723
    -1 3 18 10.1973
    1 -3 18 6.25439
    -1 -3 -18 8.11103
    -1 -3 18 8.22052
    1 -3 -18 7.08405
    -1 3 -18 8.62209
    2 -3 18 7.52311
    -2 -3 -18 3.79079
    -2 3 18 9.44073
    2 -3 18 5.60052
    -2 -3 18 5.03045
    -2 3 -18 5.50536
    -2 3 -18 4.02953
    2 3 18 5.95534
    2 -3 -18 4.17421
    3 -3 18 27.6914
    3 -3 18 24.932
    -3 3 18 31.1954
    -3 -3 -18 30.2046
    -3 -3 -18 32.4307
    -3 -3 18 27.3744
    -3 3 -18 22.7978
    -3 3 -18 25.5085
    3 -3 -18 30.3279
    3 3 18 30.2303
    4 -3 18 10.0897
    4 -3 18 12.8489
    -4 -3 -18 11.8144
    -4 3 18 14.0488
    -4 -3 18 14.6421
    4 3 18 16.8812
    -4 3 -18 10.3875
    4 -3 -18 15.5062
    5 -3 18 61.3832
    -5 -3 -18 59.8468
    -5 3 18 52.7303
    5 -3 -18 50.4715
    -5 3 -18 51.2427
    6 -3 18 27.4642
    -6 3 18 30.6299
    -6 -3 -18 26.3113
    -6 3 -18 35.5606
    6 -3 -18 25.2252
    -7 3 18 71.0037
    7 -3 18 72.2618
    -7 -3 -18 68.1115
    7 -3 -18 64.8897
    -7 3 -18 73.9066
    8 -3 18 99.7028
    -8 3 18 98.3741
    -8 -3 -18 103.508
    8 -3 -18 94.7829
    8 3 18 87.8076
    -8 3 -18 94.5608
    -9 -3 -18 0.18935
    9 -3 18 0.90625
    -9 -3 18 1.03037
    -9 3 -18 0.04466
    9 -3 -18 1.24399
    0 -4 -18 49.9854
    0 4 -18 44.8506
    0 4 18 44.6431
    0 -4 18 48.0535
    -1 4 18 46.7759
    1 -4 18 51.1122
    -1 -4 -18 52.4896
    -1 4 -18 47.4379
    -1 4 -18 46.0738
    1 -4 -18 50.2841
    -1 -4 18 46.6867
    1 4 18 49.854
    2 -4 18 123.157
    -2 4 18 138.206
    -2 -4 -18 130.211
    2 -4 18 135.027
    2 -4 -18 132.392
    -2 4 -18 136.447
    -2 4 -18 138.834
    -2 -4 18 130.458
    2 4 18 123.827
    3 -4 18 0.638
    3 -4 18 -2.1169
    -3 -4 -18 0.55945
    -3 4 18 -2.2972
    3 -4 -18 0.47094
    -3 4 -18 4.41874
    -3 -4 18 1.23421
    3 4 18 1.53379
    -4 4 18 29.2534
    4 -4 18 21.6276
    4 -4 18 34.7952
    -4 -4 -18 26.3763
    -4 -4 -18 28.9575
    -4 4 -18 31.7939
    4 -4 -18 29.514
    -4 -4 18 31.0761
    4 4 18 27.0735
    -5 4 18 5.60134
    -5 -4 -18 4.20421
    5 -4 18 3.14066
    -5 4 -18 3.51177
    5 -4 -18 5.63264
    6 -4 18 15.4998
    -6 4 18 19.4967
    -6 -4 -18 22.8162
    6 -4 -18 26.3277
    -6 4 -18 16.7791
    -6 4 -18 25.0349
    7 -4 18 45.298
    -7 -4 -18 38.581
    -7 4 18 47.2609
    7 -4 -18 44.8106
    -7 4 -18 41.4681
    -7 4 -18 43.6686
    -8 -4 -18 46.8524
    -8 -4 -18 47.0037
    8 -4 18 48.5782
    8 -4 -18 56.6676
    -8 4 -18 53.6022
    9 -4 18 1.1276
    9 -4 -18 0.90044
    -9 4 -18 0.83535
    0 -5 -18 1.68588
    0 5 -18 0.91506
    0 -5 18 0.38909
    0 5 -18 0.90982
    0 5 18 -3.2137
    1 -5 18 87.5056
    -1 5 18 82.3481
    1 5 -18 72.1232
    1 5 -18 77.8397
    -1 -5 -18 90.374
    -1 5 -18 83.2879
    1 5 18 77.234
    1 -5 -18 85.6809
    -1 5 -18 72.1292
    2 -5 18 1.02563
    2 -5 18 2.83714
    2 -5 18 2.61799
    -2 5 18 -0.6307
    -2 -5 -18 -0.3217
    2 -5 -18 1.91515
    -2 -5 18 4.84144
    -2 5 -18 1.60719
    2 5 18 0.88412
    3 -5 18 236.5
    -3 5 18 255.178
    -3 -5 -18 245.795
    3 -5 18 244.04
    3 -5 18 246.579
    -3 -5 18 255.053
    3 -5 -18 243.035
    -3 5 -18 251.312
    -4 5 18 7.08664
    -4 -5 -18 7.50954
    4 -5 18 6.24181
    4 -5 -18 5.65011
    -4 5 -18 5.02889
    -4 -5 18 8.403
    -5 5 18 7.08048
    5 -5 18 12.2475
    -5 -5 -18 12.2231
    -5 5 -18 9.12424
    -5 -5 18 8.51278
    5 -5 -18 12.0171
    6 -5 18 59.7147
    -6 5 18 64.4117
    -6 -5 -18 72.7521
    -6 5 -18 71.0793
    -6 5 -18 63.1244
    -6 5 -18 61.1348
    6 -5 -18 56.4743
    -7 -5 -18 19.0443
    7 -5 18 26.2095
    -7 5 -18 21.0868
    7 -5 -18 24.8119
    -8 -5 -18 84.5458
    -8 5 -18 66.6957
    8 -5 -18 81.4029
    9 -5 -18 7.6101
    0 6 18 81.3492
    0 6 -18 85.0251
    0 -6 18 81.9441
    0 -6 -18 78.8291
    1 6 -18 3.73044
    1 6 -18 1.2557
    -1 -6 -18 2.56249
    -1 6 18 4.05347
    1 -6 18 1.72089
    1 -6 18 2.55768
    1 6 18 0.57071
    -1 6 -18 4.32456
    -1 -6 18 2.19894
    1 -6 -18 0.05534
    -2 -6 -18 10.4899
    2 6 -18 8.32652
    2 -6 18 9.06463
    2 6 -18 8.6677
    2 -6 18 8.60343
    -2 6 18 9.33629
    2 -6 -18 8.08626
    2 6 18 11.8064
    -2 6 -18 6.87535
    -2 -6 18 10.2202
    3 -6 18 43.5118
    3 6 -18 47.058
    -3 -6 -18 39.7322
    -3 6 18 48.2762
    -3 6 -18 45.2373
    3 6 18 40.4332
    3 -6 -18 42.7095
    -3 -6 18 45.3305
    4 6 -18 56.1168
    -4 6 18 50.3857
    -4 -6 -18 54.715
    4 -6 -18 46.6476
    -4 -6 18 49.2247
    -4 6 -18 52.9701
    -4 6 -18 55.0937
    4 6 18 49.4404
    -5 -6 -18 3.33178
    -5 6 18 2.14356
    -5 6 -18 1.69858
    -5 -6 18 2.07244
    -5 6 -18 1.5564
    -5 6 -18 1.44008
    5 -6 -18 2.1332
    -6 -6 -18 3.04383
    -6 6 -18 3.46311
    6 -6 -18 4.52102
    -6 6 -18 3.16957
    -7 -6 -18 1.89671
    7 -6 -18 6.16368
    -7 6 -18 6.04294
    -7 6 -18 3.06587
    8 -6 18 -0.6674
    -8 -6 -18 0.10816
    -8 6 -18 -0.0209
    8 -6 -18 -0.7483
    0 7 18 1.81508
    0 -7 18 -1.0128
    0 -7 -18 -1.6276
    0 7 -18 1.34145
    0 -7 18 -0.0405
    1 7 -18 8.52448
    1 -7 18 2.41965
    1 -7 18 5.20651
    -1 7 18 7.81258
    -1 -7 -18 5.46795
    -1 -7 18 6.19123
    1 -7 -18 6.67179
    -1 7 -18 6.09217
    1 7 18 3.07393
    2 7 -18 3.28809
    2 -7 18 5.5797
    -2 7 18 5.10998
    -2 -7 -18 5.5062
    -2 7 -18 6.43987
    2 7 18 3.88886
    2 -7 -18 5.84673
    -2 -7 18 2.90817
    -3 7 18 16.676
    -3 -7 -18 11.6609
    3 -7 18 14.9692
    3 7 -18 13.7239
    3 -7 -18 16.5428
    -3 -7 18 12.6039
    -3 7 -18 14.9969
    -3 7 -18 10.4602
    3 7 18 15.7013
    4 -7 18 -1.3401
    -4 7 18 0.04916
    -4 -7 -18 0.48768
    4 7 -18 1.33717
    -4 7 -18 0.74057
    4 7 18 -0.4911
    -4 7 -18 -0.0428
    -4 -7 18 1.00582
    4 -7 -18 1.09782
    -5 -7 -18 65.4375
    5 7 -18 71.3821
    -5 -7 -18 71.8405
    -5 7 -18 72.2188
    -5 -7 18 70.26
    -5 7 -18 82.8567
    5 -7 -18 75.8442
    6 7 -18 68.0989
    -6 -7 -18 71.0173
    6 -7 -18 69.8598
    -6 7 -18 70.1221
    -6 7 -18 61.9407
    -7 -7 -18 3.43087
    7 7 -18 -1.0536
    7 -7 -18 1.62111
    -7 7 -18 1.5379
    -7 7 -18 2.612
    0 8 18 41.2745
    0 -8 -18 41.0357
    0 -8 18 32.1755
    0 8 -18 42.6401
    0 -8 18 42.0826
    1 -8 18 8.97871
    -1 8 18 11.1507
    1 8 -18 9.97168
    -1 -8 -18 11.5571
    -1 -8 18 14.4429
    -1 8 -18 7.40768
    -1 8 -18 8.62546
    1 -8 -18 12.5913
    1 8 18 12.6997
    2 8 -18 -1.5236
    -2 -8 -18 -0.1439
    2 -8 18 -0.5407
    -2 8 18 -0.4415
    2 -8 -18 1.41435
    -2 -8 18 -0.0472
    -2 8 -18 -0.1821
    2 8 18 2.40729
    -2 8 -18 0.36734
    -3 -8 -18 1.60075
    3 8 -18 3.59443
    -3 8 18 3.29555
    3 -8 18 2.21737
    3 8 18 6.08086
    -3 -8 18 3.98866
    3 -8 -18 3.20816
    -3 8 -18 4.62052
    -4 -8 -18 5.69549
    4 8 -18 6.16561
    4 -8 18 7.76171
    -4 8 -18 10.4439
    -4 -8 18 5.05518
    -5 -8 -18 0.23988
    -5 -8 -18 -1.351
    5 8 -18 0.50562
    -5 -8 18 0.02444
    -5 8 -18 0.75532
    -5 8 -18 1.89888
    -6 -8 -18 0.79599
    6 8 -18 1.50068
    -6 8 -18 0.30162
    6 -8 -18 0.69762
    -6 8 -18 0.86842
    -7 -8 -18 18.3458
    7 8 -18 17.5224
    -7 8 -18 14.5159
    0 9 18 2.00526
    0 -9 18 0.31829
    0 -9 18 -0.9114
    0 9 -18 -1.5116
    0 9 -18 -0.4551
    0 -9 -18 -0.526
    -1 -9 -18 17.694
    1 -9 18 17.6876
    1 9 -18 17.1887
    1 9 18 18.0988
    1 -9 -18 17.7684
    -1 9 -18 19.043
    -1 -9 18 13.375
    -2 -9 -18 5.46925
    2 -9 18 8.41578
    2 9 -18 8.02837
    2 -9 -18 5.38089
    -2 9 -18 6.91006
    -2 -9 18 7.06666
    3 -9 18 96.8426
    -3 -9 -18 91.5644
    3 9 -18 97.3054
    -3 9 -18 101.919
    -3 -9 18 105.472
    4 9 -18 2.18529
    4 -9 18 0.60449
    -4 -9 -18 1.2606
    -4 9 -18 -0.323
    -4 -9 18 0.43754
    -4 9 -18 2.02626
    5 9 -18 36.1087
    -5 -9 18 39.0726
    -5 9 -18 32.9381
    -5 9 -18 32.4845
    -6 -9 -18 140.4
    6 9 -18 140.317
    -6 9 -18 134.173
    0 -10 -18 91.7537
    0 -10 18 83.1817
    0 -10 18 74.2358
    0 10 -18 67.813
    1 10 -18 21.2166
    -1 -10 -18 21.0658
    1 -10 18 21.1344
    -1 10 -18 20.3998
    -1 -10 18 20.1766
    1 -10 -18 23.2274
    -2 -10 -18 31.8943
    2 10 -18 32.2776
    2 -10 18 39.9372
    -2 -10 18 33.6076
    2 -10 -18 36.178
    -2 10 -18 34.7014
    -3 -10 -18 0.381
    3 10 -18 0.87616
    3 -10 18 0.32237
    -3 10 -18 -0.3382
    -3 10 -18 0.48158
    -3 -10 18 0.16475
    -4 -10 -18 32.7946
    4 -10 18 36.5438
    4 10 -18 35.3182
    -4 10 -18 38.8129
    -4 10 -18 41.6925
    -4 -10 18 35.0933
    -5 -10 18 0.21887
    -5 10 -18 -0.0522
    0 -11 -18 0.25547
    0 -11 18 -2.5781
    0 11 -18 -0.2724
    -1 -11 -18 9.35105
    1 -11 18 10.4264
    1 11 -18 12.3162
    -1 -11 18 8.5535
    -1 11 -18 12.2244
    1 -11 -18 11.2976
    -2 -11 -18 -0.2304
    2 11 -18 2.30975
    2 -11 18 -0.3168
    -2 11 -18 -0.5668
    2 -11 -18 1.95213
    -2 -11 18 0.03036
    -2 11 -18 3.17714
    3 -11 18 24.87
    3 11 -18 24.061
    -3 -11 -18 27.0888
    -3 -11 18 23.9617
    -3 11 -18 26.4729
    -4 -11 18 6.43529
    0 -12 -18 52.8475
    0 12 -18 52.2139
    -1 -12 -18 4.12497
    0 0 19 1.06293
    0 0 -19 0.45801
    0 0 -19 -0.6762
    -1 0 -19 1.54423
    1 0 -19 1.07935
    1 0 19 -0.8994
    2 0 -19 0.60593
    2 0 19 -0.0983
    -2 0 -19 -0.5157
    2 0 19 2.89034
    3 0 -19 1.78189
    3 0 19 1.42335
    3 0 19 -2.3375
    -3 0 -19 -1.0645
    4 0 -19 -0.2405
    4 0 19 -1.9778
    -4 0 -19 0.37206
    -5 0 -19 0.37502
    5 0 -19 1.46324
    -5 0 19 -1.6315
    -5 0 -19 2.31193
    5 0 19 1.89003
    6 0 -19 0.42671
    -6 0 -19 0.46092
    6 0 19 -0.2438
    -6 0 19 1.22271
    -7 0 19 1.07096
    7 0 -19 -1.4042
    7 0 19 -0.3222
    -7 0 -19 -0.539
    -8 0 -19 -1.33
    8 0 19 0.39381
    8 0 -19 0.37688
    -8 0 19 -0.9844
    -9 0 19 1.32452
    0 -1 19 -0.349
    0 1 -19 2.69583
    0 -1 -19 1.3533
    -1 -1 -19 -1.3088
    -1 -1 -19 1.69473
    1 -1 19 -0.3089
    -1 -1 19 0.35838
    1 1 19 0.0102
    1 -1 -19 0.6173
    -1 1 -19 1.2695
    2 -1 19 26.0932
    2 1 -19 27.7334
    -2 -1 -19 27.598
    2 -1 19 20.9877
    2 -1 -19 28.2335
    2 1 19 24.7064
    -2 1 -19 21.7582
    3 -1 19 51.7848
    3 -1 19 51.6517
    3 1 -19 58.2165
    -3 -1 -19 56.8744
    3 1 19 60.7284
    -3 1 -19 50.8211
    3 1 19 50.5833
    3 -1 -19 56.672
    -4 1 19 2.16133
    -4 -1 -19 1.18913
    4 -1 19 3.23002
    4 1 -19 3.44687
    4 -1 -19 1.96599
    4 1 19 1.81199
    -4 1 -19 6.1366
    -4 1 -19 -0.2324
    5 1 -19 5.28691
    5 -1 19 4.12742
    -5 -1 -19 5.53155
    -5 1 19 3.61722
    -5 1 -19 5.11196
    5 1 19 6.13162
    5 -1 -19 6.95533
    -5 1 -19 8.77891
    -6 1 19 72.8592
    -6 -1 -19 65.0974
    6 -1 19 67.0015
    6 1 -19 57.8817
    -6 -1 -19 71.7589
    6 1 19 60.9222
    -6 -1 19 63.2381
    6 -1 -19 63.0882
    -6 1 -19 63.8878
    -7 -1 -19 2.16562
    -7 1 19 -0.7078
    7 -1 19 2.05128
    -7 -1 19 0.73119
    7 1 19 0.33717
    7 -1 -19 -0.7664
    -7 1 -19 1.02069
    8 -1 19 124.588
    -8 1 19 115.086
    -8 -1 -19 118.868
    8 -1 -19 123.821
    -8 1 -19 120.089
    -8 -1 19 126.133
    -9 1 19 -0.0597
    -9 -1 -19 -0.4751
    9 -1 19 0.4365
    -9 -1 19 0.64404
    0 -2 19 14.8964
    0 -2 -19 17.7331
    0 2 -19 16.5706
    1 -2 19 20.2311
    -1 -2 -19 20.7219
    -1 -2 19 22.0653
    -1 2 -19 22.3123
    1 -2 -19 19.1544
    -2 -2 -19 6.53958
    2 -2 19 4.26789
    2 -2 19 2.90538
    -2 -2 -19 3.27561
    -2 2 19 4.52394
    -2 -2 19 3.83732
    -2 2 -19 0.686
    2 -2 -19 2.00317
    -3 2 19 0.96241
    3 -2 19 2.28792
    -3 -2 -19 1.37299
    3 -2 19 -2.199
    3 -2 -19 -0.6064
    3 2 19 0.04242
    -3 2 -19 1.60089
    -3 2 -19 -0.1348
    4 -2 19 -1.1174
    -4 2 19 0.65633
    -4 -2 -19 0.53242
    4 2 19 -1.0858
    -4 2 -19 -2.1814
    -4 2 -19 1.18583
    4 -2 -19 -0.0223
    -5 -2 -19 0.18251
    -5 2 19 -1.0327
    5 -2 19 1.95218
    -5 2 -19 -2.4354
    5 -2 -19 -3.2166
    5 2 19 1.38205
    6 -2 19 10.3744
    -6 -2 -19 11.1068
    -6 2 19 11.8747
    -6 2 -19 11.3377
    6 -2 -19 9.45399
    -7 2 19 0.67238
    -7 -2 -19 2.38601
    7 -2 19 1.69143
    -7 -2 19 0.78259
    -7 2 -19 3.05104
    7 -2 -19 1.86084
    -8 -2 -19 1.67088
    8 -2 19 3.48449
    -8 2 19 1.21325
    8 -2 -19 2.61379
    -8 2 -19 4.11371
    -8 -2 19 0.11428
    9 -2 19 23.0167
    0 3 -19 2.56811
    0 -3 -19 0.13129
    0 -3 19 0.85889
    0 3 19 1.88216
    -1 3 19 1.81628
    1 -3 19 3.32501
    -1 -3 -19 2.49665
    -1 -3 19 4.93751
    -1 3 -19 3.11462
    1 -3 -19 7.22474
    2 -3 19 5.49132
    -2 -3 -19 9.00813
    -2 3 19 6.80513
    2 -3 19 10.3188
    -2 3 -19 8.20959
    2 -3 -19 10.8921
    -2 3 -19 8.41236
    -2 -3 19 8.29421
    -3 -3 -19 -0.7505
    -3 -3 -19 1.933
    -3 3 19 0.63611
    3 -3 19 -2.5155
    -3 -3 19 0.9978
    -3 3 -19 1.14338
    -3 3 -19 -0.5365
    3 -3 -19 -0.8118
    4 -3 19 5.95141
    -4 3 19 2.96339
    -4 -3 -19 5.10875
    -4 3 -19 3.26282
    4 -3 -19 4.4313
    -5 3 19 20.7806
    -5 -3 -19 19.2936
    5 -3 19 29.1694
    5 -3 -19 24.4942
    -5 3 -19 27.6255
    6 -3 19 42.056
    -6 3 19 45.0336
    -6 -3 -19 43.8022
    -6 3 -19 47.6777
    6 -3 -19 48.786
    7 -3 19 26.9062
    -7 3 19 35.6217
    -7 -3 -19 37.1053
    7 -3 -19 36.9361
    -7 3 -19 37.0945
    -8 3 19 81.6242
    -8 -3 -19 71.4303
    8 -3 19 83.5286
    -8 -3 19 80.7
    8 -3 -19 63.3793
    0 -4 -19 60.5062
    0 -4 19 54.6867
    0 4 -19 60.6304
    0 4 19 58.2718
    0 4 -19 54.9233
    -1 -4 -19 8.31502
    -1 4 19 12.445
    1 -4 19 14.2089
    1 4 -19 10.5057
    -1 4 -19 8.81959
    -1 -4 19 13.1417
    -1 4 -19 11.6543
    1 4 19 9.52321
    1 -4 -19 10.0305
    2 -4 19 51.7672
    -2 -4 -19 53.9896
    -2 4 19 52.6605
    -2 4 -19 44.7433
    2 -4 -19 56.6516
    -2 -4 19 53.1515
    -2 4 -19 55.4465
    -3 -4 -19 7.17703
    3 -4 19 3.67539
    -3 -4 -19 2.35458
    -3 4 19 8.05309
    3 -4 -19 4.39292
    -3 -4 19 4.61274
    -3 4 -19 4.66612
    -4 4 19 16.9696
    4 -4 19 14.7966
    -4 -4 -19 15.9614
    4 -4 -19 15.4426
    -4 -4 19 19.1227
    -4 4 -19 23.3557
    5 -4 19 5.88243
    -5 -4 -19 3.27661
    -5 4 19 3.88182
    5 -4 -19 4.67695
    -5 4 -19 3.27834
    -5 4 -19 4.16294
    6 -4 19 4.83451
    -6 4 19 3.56761
    -6 -4 -19 6.14103
    -6 4 -19 4.01295
    6 -4 -19 5.92382
    7 -4 19 36.7735
    -7 4 19 34.9495
    -7 -4 -19 37.936
    -7 4 -19 35.6028
    7 -4 -19 37.3239
    8 -4 19 20.5084
    -8 -4 -19 16.5463
    -8 4 -19 14.6321
    8 -4 -19 17.8857
    0 5 -19 -0.9026
    0 -5 19 -2.3356
    0 5 19 0.99037
    0 5 -19 4.71152
    0 -5 -19 -0.627
    -1 -5 -19 22.4093
    1 5 -19 20.6061
    1 5 -19 23.563
    1 -5 19 27.0308
    -1 5 19 16.2385
    -1 5 -19 18.5471
    1 5 19 18.4007
    -1 -5 19 25.3263
    1 -5 -19 20.6984
    2 5 -19 0.14575
    2 5 -19 1.92816
    -2 -5 -19 0.24348
    2 -5 19 -1.3248
    -2 5 19 1.55446
    -2 -5 19 0.65271
    -2 5 -19 1.92777
    2 -5 -19 -0.5049
    2 5 19 -0.9271
    -3 -5 -19 26.6822
    -3 5 19 28.2316
    3 -5 19 30.0851
    3 5 19 34.0306
    3 -5 -19 33.6033
    -3 5 -19 30.8823
    -3 -5 19 27.1915
    -4 -5 -19 5.21266
    -4 -5 -19 7.37872
    4 -5 19 8.10315
    -4 5 19 5.15101
    4 -5 -19 7.10148
    -4 -5 19 5.98742
    -4 5 -19 7.91711
    -5 -5 -19 0.61234
    5 -5 19 2.19992
    -5 5 19 0.82872
    5 -5 -19 -0.4541
    -5 5 -19 -0.6147
    -5 5 -19 0.7698
    6 -5 19 31.0393
    -6 -5 -19 28.6139
    -6 5 19 27.9241
    -6 5 -19 29.721
    6 -5 -19 33.2342
    7 -5 19 20.8536
    -7 -5 -19 18.0693
    7 -5 -19 20.5205
    -7 5 -19 18.3439
    -8 5 -19 20.8888
    8 -5 -19 28.4844
    0 -6 -19 128.157
    0 6 -19 132.795
    0 -6 19 129.415
    0 6 19 134.569
    -1 -6 -19 1.37727
    -1 6 19 0.87909
    1 6 -19 2.2432
    1 -6 19 1.25519
    -1 -6 19 2.88868
    1 6 19 -0.6096
    -1 6 -19 1.53434
    1 -6 -19 0.00144
    2 6 -19 27.6581
    2 -6 19 32.1676
    -2 -6 -19 30.868
    -2 6 19 30.3973
    -2 6 -19 28.121
    2 -6 -19 31.6827
    2 6 19 30.2357
    -2 -6 19 31.5811
    3 -6 19 33.1662
    -3 -6 -19 32.3733
    3 6 -19 41.5423
    -3 6 19 39.563
    3 6 -19 35.0192
    -3 -6 19 38.4804
    3 -6 -19 33.9156
    3 6 19 39.0987
    -3 6 -19 37.1158
    4 -6 19 61.122
    -4 6 19 59.5433
    -4 -6 -19 63.3848
    -4 -6 -19 61.4769
    4 6 -19 64.6138
    4 6 -19 59.8143
    4 -6 -19 59.17
    -4 6 -19 62.2953
    4 6 19 58.6645
    -4 6 -19 63.9507
    -4 -6 19 57.0827
    -5 -6 -19 0.48779
    5 6 -19 -0.4915
    5 -6 19 -0.169
    -5 6 19 0.87216
    5 6 -19 0.60472
    5 6 19 -1.7592
    -5 6 -19 0.28225
    5 -6 -19 -0.3512
    -5 6 -19 -0.1135
    -6 -6 -19 58.7322
    6 6 -19 57.2568
    6 -6 19 57.7372
    -6 6 -19 63.6235
    6 -6 -19 64.4998
    -6 6 -19 61.549
    -7 -6 -19 1.57163
    7 6 -19 0.73288
    7 -6 19 -0.3668
    -7 6 -19 1.9537
    7 -6 -19 1.59995
    0 -7 -19 0.40676
    0 -7 19 0.1095
    0 7 19 1.74641
    0 7 -19 -1.4553
    1 7 -19 94.6864
    1 -7 19 90.3721
    -1 -7 -19 84.6089
    -1 7 19 82.7487
    -1 7 -19 80.7529
    -1 -7 19 85.5575
    1 -7 -19 82.4392
    1 7 19 84.3787
    2 7 -19 2.12282
    -2 -7 -19 1.23534
    -2 7 19 0.84802
    2 -7 19 -0.5829
    2 -7 -19 -1.1131
    -2 -7 19 0.32792
    -2 7 -19 0.66897
    2 7 19 0.69019
    3 -7 19 36.9421
    3 7 -19 44.2056
    -3 7 19 37.1102
    -3 -7 -19 38.1053
    3 -7 -19 39.1983
    -3 7 -19 38.5798
    -3 7 -19 36.8269
    3 7 19 32.8386
    -3 -7 19 31.0978
    -4 -7 -19 8.17363
    4 -7 19 9.1134
    4 7 -19 11.8342
    4 7 19 11.0499
    4 -7 -19 10.8206
    -4 7 -19 12.929
    -4 -7 19 12.2274
    5 7 -19 6.52156
    -5 -7 -19 5.78955
    5 -7 19 6.90835
    -5 7 -19 3.42507
    -5 7 -19 6.83845
    5 -7 -19 7.49776
    6 -7 19 -1.1374
    6 7 -19 -1.3447
    -6 -7 -19 0.29715
    -6 7 -19 1.37
    -6 7 -19 -1.2872
    6 -7 -19 1.43113
    -7 -7 -19 -0.9736
    -7 7 -19 0.29793
    7 -7 -19 0.14706
    0 8 -19 124.816
    0 -8 -19 122.349
    0 -8 19 117.362
    0 8 19 119.418
    1 -8 19 -0.5921
    -1 -8 -19 -0.0748
    1 8 -19 0.73867
    -1 8 19 -0.6601
    1 -8 -19 1.39348
    -1 -8 19 1.47487
    -1 8 -19 -1.1088
    -1 8 -19 -0.6947
    1 8 19 0.33977
    2 -8 19 87.053
    2 8 -19 93.1113
    -2 8 19 89.6363
    -2 -8 -19 90.01
    2 -8 -19 82.6419
    -2 8 -19 83.8957
    -2 8 -19 89.5698
    2 8 19 88.6269
    -2 -8 19 85.1229
    3 8 -19 8.204
    -3 -8 -19 10.4774
    3 -8 19 9.64043
    -3 8 -19 10.0223
    -3 -8 19 8.91121
    3 -8 -19 12.1087
    3 8 19 9.16027
    4 -8 19 76.9087
    4 8 -19 63.6594
    -4 -8 -19 71.3151
    -4 8 -19 58.8971
    -4 -8 19 65.6426
    4 -8 -19 70.4875
    -4 8 -19 70.9834
    5 -8 19 19.353
    -5 -8 -19 16.2278
    5 8 -19 17.2154
    -5 8 -19 16.747
    5 -8 -19 16.4785
    -5 8 -19 18.7734
    -6 -8 -19 38.5464
    6 8 -19 36.2896
    -6 8 -19 35.4501
    6 -8 -19 29.2642
    0 -9 19 -0.6061
    0 -9 -19 -1.903
    0 9 -19 0.12724
    1 -9 19 6.71442
    1 9 -19 7.02693
    -1 -9 -19 4.73185
    1 9 -19 7.24677
    -1 9 -19 8.43413
    1 -9 -19 4.248
    -1 -9 19 6.73556
    2 9 -19 14.4878
    -2 -9 -19 11.0141
    2 -9 19 9.91373
    -2 9 -19 11.8685
    2 -9 -19 13.9116
    -2 -9 19 14.6816
    3 9 -19 5.25469
    -3 -9 -19 5.39296
    3 -9 -19 5.90851
    -3 9 -19 5.41998
    -3 -9 19 5.13396
    -3 9 -19 5.17529
    -4 -9 -19 1.47044
    4 9 -19 1.53657
    4 -9 -19 0.97489
    -4 9 -19 -0.3979
    -4 9 -19 0.74246
    -4 -9 19 0.61023
    5 9 -19 0.93554
    -5 9 -19 1.08302
    0 10 -19 74.2157
    0 -10 19 72.0305
    0 -10 -19 80.9392
    -1 -10 -19 -0.6689
    1 -10 19 1.01073
    1 10 -19 0.29613
    -1 -10 19 0.89745
    1 -10 -19 -1.0298
    -1 10 -19 0.4833
    -2 -10 -19 21.3124
    2 10 -19 20.5145
    2 -10 19 21.7847
    -2 -10 19 23.5395
    -2 10 -19 21.6693
    -2 10 -19 25.4334
    2 -10 -19 22.2387
    -3 -10 -19 0.52356
    -3 10 -19 -0.2625
    3 -10 -19 -0.7577
    -3 10 -19 2.18055
    -3 -10 19 -1.4748
    -4 -10 19 10.1349
    -4 10 -19 11.7427
    0 -11 19 0.13359
    0 11 -19 -0.6886
    0 -11 -19 0.44909
    -1 -11 -19 3.54846
    1 11 -19 3.96411
    1 -11 -19 3.23597
    -1 11 -19 4.69045
    -1 -11 19 4.3936
    -2 -11 -19 1.78582
    -2 -11 19 1.84529
    0 0 -20 548.393
    1 0 20 5.14516
    1 0 -20 2.3792
    -1 0 -20 3.07199
    -2 0 -20 160.209
    2 0 20 156.288
    2 0 -20 158.185
    3 0 20 10.1057
    3 0 -20 9.8416
    -3 0 -20 11.8483
    4 0 20 12.4453
    -4 0 -20 12.036
    -4 0 20 12.4637
    4 0 -20 12.4252
    -5 0 -20 10.2909
    5 0 20 9.16071
    -5 0 20 11.3314
    -5 0 -20 8.58123
    5 0 -20 9.19269
    6 0 -20 52.3976
    -6 0 20 55.6818
    -6 0 -20 60.8217
    6 0 20 51.8647
    -7 0 20 4.47065
    -7 0 -20 3.50413
    7 0 20 1.83349
    -8 0 20 -0.4478
    -8 0 -20 0.22707
    0 -1 20 1.47533
    0 -1 -20 -2.1344
    0 -1 -20 -0.4998
    0 1 -20 1.37644
    -1 -1 -20 3.59231
    1 -1 20 2.20965
    -1 1 -20 2.58744
    1 -1 -20 2.09563
    -2 -1 -20 39.4119
    2 -1 20 47.0597
    2 -1 -20 45.1637
    -2 1 -20 48.485
    -3 1 20 48.6493
    3 -1 20 42.8781
    -3 -1 -20 49.5323
    3 -1 -20 48.026
    -3 1 -20 48.069
    4 -1 20 36.0834
    -4 1 20 32.6686
    -4 -1 -20 33.6497
    -4 1 -20 35.9784
    -4 1 -20 33.6126
    4 1 20 34.2923
    4 -1 -20 36.0384
    -5 -1 -20 25.5907
    5 -1 20 23.7866
    -5 1 20 26.1572
    -5 1 -20 23.5574
    5 1 20 21.8053
    5 -1 -20 23.8025
    -6 1 20 1.36969
    6 -1 20 1.57177
    -6 -1 -20 4.23699
    -6 -1 20 0.22623
    -6 1 -20 -0.2329
    6 -1 -20 2.84967
    -7 -1 -20 37.7572
    -7 1 20 37.5659
    7 -1 20 33.9222
    -7 -1 20 35.4067
    -7 1 -20 38.1373
    7 -1 -20 34.5473
    -8 -1 -20 23.4922
    -8 1 20 24.609
    -8 1 -20 24.5724
    -8 -1 20 26.9896
    0 -2 -20 67.7833
    0 2 -20 69.7014
    0 -2 20 61.8871
    1 2 -20 77.5479
    1 -2 20 82.614
    -1 -2 -20 80.0293
    -1 -2 -20 83.4116
    -1 -2 20 80.124
    -1 2 -20 82.7682
    1 -2 -20 79.8062
    -2 -2 -20 48.0219
    2 -2 20 51.2353
    -2 2 20 47.8136
    2 -2 -20 47.4737
    -2 2 -20 49.8038
    -3 -2 -20 22.4405
    3 -2 20 25.9703
    -3 2 20 25.0751
    -3 2 -20 19.6996
    -3 2 -20 16.3499
    3 -2 -20 23.8203
    -4 -2 -20 31.8587
    -4 2 20 25.602
    4 -2 20 26.8324
    4 -2 -20 30.86
    -4 2 -20 25.7529
    -5 2 20 38.6425
    -5 -2 -20 39.008
    5 -2 20 37.4433
    -5 2 -20 37.6291
    5 -2 -20 42.3298
    6 -2 20 61.4694
    -6 2 20 60.7149
    -6 -2 -20 62.168
    6 -2 -20 63.3976
    -6 2 -20 51.4168
    7 -2 20 7.81448
    -7 2 20 8.41249
    -7 -2 -20 8.41693
    -7 2 -20 7.06116
    7 -2 -20 10.6341
    -7 -2 20 6.27394
    8 -2 20 0.74155
    -8 -2 -20 0.86014
    0 3 20 1.56321
    0 3 -20 -0.1322
    0 -3 20 -3.278
    0 -3 -20 -0.3516
    1 3 -20 10.2699
    -1 -3 -20 17.319
    1 -3 20 8.96726
    -1 3 20 9.5618
    -1 -3 20 12.6769
    -1 3 -20 14.0679
    1 -3 -20 10.565
    -1 3 -20 10.3956
    -2 3 20 4.02277
    -2 -3 -20 1.48655
    -2 -3 -20 0.57793
    2 -3 20 -0.1049
    -2 3 -20 -0.1581
    2 -3 -20 0.0223
    -2 -3 20 -0.3186
    -2 3 -20 -0.2534
    -3 3 20 4.58081
    3 -3 20 -0.6402
    -3 -3 -20 4.0534
    3 -3 -20 2.9651
    -3 3 -20 1.03968
    -4 -3 -20 19.6889
    4 -3 20 27.9251
    -4 3 20 15.8993
    4 -3 -20 23.9286
    -4 3 -20 19.493
    -5 3 20 26.4284
    5 -3 20 27.4586
    -5 -3 -20 31.3663
    -5 3 -20 35.4409
    5 -3 -20 27.8391
    -6 3 20 86.4977
    6 -3 20 89.4203
    -6 -3 -20 84.0194
    -6 3 -20 86.4654
    6 -3 -20 76.0619
    -7 -3 -20 3.72682
    -7 3 20 2.39765
    7 -3 20 1.33995
    -7 3 -20 2.27107
    7 -3 -20 0.51836
    8 -3 20 11.0492
    8 -3 -20 9.07302
    0 -4 20 5.99846
    0 4 -20 9.26258
    0 -4 -20 8.81191
    0 4 20 7.84062
    0 4 -20 9.71866
    1 -4 20 20.5667
    1 4 -20 20.5601
    -1 -4 -20 24.465
    -1 4 20 25.7312
    -1 -4 20 18.4053
    -1 4 -20 27.4821
    1 4 20 21.9896
    1 -4 -20 21.4607
    -1 4 -20 21.6615
    -2 4 20 6.14437
    2 -4 20 6.70191
    2 4 -20 6.61204
    -2 -4 -20 7.34436
    -2 -4 20 6.20745
    2 -4 -20 5.94781
    -2 4 -20 3.57402
    2 4 20 6.39427
    -3 4 20 1.51817
    -3 -4 -20 1.48841
    3 -4 20 1.55145
    3 -4 -20 -1.1887
    -3 4 -20 -1.0896
    -3 -4 20 1.34768
    -4 4 20 1.25353
    4 -4 20 1.04199
    -4 -4 -20 3.23631
    4 -4 -20 1.77736
    -4 4 -20 3.37789
    -5 4 20 1.56609
    5 -4 20 1.65605
    -5 -4 -20 1.48023
    5 -4 -20 0.75264
    -5 4 -20 0.74357
    -6 4 20 31.8159
    6 -4 20 33.6909
    -6 -4 -20 28.7598
    -6 4 -20 29.7461
    6 -4 -20 33.2672
    7 -4 20 48.6716
    -7 4 -20 44.5989
    0 5 -20 1.49017
    0 -5 20 -0.2019
    0 5 20 -1.9594
    0 -5 -20 2.4296
    1 5 -20 3.7998
    -1 5 20 1.69018
    1 5 -20 1.98984
    -1 -5 -20 3.99759
    1 -5 20 4.46382
    -1 -5 20 1.02195
    -1 5 -20 3.85821
    1 -5 -20 4.87015
    1 5 20 6.61357
    -2 5 20 50.615
    2 5 -20 47.0349
    -2 -5 -20 47.3083
    2 -5 20 42.1054
    2 5 -20 45.8321
    -2 5 -20 44.7022
    -2 -5 20 44.2547
    2 -5 -20 44.1355
    2 5 20 47.1701
    3 5 -20 76.5045
    3 -5 20 81.4964
    -3 -5 -20 78.12
    -3 -5 -20 80.5667
    -3 5 20 81.4687
    3 5 -20 82.514
    3 -5 -20 79.3782
    3 5 20 74.8044
    -3 -5 20 80.7218
    -3 5 -20 76.5489
    4 -5 20 35.4769
    -4 -5 -20 35.549
    4 5 -20 35.3409
    -4 5 20 31.7475
    -4 5 -20 33.6569
    4 -5 -20 32.7586
    5 -5 20 46.4044
    -5 -5 -20 43.496
    -5 5 20 43.9055
    5 -5 -20 42.2244
    -5 5 -20 39.0767
    -5 5 -20 44.48
    6 -5 20 30.6245
    6 5 -20 36.0487
    -6 -5 -20 32.9135
    6 -5 -20 32.3455
    -6 5 -20 35.4208
    7 -5 20 -1.5674
    7 -5 -20 -0.9199
    0 6 -20 127.137
    0 -6 -20 125.203
    0 6 20 143.53
    0 -6 20 138.313
    -1 -6 -20 35.7962
    -1 6 20 37.54
    1 -6 20 33.1531
    1 6 -20 33.0997
    -1 -6 20 36.6063
    1 6 20 36.1527
    -1 6 -20 35.0467
    1 -6 -20 36.0574
    2 -6 20 4.21572
    -2 -6 -20 7.10873
    2 6 -20 3.80324
    -2 6 20 1.94064
    -2 6 -20 3.91796
    -2 -6 20 3.73886
    2 -6 -20 4.31363
    2 6 20 2.13186
    -3 -6 -20 1.85438
    -3 6 20 1.70544
    3 -6 20 0.55102
    3 6 -20 1.12599
    3 -6 -20 0.58707
    3 6 20 1.78625
    -3 -6 20 2.86636
    -3 6 -20 2.36052
    4 -6 20 48.7643
    -4 -6 -20 41.305
    4 6 -20 46.2385
    -4 6 20 49.266
    -4 6 -20 42.9209
    4 6 20 52.7283
    4 -6 -20 47.2649
    -4 6 -20 47.6608
    5 -6 20 4.64792
    -5 -6 -20 0.58877
    5 6 -20 -0.6275
    -5 6 -20 1.02636
    5 -6 -20 2.86362
    -5 6 -20 2.63627
    -6 -6 -20 0.21203
    6 -6 20 -0.8761
    6 6 -20 0.60651
    6 -6 -20 -0.2409
    -6 6 -20 -0.2717
    0 7 -20 -0.2081
    0 7 20 1.57862
    0 -7 20 -1.82
    0 -7 -20 -1.1817
    -1 -7 -20 24.2227
    1 -7 20 20.7908
    -1 7 20 24.949
    1 7 -20 22.8517
    1 7 20 28.4922
    -1 -7 20 19.9832
    -1 7 -20 20.6989
    1 -7 -20 22.0095
    -2 -7 -20 15.9322
    2 -7 20 17.4356
    2 7 -20 14.5033
    -2 7 20 18.9114
    2 7 20 19.703
    -2 7 -20 19.0607
    -2 -7 20 16.981
    2 -7 -20 18.1824
    -3 -7 -20 13.6095
    3 -7 20 15.3582
    3 7 -20 14.3737
    -3 7 20 11.8574
    -3 7 -20 10.8277
    3 -7 -20 13.3332
    3 7 20 16.2882
    -3 -7 20 11.5748
    4 7 -20 2.68294
    4 -7 20 1.73054
    -4 -7 -20 2.1822
    -4 7 -20 1.04475
    -4 7 -20 4.17472
    4 -7 -20 2.38602
    -5 -7 -20 0.97839
    5 -7 20 0.85769
    5 7 -20 -0.14
    -5 7 -20 0.70944
    5 -7 -20 3.07514
    -5 7 -20 0.50759
    -6 -7 -20 55.2116
    6 -7 -20 46.168
    0 8 20 3.05134
    0 8 -20 1.88859
    0 -8 -20 2.40935
    0 -8 20 1.27988
    -1 -8 -20 19.2744
    1 8 -20 18.2275
    -1 8 20 20.0983
    1 -8 20 19.4589
    -1 8 -20 15.2251
    -1 8 -20 19.0896
    1 8 20 18.4457
    1 -8 -20 21.31
    -1 -8 20 19.5839
    -2 -8 -20 1.72895
    2 -8 20 -1.7038
    2 8 -20 0.38607
    -2 -8 20 -0.4731
    2 -8 -20 0.04594
    2 8 20 0.45962
    -2 8 -20 -0.2486
    3 -8 20 11.5496
    -3 -8 -20 13.7122
    3 8 -20 15.8493
    -3 -8 20 14.5474
    3 -8 -20 15.8047
    -3 8 -20 14.6201
    -4 -8 -20 2.28742
    4 -8 20 1.84232
    4 8 -20 3.28808
    -4 8 -20 3.28705
    -4 8 -20 0.80031
    4 -8 -20 4.34797
    5 8 -20 15.364
    -5 -8 -20 14.3334
    5 -8 -20 15.2622
    -5 8 -20 15.0582
    0 -9 20 0.99512
    0 -9 -20 -0.527
    0 9 -20 -0.6558
    1 9 -20 6.1767
    -1 -9 -20 2.90041
    1 -9 20 4.99704
    -1 -9 20 7.10254
    1 -9 -20 3.64745
    -1 9 -20 6.27656
    -2 -9 -20 1.97529
    2 -9 20 1.29879
    -2 -9 20 1.73165
    2 -9 -20 1.13241
    -2 9 -20 2.25238
    -3 -9 -20 2.76908
    3 -9 20 1.47646
    -3 -9 20 2.86075
    -3 9 -20 3.36219
    3 -9 -20 4.30851
    -3 9 -20 3.7214
    0 -10 20 6.42309
    0 -10 -20 8.1132
    1 -10 20 5.85409
    -1 -10 -20 4.81697
    -1 10 -20 6.15051
    -1 -10 20 2.7972
    1 -10 -20 5.83034
    -2 -10 -20 35.3941
    -2 -10 20 39.0712
    2 -10 -20 36.7771
    0 0 -21 0.05547
    -1 0 -21 0.63142
    1 0 -21 1.27435
    -2 0 -21 -1.7947
    -3 0 -21 -0.0429
    -4 0 -21 1.71698
    -4 0 -21 -0.1802
    -4 0 21 -1.6343
    -5 0 -21 0.97654
    -5 0 21 -0.8398
    -6 0 -21 1.85924
    -6 0 21 -0.0598
    -7 0 -21 -0.1066
    -7 0 21 -0.2837
    0 1 -21 -0.326
    0 -1 -21 -0.6748
    -1 -1 -21 23.9674
    1 1 -21 24.5579
    -1 1 -21 25.9477
    1 -1 -21 22.9478
    1 -1 -21 20.6072
    -2 -1 -21 -0.0972
    2 -1 21 0.54091
    2 -1 -21 -0.0443
    -2 1 -21 -1.7298
    -3 1 21 3.74351
    3 -1 21 -0.2091
    -3 -1 -21 0.67946
    -3 1 -21 0.87186
    3 -1 -21 0.40206
    -3 1 -21 -0.8625
    4 -1 21 12.4387
    -4 1 21 11.5089
    -4 -1 -21 7.80923
    4 -1 -21 7.55769
    -4 1 -21 10.2428
    -5 1 21 4.38881
    -5 -1 -21 3.01484
    -5 -1 -21 3.19888
    5 -1 21 5.32963
    5 -1 -21 2.61194
    -5 -1 21 0.8008
    -5 1 -21 4.61289
    6 -1 21 122.161
    -6 -1 -21 128.247
    -6 1 21 126.618
    -6 1 -21 128.649
    6 -1 -21 122.81
    -7 1 21 -1.6331
    -7 -1 -21 -0.2582
    -7 1 -21 -0.732
    -7 -1 21 0.01908
    0 -2 21 1.65829
    0 -2 -21 0.28652
    0 2 -21 3.51344
    0 -2 -21 -1.8383
    1 2 -21 -0.2667
    1 -2 21 -0.1213
    -1 2 21 0.76084
    -1 -2 -21 0.75663
    -1 2 -21 0.32824
    1 -2 -21 -0.8873
    -2 -2 -21 16.4425
    2 2 -21 17.8626
    -2 2 21 20.0692
    2 -2 21 14.8419
    -2 2 -21 16.5722
    2 -2 -21 20.203
    -2 2 -21 15.2693
    3 -2 21 -0.2976
    -3 -2 -21 0.74139
    -3 2 21 0.27675
    3 -2 -21 -1.3385
    -3 2 -21 -0.0898
    4 -2 21 26.393
    -4 -2 -21 25.9512
    -4 2 21 27.0016
    4 -2 -21 28.8273
    -4 2 -21 31.2696
    -5 -2 -21 2.11147
    5 -2 21 0.18598
    -5 2 21 0.83411
    5 -2 -21 -0.3785
    -5 2 -21 0.05545
    -6 -2 -21 1.30161
    -6 2 21 -0.1312
    6 -2 21 1.23574
    -6 -2 21 1.62522
    -6 2 -21 2.57058
    6 -2 -21 1.21076
    -7 2 21 13.5026
    0 3 -21 0.98259
    0 -3 21 -2.1718
    0 -3 -21 0.40813
    0 3 21 -1.0512
    -1 -3 -21 4.07841
    -1 3 21 3.95953
    -1 -3 -21 6.97208
    1 3 -21 4.63969
    1 -3 21 2.22402
    1 -3 -21 2.42234
    -1 3 -21 7.01619
    -1 -3 21 4.87701
    -1 3 -21 1.02544
    2 3 -21 8.71684
    -2 -3 -21 8.19903
    -2 3 21 5.59521
    2 -3 21 7.02333
    -2 3 -21 9.68134
    2 -3 -21 5.5181
    3 -3 21 0.90782
    -3 3 21 -0.3499
    -3 -3 -21 -0.4125
    3 3 -21 1.79703
    3 -3 -21 4.12168
    -3 3 -21 4.96972
    4 -3 21 14.355
    -4 -3 -21 15.3849
    -4 3 21 15.6843
    -4 3 -21 14.1255
    4 -3 -21 13.4176
    5 -3 21 2.06105
    -5 3 21 2.0118
    -5 -3 -21 1.77614
    5 -3 -21 0.66211
    -5 3 -21 1.78168
    -6 3 21 0.93181
    6 -3 21 0.49064
    -6 3 -21 1.20669
    6 -3 -21 0.84636
    7 -3 21 0.18222
    0 4 -21 160.909
    0 -4 21 160.039
    0 4 -21 157.881
    0 -4 -21 162.077
    0 4 21 150.378
    1 -4 21 0.35665
    1 4 -21 -0.3533
    -1 -4 -21 -0.1208
    -1 4 21 1.41162
    1 4 -21 2.01852
    1 -4 -21 -1.0984
    1 4 21 0.05745
    -1 -4 21 0.50929
    -1 4 -21 -4.5556
    2 4 -21 178.652
    -2 -4 -21 187.681
    2 -4 21 183.36
    -2 4 21 190.516
    2 -4 -21 197.956
    -2 4 -21 194.487
    2 4 21 174.463
    -3 -4 -21 4.9152
    3 -4 21 3.1406
    3 4 -21 -0.9566
    -3 4 21 2.14832
    3 -4 -21 1.76189
    -3 4 -21 4.40506
    4 4 -21 31.0903
    -4 -4 -21 38.5341
    -4 4 21 36.2358
    4 -4 21 30.6604
    4 -4 -21 36.3777
    -4 4 -21 33.4619
    5 -4 21 0.10861
    -5 -4 -21 1.7004
    5 4 -21 0.09609
    -5 4 21 -1.1842
    -5 4 -21 1.51144
    5 -4 -21 0.52861
    6 4 -21 8.81452
    -6 -4 -21 8.09606
    6 -4 -21 9.50348
    0 5 -21 1.97467
    0 -5 -21 1.58067
    0 5 21 0.45414
    0 -5 21 -0.684
    1 -5 21 3.95437
    -1 -5 -21 2.05311
    1 5 -21 3.25129
    -1 5 21 0.48139
    1 -5 -21 0.7347
    -1 5 -21 2.84477
    1 5 21 0.182
    -1 -5 21 1.07637
    -2 -5 -21 0.39729
    -2 5 21 1.3229
    2 5 -21 -0.5401
    -2 -5 -21 0.8958
    2 -5 21 0.84859
    -2 -5 21 0.30711
    2 -5 -21 0.47181
    -2 5 -21 1.26083
    2 5 21 0.05594
    3 -5 21 4.8073
    3 5 -21 5.1784
    -3 -5 -21 3.78139
    -3 5 21 2.46742
    3 5 21 3.70295
    -3 5 -21 4.16529
    3 -5 -21 6.07426
    -4 -5 -21 8.15036
    4 -5 21 11.1775
    -4 5 21 9.24768
    4 5 -21 8.26951
    -4 5 -21 10.948
    4 5 21 5.90293
    -4 5 -21 7.54383
    4 -5 -21 7.92823
    5 -5 21 0.62023
    5 5 -21 -0.3125
    -5 -5 -21 -0.4182
    -5 5 -21 0.95463
    5 -5 -21 0.74168
    6 -5 21 6.98547
    -6 -5 -21 7.27942
    6 -5 -21 6.72619
    0 -6 21 6.68406
    0 -6 -21 9.22236
    0 6 -21 10.8826
    0 6 21 7.27213
    1 -6 21 -0.3282
    1 6 -21 0.81094
    -1 6 21 0.44047
    -1 -6 -21 0.11862
    -1 -6 21 0.5507
    1 -6 -21 1.63674
    -1 6 -21 0.01082
    1 6 21 0.74193
    -2 -6 -21 55.5138
    2 6 -21 62.7092
    -2 6 21 63.2035
    2 -6 21 54.0905
    2 6 21 63.981
    2 -6 -21 57.0974
    -2 -6 21 59.4683
    -2 6 -21 65.0703
    3 -6 21 0.227
    -3 6 21 0.34221
    -3 -6 -21 1.68789
    3 6 -21 -0.504
    3 -6 -21 0.64314
    -3 6 -21 0.14368
    3 6 21 -1.1731
    4 -6 21 8.22169
    -4 -6 -21 7.15268
    4 6 -21 9.02625
    -4 6 -21 7.72525
    -4 6 -21 10.548
    4 6 21 9.09019
    4 -6 -21 11.9431
    -5 -6 -21 10.4095
    5 6 -21 10.4477
    5 -6 21 11.5473
    5 -6 -21 10.4859
    0 -7 -21 -1.0914
    0 7 21 0.44053
    0 7 -21 0.5401
    0 -7 21 -0.7925
    1 -7 21 -1.122
    1 7 -21 -0.8329
    -1 7 21 0.81948
    -1 -7 -21 -0.7018
    -1 7 -21 0.53735
    1 -7 -21 1.5535
    -1 -7 21 -0.5804
    1 7 21 0.44428
    2 7 -21 2.22932
    -2 7 21 2.26679
    2 -7 21 0.88282
    -2 -7 -21 1.77115
    2 -7 -21 2.14118
    2 7 21 0.96436
    -2 -7 21 2.2813
    -3 -7 -21 9.77456
    3 -7 21 11.2084
    3 7 -21 10.305
    3 -7 -21 11.8355
    -3 7 -21 13.6496
    -3 7 -21 8.36176
    4 -7 21 3.81267
    -4 -7 -21 2.80699
    4 7 -21 3.8036
    -4 7 -21 2.38315
    4 -7 -21 5.07125
    5 -7 -21 4.69995
    0 -8 21 95.531
    0 -8 -21 91.5206
    -1 -8 -21 1.00957
    1 8 -21 0.28575
    1 -8 21 0.89293
    -1 -8 21 1.27479
    -1 8 -21 -1.2929
    1 -8 -21 0.28321
    2 -8 21 64.0796
    2 8 -21 69.6761
    -2 -8 -21 65.1381
    -2 8 -21 62.6918
    -2 -8 21 66.203
    2 -8 -21 66.8059
    3 8 -21 12.2352
    3 -8 21 12.4837
    3 -8 -21 15.6809
    -3 8 -21 11.6393
    0 -9 21 0.46228
    0 -9 -21 -0.5407
    1 -9 21 4.99781
    -1 -9 -21 7.24266
    -1 -9 21 6.7315
    1 -9 -21 4.00505
    2 -9 -21 4.68858
    0 0 -22 168.855
    -1 0 -22 23.7785
    1 0 -22 23.2657
    2 0 -22 113.654
    -2 0 -22 107.866
    3 0 -22 0.62217
    -3 0 -22 1.47331
    -4 0 22 19.6634
    -4 0 -22 18.6562
    -5 0 22 5.33791
    -5 0 -22 6.96703
    -6 0 22 42.4948
    -6 0 -22 34.251
    0 -1 -22 -0.1073
    0 1 -22 1.20702
    1 1 -22 4.03777
    -1 -1 -22 4.75689
    1 -1 -22 5.1457
    -1 1 -22 6.10695
    -2 1 22 7.41082
    -2 -1 -22 7.04059
    2 1 -22 7.47468
    -2 1 -22 7.67982
    2 -1 -22 8.83805
    3 1 -22 13.8964
    -3 -1 -22 16.5631
    -3 1 22 16.7917
    3 -1 -22 19.6639
    -3 1 -22 16.66
    -3 1 -22 15.5726
    -4 -1 -22 5.21913
    -4 1 22 6.13888
    -4 1 -22 6.585
    -5 1 22 30.3966
    -5 -1 -22 23.527
    -5 -1 22 28.5844
    -5 1 -22 30.9876
    -6 1 22 6.40057
    -6 1 -22 11.202
    0 -2 -22 72.07
    0 2 -22 74.8098
    -1 2 22 53.5871
    1 2 -22 55.1449
    -1 -2 -22 48.0142
    -1 2 -22 55.9128
    1 -2 -22 54.7591
    2 2 -22 69.8443
    -2 -2 -22 62.1342
    -2 2 22 70.3041
    -2 2 -22 68.1369
    2 -2 -22 60.9414
    2 -2 -22 63.365
    3 2 -22 19.5064
    -3 2 22 18.6052
    -3 -2 -22 11.2439
    3 -2 22 13.0749
    3 -2 -22 16.9426
    -3 2 -22 16.8901
    3 -2 -22 13.4765
    -4 2 22 67.1607
    -4 -2 -22 53.188
    4 2 -22 49.5225
    4 -2 22 45.3503
    4 -2 -22 48.8098
    -4 2 -22 48.8794
    5 2 -22 1.87028
    -5 2 22 0.0683
    -5 2 -22 -0.0984
    -6 2 22 0.94572
    6 2 -22 1.4686
    -6 2 -22 1.59179
    0 3 22 1.56195
    0 3 -22 -0.2689
    0 3 -22 -1.0616
    0 -3 -22 0.30669
    -1 -3 -22 0.64648
    1 3 -22 0.29514
    1 -3 22 1.05672
    -1 3 22 -0.8505
    -1 3 -22 -1.414
    1 3 22 -1.4174
    1 -3 -22 1.54717
    1 -3 -22 0.45916
    2 -3 22 9.13351
    -2 -3 -22 10.8403
    2 3 -22 9.11213
    -2 3 22 13.1394
    -2 3 -22 7.49618
    2 -3 -22 10.7527
    3 3 -22 7.91208
    -3 3 22 5.38676
    -3 -3 -22 6.36825
    3 -3 22 4.59523
    -3 3 -22 5.98874
    3 -3 -22 5.86706
    4 -3 22 4.84815
    -4 -3 -22 3.31565
    -4 3 22 4.23588
    4 3 -22 4.64557
    -4 3 -22 5.47888
    4 -3 -22 6.83057
    5 3 -22 33.5621
    -5 -3 -22 36.3973
    -5 3 22 32.119
    5 -3 22 34.6751
    5 -3 -22 36.8491
    -5 3 -22 35.1343
    0 4 -22 16.2005
    0 -4 -22 17.4685
    0 -4 22 13.5369
    0 4 22 15.9607
    1 -4 22 11.9154
    1 4 -22 11.1979
    -1 4 22 11.9977
    -1 -4 -22 8.89768
    -1 4 -22 13.0306
    1 -4 -22 9.48225
    1 4 22 13.12
    2 -4 22 32.9727
    -2 4 22 27.3715
    -2 -4 -22 32.0083
    2 4 -22 33.2679
    -2 4 -22 27.1758
    2 -4 -22 27.8595
    2 4 22 29.9854
    3 -4 22 31.0265
    -3 -4 -22 27.8665
    3 4 -22 32.5607
    3 4 -22 30.7761
    -3 4 22 30.4119
    3 4 22 26.8156
    -3 4 -22 31.1577
    3 -4 -22 31.5172
    4 -4 22 -0.252
    -4 -4 -22 0.4128
    -4 4 22 -0.2202
    4 -4 -22 1.12497
    -4 4 -22 0.80186
    -5 4 22 4.23249
    -5 -4 -22 5.10644
    5 -4 22 6.20368
    5 -4 -22 4.3557
    0 -5 22 -1.9331
    0 5 22 0.70557
    0 -5 -22 0.11843
    0 5 -22 0.70027
    1 5 -22 84.8967
    1 -5 22 79.1981
    -1 -5 -22 81.0768
    -1 5 22 69.0293
    -1 5 -22 84.738
    1 5 22 81.4302
    1 -5 -22 73.0075
    -2 5 22 2.52054
    2 5 -22 2.24809
    -2 -5 -22 4.18431
    2 -5 22 1.25094
    2 5 22 3.20414
    -2 5 -22 2.46495
    2 -5 -22 1.61947
    -3 5 22 8.55161
    3 5 -22 7.6847
    -3 -5 -22 6.19252
    3 -5 22 5.2469
    -3 5 -22 6.11838
    3 5 22 6.95649
    3 -5 -22 5.64771
    4 -5 22 29.5133
    -4 5 22 29.8106
    4 5 -22 29.4462
    -4 -5 -22 30.6798
    4 -5 -22 28.6374
    -5 -5 -22 12.0046
    5 -5 22 11.2224
    5 -5 -22 10.0744
    0 6 -22 7.28403
    0 6 22 8.41537
    0 -6 22 9.33429
    0 -6 -22 10.0009
    -1 -6 -22 12.7589
    1 6 -22 10.3067
    1 -6 22 13.4556
    -1 6 22 14.2626
    1 -6 -22 14.8967
    1 6 22 15.2112
    -1 6 -22 15.1969
    -2 6 22 -0.0733
    2 6 -22 -0.6075
    2 -6 22 -0.2716
    -2 -6 -22 0.05781
    -2 6 -22 1.24812
    2 -6 -22 -1.1207
    2 6 22 0.2641
    3 6 -22 44.7389
    3 -6 22 39.4732
    -3 -6 -22 44.0921
    3 -6 -22 36.2339
    3 6 22 39.4688
    4 -6 22 0.63097
    -4 -6 -22 0.01024
    4 -6 -22 -1.1846
    0 7 -22 -0.0565
    0 7 22 -0.4213
    0 -7 22 1.15878
    0 -7 -22 -0.6139
    1 7 -22 0.85092
    1 -7 22 1.1796
    1 7 22 0.65594
    1 -7 -22 0.4144
    2 -7 22 24.3877
    2 7 -22 21.2133
    2 -7 -22 24.8478
    3 -7 22 8.67947
    3 -7 -22 9.10723
    0 0 -23 0.24327
    1 0 -23 1.95274
    -1 0 -23 0.81055
    -2 0 -23 -1.2388
    2 0 -23 0.15346
    -3 0 -23 -0.047
    3 0 -23 0.29155
    -3 0 23 4.48858
    4 0 -23 -0.4016
    -4 0 23 0.80018
    -4 0 -23 0.15492
    5 0 -23 -0.2766
    0 1 -23 -0.895
    0 -1 -23 -0.0197
    -1 -1 -23 -0.2408
    1 1 -23 -0.2937
    -1 1 -23 -0.7746
    1 -1 -23 -0.5111
    2 1 -23 17.5145
    -2 -1 -23 15.2096
    -2 1 23 14.4657
    2 -1 -23 18.1569
    -2 1 -23 13.0445
    -3 1 23 0.87328
    -3 -1 -23 1.32435
    3 1 -23 3.4769
    3 -1 -23 2.76983
    -3 1 -23 2.44686
    -4 1 23 37.0459
    4 1 -23 35.1535
    -4 1 -23 37.3438
    4 -1 -23 31.4303
    5 1 -23 2.16496
    0 -2 -23 112.751
    0 2 23 126.411
    0 2 -23 118.34
    1 2 -23 -0.4967
    -1 -2 -23 -0.332
    -1 2 23 -0.2263
    -1 2 -23 -0.8711
    1 -2 -23 1.06143
    2 2 -23 4.968
    -2 -2 -23 4.46679
    -2 2 23 4.69907
    -2 2 -23 4.5592
    2 -2 -23 5.32193
    -3 2 23 2.87355
    3 2 -23 3.30075
    -3 -2 -23 0.17435
    3 -2 -23 0.1571
    -3 2 -23 0.16786
    4 2 -23 8.82115
    -4 2 23 8.55082
    -4 2 -23 7.59562
    4 -2 -23 8.604
    0 -3 -23 -0.4051
    0 3 -23 0.32167
    0 3 23 -2.0582
    -1 -3 -23 2.29379
    -1 3 23 2.73625
    1 3 -23 7.62755
    1 3 23 3.41387
    1 -3 -23 3.09642
    -1 3 -23 5.91721
    -2 -3 -23 16.2138
    -2 3 -23 17.9761
    2 -3 -23 14.2024
    -3 3 23 0.37772
    -3 -3 -23 1.00323
    3 -3 -23 0.64235
    -3 3 -23 1.73906
    -4 -3 -23 3.98724
    -4 3 23 5.12166
    -4 3 -23 0.61845
    0 4 23 70.5953
    0 -4 -23 70.5066
    0 4 -23 86.7255
    -1 -4 -23 8.993
    1 4 -23 7.15914
    -1 4 23 5.35019
    1 4 23 3.24771
    -1 4 -23 8.96292
    1 -4 -23 7.02899
    -2 4 23 57.0398
    2 4 -23 48.8507
    -2 -4 -23 51.896
    2 -4 -23 69.2238
    -2 4 -23 57.0576
    2 4 23 62.6267
    -3 4 23 8.71304
    -3 -4 -23 6.55113
    -3 4 -23 8.52178
    0 5 -23 -0.0288
    0 5 23 0.66952
    0 -5 -23 0.17104
    -1 -5 -23 2.1104
    -1 5 23 3.79869
    1 5 -23 1.84312
    1 5 23 3.42841
    -1 5 -23 3.29816
    -2 -5 -23 0.28274
    2 5 -23 0.8731
    -2 5 23 0.05542
    -2 5 -23 -0.0632
    2 5 23 1.35391
    -3 -5 -23 1.75304
    0 6 23 93.6537
    0 6 -23 95.5316
    1 6 -23 0.52045
    1 6 23 2.14149
    0 0 -24 117.326
    -1 0 -24 0.30135
    1 0 -24 -0.7096
    2 0 -24 46.643
    3 0 -24 5.21075
    0 -1 -24 0.30973
    -1 -1 -24 -0.5527
    1 1 -24 0.07153
    1 -1 -24 0.06152
    2 1 -24 6.31736
    2 -1 -24 9.35793
    3 1 -24 4.37728
    3 -1 -24 2.63076
    0 -2 -24 82.3072
    -1 -2 -24 58.9932
    1 -2 -24 63.7106
    -2 -2 -24 113.068
    2 -2 -24 114.095
    0 -3 -24 0.5353
    -1 -3 -24 -0.7
    1 -3 -24 1.33319
    -2 -3 -24 0.47263
_refine_special_details     ?
_reflns_number_total     3297
_reflns_number_gt     2880
_reflns_threshold_expression     I>2\s(I)
_refine_ls_structure_factor_coef     Fsqd
_refine_ls_matrix_type     full
_refine_ls_R_factor_all     0.0379
_refine_ls_R_factor_gt     0.0322
_refine_ls_wR_factor_gt     0.0856
_refine_ls_wR_factor_ref     0.0894
_refine_ls_goodness_of_fit_ref     1.039
_refine_ls_restrained_S_all     1.039
_refine_ls_number_reflns     3297
_refine_ls_number_parameters     217
_refine_ls_number_restraints     0
_refine_ls_hydrogen_treatment     constr
_refine_ls_weighting_scheme     calc
_refine_ls_weighting_details
              'w=1/[\s^2^(Fo^2^)+(0.0502P)^2^+1.0258P] where P=(Fo^2^+2Fc^2^)/3'
_atom_sites_solution_hydrogens     geom
_atom_sites_solution_primary     direct
_atom_sites_solution_secondary     ?
_refine_ls_shift/su_max     0.001
_refine_ls_shift/su_mean     0.000
_refine_diff_density_max     0.318
_refine_diff_density_min     -0.388
_refine_ls_extinction_method     none
_refine_ls_extinction_coef     .
loop_
    _atom_type_symbol
    _atom_type_description
    _atom_type_scat_dispersion_real
    _atom_type_scat_dispersion_imag
    _atom_type_scat_source
    'C' 'C' 0.0181 0.0091
                         'International Tables Vol C Tables 4.2.6.8 and 6.1.1.4'
    'H' 'H' 0.0000 0.0000
                         'International Tables Vol C Tables 4.2.6.8 and 6.1.1.4'
    'Cl' 'Cl' 0.3639 0.7018
                         'International Tables Vol C Tables 4.2.6.8 and 6.1.1.4'
    'O' 'O' 0.0492 0.0322
                         'International Tables Vol C Tables 4.2.6.8 and 6.1.1.4'
    'P' 'P' 0.2955 0.4335
                         'International Tables Vol C Tables 4.2.6.8 and 6.1.1.4'
_computing_data_collection
;
APEX2 (Bruker, 2013)
;
_computing_cell_refinement
;
APEX2 and SAINT (Bruker, 2013)
;
_computing_data_reduction
;
SAINT and XPREP (Bruker, 2013)
;
_computing_structure_solution
;
SHELXS97 (Sheldrick, 2008)
;
_computing_structure_refinement
;
SHELXL2014 (Sheldrick, 2015)
;
_computing_molecular_graphics
;
CrystalMaker (Palmer, 2007)
;
_computing_publication_material
;
OLEX2 (Dolomanov <i>et al.</i>,  2009; Bourhis <i>et al.</i>,
2015)
;
loop_
    _atom_site_type_symbol
    _atom_site_label
    _atom_site_fract_x
    _atom_site_fract_y
    _atom_site_fract_z
    _atom_site_U_iso_or_equiv
    _atom_site_adp_type
    _atom_site_calc_flag
    _atom_site_occupancy
    _atom_site_disorder_assembly
    _atom_site_disorder_group
    Cl Cl1 0.80844(4) 0.25495(3) 0.98830(2) 0.04355(14) Uani d 1 . .
    P P1 0.47545(3) 0.53879(3) 0.75031(2) 0.02092(11) Uani d 1 . .
    O O1 0.33462(10) 0.47690(9) 0.89963(6) 0.0366(3) Uani d 1 . .
    O O2 0.60062(9) 0.52376(8) 0.75506(6) 0.0292(3) Uani d 1 . .
    C C1 0.40409(13) 0.43971(11) 0.86325(8) 0.0257(3) Uani d 1 . .
    C C2 0.38970(12) 0.44712(10) 0.78795(7) 0.0243(3) Uani d 1 . .
    H H2A 0.3084 0.4587 0.7777 0.029 Uiso calc 1 . .
    H H2B 0.4109 0.3873 0.7673 0.029 Uiso calc 1 . .
    C C3 0.50328(13) 0.38850(10) 0.89190(7) 0.0252(3) Uani d 1 . .
    C C4 0.51562(14) 0.38806(11) 0.96164(8) 0.0293(3) Uani d 1 . .
    H H4 0.4594 0.4170 0.9887 0.035 Uiso calc 1 . .
    C C5 0.60803(15) 0.34632(12) 0.99183(8) 0.0328(4) Uani d 1 . .
    H H5 0.6163 0.3468 1.0392 0.039 Uiso calc 1 . .
    C C6 0.68856(14) 0.30356(11) 0.95145(9) 0.0314(4) Uani d 1 . .
    C C7 0.67686(14) 0.30005(12) 0.88247(9) 0.0324(4) Uani d 1 . .
    H H7 0.7316 0.2685 0.8559 0.039 Uiso calc 1 . .
    C C8 0.58415(14) 0.34315(11) 0.85264(8) 0.0289(3) Uani d 1 . .
    H H8 0.5758 0.3417 0.8053 0.035 Uiso calc 1 . .
    C C9 0.42652(13) 0.54676(10) 0.66510(7) 0.0236(3) Uani d 1 . .
    C C10 0.50496(14) 0.57592(12) 0.61691(8) 0.0319(4) Uani d 1 . .
    H H10 0.5815 0.5886 0.6293 0.038 Uiso calc 1 . .
    C C11 0.47052(16) 0.58623(13) 0.55074(9) 0.0391(4) Uani d 1 . .
    H H11 0.5234 0.6071 0.5180 0.047 Uiso calc 1 . .
    C C12 0.35988(17) 0.56633(13) 0.53235(8) 0.0384(4) Uani d 1 . .
    H H12 0.3372 0.5726 0.4869 0.046 Uiso calc 1 . .
    C C13 0.28230(15) 0.53745(12) 0.57968(9) 0.0347(4) Uani d 1 . .
    H H13 0.2063 0.5238 0.5667 0.042 Uiso calc 1 . .
    C C14 0.31441(13) 0.52817(11) 0.64629(8) 0.0283(3) Uani d 1 . .
    H H14 0.2603 0.5092 0.6789 0.034 Uiso calc 1 . .
    C C15 0.43163(12) 0.64440(10) 0.79158(7) 0.0230(3) Uani d 1 . .
    C C16 0.51476(14) 0.70315(11) 0.81674(8) 0.0290(3) Uani d 1 . .
    H H16 0.5927 0.6859 0.8143 0.035 Uiso calc 1 . .
    C C17 0.48423(15) 0.78728(12) 0.84549(8) 0.0338(4) Uani d 1 . .
    H H17 0.5413 0.8276 0.8624 0.041 Uiso calc 1 . .
    C C18 0.37069(16) 0.81216(12) 0.84948(8) 0.0345(4) Uani d 1 . .
    H H18 0.3498 0.8701 0.8683 0.041 Uiso calc 1 . .
    C C19 0.28765(15) 0.75256(12) 0.82598(9) 0.0345(4) Uani d 1 . .
    H H19 0.2097 0.7692 0.8299 0.041 Uiso calc 1 . .
    C C20 0.31663(13) 0.66892(11) 0.79674(8) 0.0286(3) Uani d 1 . .
    H H20 0.2591 0.6286 0.7803 0.034 Uiso calc 1 . .
loop_
    _atom_site_aniso_label
    _atom_site_aniso_U_11
    _atom_site_aniso_U_22
    _atom_site_aniso_U_33
    _atom_site_aniso_U_12
    _atom_site_aniso_U_13
    _atom_site_aniso_U_23
    Cl1 0.0357(2) 0.0428(3) 0.0521(3) 0.00128(18) -0.01410(19) 0.00816(19)
    P1 0.0163(2) 0.0199(2) 0.0265(2) -0.00157(13) -0.00033(13) -0.00008(13)
    O1 0.0337(6) 0.0397(7) 0.0364(6) 0.0080(5) 0.0075(5) -0.0014(5)
    O2 0.0181(5) 0.0310(6) 0.0386(6) -0.0002(5) -0.0015(4) 0.0010(5)
    C1 0.0251(7) 0.0207(7) 0.0311(8) -0.0041(6) 0.0033(6) -0.0002(6)
    C2 0.0215(7) 0.0207(7) 0.0307(8) -0.0029(6) -0.0001(6) 0.0011(6)
    C3 0.0264(7) 0.0203(7) 0.0289(7) -0.0046(6) 0.0017(6) 0.0012(6)
    C4 0.0330(8) 0.0259(8) 0.0292(8) -0.0031(7) 0.0059(6) 0.0006(6)
    C5 0.0416(9) 0.0299(9) 0.0269(8) -0.0052(7) -0.0015(7) 0.0036(6)
    C6 0.0291(8) 0.0255(8) 0.0395(9) -0.0037(7) -0.0057(7) 0.0052(7)
    C7 0.0303(8) 0.0305(9) 0.0365(9) 0.0029(7) 0.0014(7) -0.0023(7)
    C8 0.0314(8) 0.0279(8) 0.0275(7) 0.0008(6) -0.0002(6) -0.0012(6)
    C9 0.0231(7) 0.0207(7) 0.0269(7) -0.0003(6) 0.0003(6) -0.0011(5)
    C10 0.0281(8) 0.0333(9) 0.0342(8) -0.0055(7) 0.0053(7) -0.0028(7)
    C11 0.0454(10) 0.0409(10) 0.0310(8) -0.0048(8) 0.0106(7) 0.0015(7)
    C12 0.0508(11) 0.0371(10) 0.0273(8) 0.0020(8) -0.0037(7) 0.0012(7)
    C13 0.0328(9) 0.0356(10) 0.0357(9) -0.0013(7) -0.0088(7) -0.0015(7)
    C14 0.0241(8) 0.0299(8) 0.0308(8) -0.0027(6) -0.0008(6) 0.0011(6)
    C15 0.0242(7) 0.0207(7) 0.0240(7) -0.0016(6) 0.0001(6) 0.0007(5)
    C16 0.0277(8) 0.0277(8) 0.0315(8) -0.0037(6) -0.0027(6) -0.0001(6)
    C17 0.0440(9) 0.0269(9) 0.0307(8) -0.0075(7) -0.0060(7) -0.0030(6)
    C18 0.0511(10) 0.0234(8) 0.0291(8) 0.0056(7) -0.0006(7) -0.0021(6)
    C19 0.0341(9) 0.0302(9) 0.0393(9) 0.0088(7) 0.0007(7) -0.0002(7)
[truncated: 153,306 more chars]
