# Supplementary material for: Crystal structures of 1-(4-chloro­phen­yl)-2-(di­phenyl­phosphor­yl)ethan-1-one and 1-(di­phenyl­phosphor­yl)-3,3-di­methyl­butan-2-one
Source: Acta Crystallogr E Crystallogr Commun. 2015 Apr 22;71(Pt 5):523–7. doi: 10.1107/S2056989015006994 (PMC4420131; doi:10.1107/S2056989015006994)
Supplement: Supplementary file 2 [file e-71-00523-Isup2.hkl]

#
# h,k,l, Fc-squared, Fo-squared, sigma(Fo-squared), status flag
#
data_I
#data_gvs614g_erin_v2_0m
_shelx_title ' GVS614g_erin_v2_0m in Pbca'
_shelx_refln_list_code          4
_shelx_F_calc_maximum      332.22
_exptl_crystal_F_000      1472.00
_reflns_d_resolution_high  0.8098

loop_
 _space_group_symop_operation_xyz
 'x, y, z'
 'x+1/2, -y+1/2, -z'
 '-x, y+1/2, -z+1/2'
 '-x+1/2, -y, z+1/2'
 '-x, -y, -z'
 '-x-1/2, y-1/2, z'
 'x, -y-1/2, z-1/2'
 'x-1/2, y, -z-1/2'

_cell_length_a    11.7380
_cell_length_b    14.4453
_cell_length_c    19.9515
_cell_angle_alpha  90.000
_cell_angle_beta   90.000
_cell_angle_gamma  90.000

_shelx_F_squared_multiplier     1.000

loop_
 _refln_index_h
 _refln_index_k
 _refln_index_l
 _refln_F_squared_calc
 _refln_F_squared_meas
 _refln_F_squared_sigma
 _refln_observed_status
   2   0   0      20511.21      18542.30       640.54 o
   4   0   0       2902.73       2684.88        53.03 o
   6   0   0      21194.65      21317.37       519.30 o
   8   0   0        941.50       1087.61        41.50 o
  10   0   0      16352.23      15920.40       294.84 o
  12   0   0        364.06        354.73        24.04 o
  14   0   0        941.97        921.48        25.25 o
   2   1   0      24029.02      22568.22       244.73 o
   4   1   0       2174.06       2232.25        36.19 o
   6   1   0         72.17        121.81        10.00 o
   8   1   0        443.99        509.16        17.58 o
  10   1   0        342.04        381.50        19.41 o
  12   1   0        126.89        135.96        10.68 o
  14   1   0        311.61        323.87        26.57 o
   0   2   0       6157.32       6131.44        91.25 o
   2   2   0      37248.38      35238.77       840.88 o
   4   2   0       1033.23       1360.69        22.09 o
   6   2   0       1681.33       2077.54        45.00 o
   8   2   0       6186.49       5441.37       155.05 o
  10   2   0        585.27        611.43        24.58 o
  12   2   0        171.12        125.64         9.74 o
  14   2   0        190.23        219.63        33.18 o
   2   3   0       2213.77       2075.64        59.81 o
   4   3   0        107.99         67.57        12.18 o
   6   3   0      14572.96      15647.07       394.26 o
   8   3   0       3628.80       3667.18       116.08 o
  10   3   0        365.18        384.38        15.88 o
  12   3   0        833.39        869.06        22.05 o
  14   3   0          0.44          4.59         7.76 o
   0   4   0      35788.80      36119.49       937.22 o
   2   4   0      39724.80      39050.16       553.68 o
   4   4   0        202.15        170.91        13.34 o
   6   4   0       4498.41       4413.60       130.86 o
   8   4   0       3500.75       3579.07       125.01 o
  10   4   0       1607.19       1517.64        40.73 o
  12   4   0        575.23        544.64        36.52 o
  14   4   0        824.55        839.48        33.23 o
   2   5   0      27418.53      27827.93       583.74 o
   4   5   0       1753.62       1529.51        60.95 o
   8   5   0       6114.56       5708.97       118.08 o
  10   5   0       6018.24       5910.13        99.84 o
  12   5   0        786.73        837.93        49.79 o
   0   6   0       1006.34        890.47        44.18 o
   2   6   0         29.42         55.35         8.09 o
   4   6   0       9821.07      10369.57       198.61 o
   6   6   0       2587.62       2663.84        91.02 o
   8   6   0         28.74         24.44         9.69 o
  10   6   0        876.00        847.68        23.83 o
  12   6   0        255.54        222.87        28.45 o
   2   7   0       7243.19       7228.90       155.72 o
   4   7   0       3999.95       4250.62        91.93 o
   6   7   0       9976.74       9265.67       183.84 o
   8   7   0        842.95        848.89        25.98 o
  10   7   0        102.89         81.83        24.83 o
  12   7   0       1527.47       1397.23        62.63 o
   0   8   0       1902.45       2215.11        87.76 o
   2   8   0       5616.28       5512.89       177.24 o
   4   8   0       1159.54       1308.51        39.79 o
   6   8   0          4.38         15.70        13.46 o
   8   8   0       1567.91       1495.37        45.09 o
  10   8   0        168.55        158.72        15.79 o
  12   8   0          7.69         24.04        12.94 o
   2   9   0       2284.29       2246.72        93.06 o
   4   9   0      11936.25      11404.89       159.40 o
   6   9   0       1330.03       1260.27        32.16 o
   8   9   0         15.64         14.89        12.12 o
  10   9   0       1938.24       2140.96        72.32 o
  12   9   0         90.57        108.08        12.55 o
   0  10   0      12276.71      11468.87       327.61 o
   2  10   0        497.89        524.84        33.38 o
   4  10   0        613.14        635.95        24.86 o
   6  10   0       2373.35       2298.76        46.30 o
   8  10   0       1777.54       1666.47        36.95 o
  10  10   0        658.73        678.37        33.07 o
   2  11   0          4.72         -0.39        14.30 o
   4  11   0       1590.99       1513.11        40.14 o
   6  11   0       3482.90       3453.94        69.14 o
   8  11   0        645.86        643.59        21.52 o
  10  11   0        117.42         96.23        10.17 o
   0  12   0       1982.97       1843.29        88.91 o
   2  12   0       6137.36       5938.09       218.25 o
   4  12   0       1671.27       1697.23        60.43 o
   6  12   0        362.83        338.15        18.59 o
   8  12   0       1127.19       1256.19        30.62 o
  10  12   0         27.11         49.10        13.35 o
   2  13   0        563.67        523.86        35.43 o
   4  13   0        271.34        339.13        30.55 o
   6  13   0        206.53        193.20        20.46 o
   8  13   0         81.18         86.72        17.59 o
   2  14   0        182.31        172.50        22.74 o
   4  14   0       1433.79       1494.60        71.83 o
   6  14   0       1627.05       1621.04        48.05 o
   2  15   0         80.43        101.59        27.89 o
   4  15   0         53.75         86.35        14.32 o
   6  15   0         56.84         50.55        10.62 o
   0  16   0        136.14        172.12        28.19 o
   2  16   0       1834.08       1748.90       196.32 o
   4  16   0        536.68        531.27        41.22 o
   6  16   0          2.18          5.32         7.06 o
   2  17   0        423.79        484.47        34.48 o
   4  17   0        397.61        293.40        17.83 o
   1   1   1        769.90        745.45         8.36 o
   2   1   1      15253.16      14020.97       120.07 o
   3   1   1        169.47        193.82         4.68 o
   4   1   1         19.11         27.63         3.00 o
   5   1   1        767.37        857.22        16.00 o
   6   1   1       7350.04       7940.64       101.35 o
   7   1   1         93.70         88.95         6.81 o
   8   1   1       2875.63       2808.64        45.62 o
   9   1   1          0.92         -3.22         8.89 o
  10   1   1        487.46        504.04        15.22 o
  11   1   1        762.20        752.18        15.30 o
  12   1   1        710.49        697.24        14.54 o
  13   1   1          0.03          8.26         4.23 o
  14   1   1        258.32        251.87         8.79 o
   0   2   1       2045.61       2114.57        20.22 o
   1   2   1          6.13         -1.39         1.39 o
   2   2   1       1649.46       1609.69        27.78 o
   3   2   1          7.92         13.01         2.35 o
   4   2   1       5969.50       6009.06        76.02 o
   5   2   1        138.81        132.97         5.89 o
   6   2   1        183.55        167.55         7.86 o
   7   2   1         28.41         36.68         9.25 o
   8   2   1        335.22        356.01        19.82 o
   9   2   1        496.41        497.66        17.93 o
  10   2   1         86.78         96.32         9.13 o
  11   2   1         33.31         41.80         6.30 o
  12   2   1         19.92         30.26         5.03 o
  13   2   1        150.53        152.06         7.43 o
  14   2   1          1.07          9.96         5.01 o
   1   3   1       8924.46       8774.66        70.48 o
   2   3   1      12288.46      11915.02       221.37 o
   3   3   1         99.70         95.97         9.80 o
   4   3   1          9.21          5.70         7.39 o
   5   3   1        578.31        643.82        18.96 o
   6   3   1       2426.67       2362.20        55.56 o
   7   3   1        766.49        770.22        28.69 o
   8   3   1       3466.12       3230.10        72.20 o
   9   3   1        231.17        243.61        10.47 o
  10   3   1       1714.01       1557.15        22.27 o
  11   3   1        420.80        386.78        13.35 o
  12   3   1       1190.58       1125.05        18.07 o
  13   3   1          0.04         -3.30         4.07 o
  14   3   1        746.28        664.72        21.03 o
   0   4   1      23712.59      24379.56       302.20 o
   1   4   1      36707.53      36926.46       364.37 o
   2   4   1       5418.32       5390.06        53.96 o
   3   4   1        892.72        972.19        27.12 o
   4   4   1       3353.13       3275.70        57.14 o
   5   4   1        808.13        895.84        24.11 o
   6   4   1        707.13        693.76        26.93 o
   7   4   1        473.60        564.12        26.37 o
   8   4   1         75.32         51.03        14.66 o
   9   4   1       1770.07       1646.11        23.76 o
  10   4   1          1.54          4.82         5.22 o
  11   4   1          6.90          1.45         5.22 o
  12   4   1         59.64         60.96        11.17 o
  13   4   1         63.16         72.06         7.66 o
  14   4   1         15.41         17.94         6.38 o
   1   5   1        206.71        178.54         4.83 o
   2   5   1       2559.95       2689.39        35.32 o
   3   5   1       3438.95       3661.80        64.13 o
   4   5   1       1683.71       1947.37        48.25 o
   5   5   1         70.96         79.79        11.13 o
   6   5   1       1131.21       1093.83        51.05 o
   7   5   1         17.21         12.85        11.70 o
   8   5   1        822.38        716.31        22.76 o
   9   5   1        770.50        722.23        14.73 o
  10   5   1          0.95          2.75         5.32 o
  11   5   1          6.88          1.20         4.37 o
  12   5   1          6.20         -0.23        10.08 o
  13   5   1         14.12         17.52         6.82 o
   0   6   1       6626.74       6483.50       136.63 o
   1   6   1       3615.03       3704.07        40.10 o
   2   6   1      11799.80      11884.08       155.51 o
   3   6   1       3856.38       4073.75        60.27 o
   4   6   1       7778.78       8032.60       111.38 o
   5   6   1        247.77        298.50        19.34 o
   6   6   1        614.78        771.50        42.37 o
   7   6   1        279.31        270.28        17.19 o
   8   6   1        534.23        475.43        11.58 o
   9   6   1        282.68        265.63        10.60 o
  10   6   1        324.45        349.57        11.06 o
  11   6   1         59.17         35.77         8.19 o
  12   6   1          0.48          1.93         8.99 o
  13   6   1         31.28         38.48         7.34 o
   1   7   1       6426.48       6445.63       119.53 o
   2   7   1        123.14        109.53         7.07 o
   3   7   1         71.08         70.39         6.93 o
   4   7   1       2095.16       2068.83        37.51 o
   5   7   1          7.10          5.38         6.38 o
   6   7   1       1232.13       1152.04        35.96 o
   7   7   1        434.48        421.12        14.62 o
   8   7   1       1267.99       1232.22        19.96 o
   9   7   1         67.47         60.99        10.44 o
  10   7   1         89.17         89.66        12.39 o
  11   7   1          4.36          4.82         6.41 o
  12   7   1         43.26         51.38        17.40 o
  13   7   1         75.50        101.60        15.68 o
   0   8   1      14986.56      15057.17       427.22 o
   1   8   1       2247.05       2270.62        89.46 o
   2   8   1       1671.91       1653.52        51.57 o
   3   8   1       2721.45       2872.48        45.88 o
   4   8   1       2226.21       2117.22        38.58 o
   5   8   1        579.00        579.62        16.80 o
   6   8   1        519.78        485.87        19.61 o
   7   8   1        898.64        873.93        20.62 o
   8   8   1        116.49         95.54         8.67 o
   9   8   1        417.24        421.62        18.24 o
  10   8   1        260.41        273.85        14.08 o
  11   8   1         13.50         15.92         6.36 o
  12   8   1         17.14         20.83         6.96 o
   1   9   1        104.68         93.29        23.03 o
   2   9   1       3260.01       3436.81       125.45 o
   3   9   1        691.79        771.16        25.69 o
   4   9   1        644.80        625.90        14.95 o
   5   9   1        951.82        978.04        24.66 o
   6   9   1       1136.04       1099.86        20.52 o
   7   9   1        866.02        887.09        19.51 o
   8   9   1        230.22        278.66        12.43 o
   9   9   1         16.00         23.06         8.05 o
  10   9   1        426.85        453.69        15.96 o
  11   9   1         91.06         96.60         7.28 o
  12   9   1       1215.41       1229.84        29.99 o
   0  10   1       2106.23       1858.22        59.57 o
   1  10   1         86.79         93.14        13.24 o
   2  10   1        886.78        837.18        27.44 o
   3  10   1        295.52        280.21        17.14 o
   4  10   1        130.91        147.83        11.74 o
   5  10   1         36.58         32.55         7.47 o
   6  10   1       1207.54       1228.40        23.05 o
   7  10   1         22.27         20.26         6.76 o
   8  10   1         30.32         43.82         7.72 o
   9  10   1        153.57        150.22         9.61 o
  10  10   1         83.32         87.30         8.38 o
  11  10   1         68.38         45.19         8.11 o
   1  11   1         22.94         22.06         6.82 o
   2  11   1       2756.18       2633.63        54.16 o
   3  11   1        635.70        617.26        18.30 o
   4  11   1       1753.43       1586.09        52.73 o
   5  11   1       1170.88       1167.19        23.37 o
   6  11   1        586.71        633.60        18.81 o
   7  11   1        228.06        268.30        12.91 o
   8  11   1        216.14        230.24        10.52 o
   9  11   1         77.96         86.15         7.49 o
  10  11   1        587.11        603.18        16.68 o
  11  11   1         76.56         55.32         6.63 o
   0  12   1        327.89        304.15        29.02 o
   1  12   1        311.35        299.25        20.69 o
   2  12   1         36.41         30.91        11.67 o
   3  12   1          3.09        -10.54        10.54 o
   4  12   1         38.22         29.52        13.78 o
   5  12   1         20.18         22.89         8.15 o
   6  12   1        309.36        296.89        12.60 o
   7  12   1         10.63          6.92         6.22 o
   8  12   1         64.40         65.42         6.35 o
   9  12   1         46.88         41.96         5.52 o
  10  12   1        663.28        662.37        23.39 o
   1  13   1        431.44        446.80        23.16 o
   2  13   1         48.12         46.46        12.34 o
   3  13   1        114.24        135.40        15.09 o
   4  13   1        531.74        508.23        28.48 o
   5  13   1       2890.04       2946.81        51.72 o
   6  13   1        980.80        996.11        26.77 o
   7  13   1        696.12        697.79        21.06 o
   8  13   1        274.91        339.42        14.00 o
   9  13   1          0.43          5.68         8.02 o
   0  14   1        334.49        303.26        30.28 o
   1  14   1         70.64         62.49        15.95 o
   2  14   1        240.35        231.65        18.40 o
   3  14   1        394.51        434.66        30.53 o
   4  14   1        667.01        631.34        23.54 o
   5  14   1          3.56         13.36         9.76 o
   6  14   1          0.68         -3.57         6.99 o
   7  14   1        659.32        587.29        16.88 o
   8  14   1         27.97         43.56        13.30 o
   1  15   1          0.51          0.80        10.66 o
   2  15   1        163.22        158.47        13.90 o
   3  15   1        397.98        438.23        15.76 o
   4  15   1        150.72        152.31        11.33 o
   5  15   1        243.98        257.37        14.02 o
   6  15   1       1648.31       1697.45        32.10 o
   7  15   1        635.52        578.57        24.66 o
   0  16   1         34.99         31.84        14.99 o
   1  16   1          4.38          0.44         7.70 o
   2  16   1         21.36         11.52         8.69 o
   3  16   1          5.49         17.09         7.23 o
   4  16   1        137.28        154.18        12.10 o
   5  16   1          5.95          7.17         6.68 o
   6  16   1        230.32        254.76        12.59 o
   1  17   1          8.62          8.49        12.02 o
   3  17   1        713.79        647.48        51.80 o
   4  17   1          0.30          1.83         5.90 o
   0   0   2       2963.12       2932.73        40.75 o
   1   0   2       1122.52       1050.98        12.50 o
   2   0   2      41700.52      39262.59       392.20 o
   3   0   2       1165.65       1070.85        20.13 o
   4   0   2         74.68         35.50         5.02 o
   5   0   2       2921.72       3130.09        61.85 o
   6   0   2       8194.37       9185.32       164.87 o
   7   0   2       1509.77       1645.45        39.23 o
   8   0   2       2576.32       2200.82        49.14 o
   9   0   2        635.15        604.01        49.02 o
  10   0   2         41.81         78.32        11.47 o
  11   0   2          0.46         -1.95         7.50 o
  12   0   2         98.31         83.54         9.79 o
  13   0   2         41.85         54.30         7.37 o
  14   0   2        179.42        197.90        18.58 o
   1   1   2       1138.49       1064.63         8.90 o
   2   1   2       2507.54       2439.26        21.93 o
   3   1   2         27.52         25.49         2.47 o
   4   1   2       8156.09       8052.39        76.24 o
   5   1   2        128.11        122.40        11.51 o
   6   1   2       8638.48       9079.33       115.02 o
   7   1   2         72.02         84.83         6.24 o
   8   1   2         32.18         20.88         5.96 o
   9   1   2         24.51         41.51         9.22 o
  10   1   2        966.69        892.73        20.34 o
  11   1   2        571.98        562.10        14.25 o
  12   1   2        170.81        178.36         8.54 o
  13   1   2         76.69         69.57         5.60 o
  14   1   2        319.10        351.46        12.61 o
   0   2   2      32193.29      29713.60       406.96 o
   1   2   2        205.82        187.83         3.30 o
   2   2   2          6.47          5.24         1.92 o
   3   2   2       1868.68       1881.99        26.55 o
   4   2   2        448.77        605.48        13.28 o
   5   2   2       2539.35       2762.08        41.35 o
   6   2   2        147.13         42.60         5.49 o
   7   2   2        160.54        101.68         8.66 o
   8   2   2       1239.26       1301.40        53.48 o
   9   2   2         49.08         70.78         6.77 o
  10   2   2       3454.18       3114.86        44.27 o
  11   2   2        100.53        100.19         8.39 o
  12   2   2        207.36        245.63         9.00 o
  13   2   2        823.91        879.74        16.66 o
  14   2   2       1982.92       1894.81        56.74 o
   1   3   2      62792.36      60489.01       488.08 o
   2   3   2      17595.66      17473.12       179.99 o
   3   3   2       2575.96       2835.19        57.23 o
   4   3   2      11110.60      10939.16       258.07 o
   5   3   2       3780.74       4123.76       100.72 o
   6   3   2         44.60         55.80        19.65 o
   7   3   2        458.48        472.05        47.81 o
   8   3   2       2990.70       3002.70        77.71 o
   9   3   2       2091.19       2062.56        27.78 o
  10   3   2        171.92        168.77         8.45 o
  11   3   2        717.22        743.97        17.85 o
  12   3   2        231.40        264.79         9.61 o
  13   3   2        201.33        229.89         9.10 o
  14   3   2        783.25        688.37        23.69 o
   0   4   2       2970.46       3205.78        42.41 o
   1   4   2        350.14        289.83         6.53 o
   2   4   2      34299.89      33301.53       320.54 o
   3   4   2        807.05        807.23        15.67 o
   4   4   2       1203.00       1226.82        23.99 o
   5   4   2          0.86          0.45         5.51 o
   6   4   2        135.26        140.15        14.56 o
   7   4   2         14.38         29.02         8.88 o
   8   4   2       9616.23       9024.40       183.85 o
   9   4   2        589.14        538.00        13.50 o
  10   4   2          7.14         13.37         5.14 o
  11   4   2         33.51         33.23         6.79 o
  12   4   2          1.08         -2.23         6.83 o
  13   4   2         22.45         32.72         6.85 o
  14   4   2        116.52         96.49        13.40 o
   1   5   2       6322.42       6917.00        64.25 o
   2   5   2        216.14        147.78        11.85 o
   3   5   2       3180.82       3385.45        52.20 o
   4   5   2       2272.75       2385.44        54.86 o
   5   5   2        140.75        149.27        15.21 o
   6   5   2      11310.46      11552.39       181.76 o
   7   5   2         10.55         14.48        16.29 o
   8   5   2       2469.31       2499.02        40.62 o
   9   5   2         96.45         95.75         8.53 o
  10   5   2        705.61        727.14        22.23 o
  11   5   2         36.47         32.82         5.91 o
  12   5   2       2710.84       2760.03        51.63 o
  13   5   2          3.33          5.21         5.07 o
   0   6   2      24468.38      24024.79       596.36 o
   1   6   2         95.49        112.78         7.11 o
   2   6   2         26.93         52.92         4.64 o
   3   6   2          5.21          2.28         4.98 o
   4   6   2        392.15        399.28        17.49 o
   5   6   2       1153.79       1136.04        37.32 o
   6   6   2       2227.51       2165.79        59.32 o
   7   6   2        633.14        644.90        32.16 o
   8   6   2       1635.63       1535.52        23.20 o
   9   6   2        584.66        570.61        14.42 o
  10   6   2        602.03        578.83        17.39 o
  11   6   2        146.64        175.09        12.07 o
  12   6   2          3.03          7.47         9.21 o
  13   6   2         31.51         24.23         6.62 o
   1   7   2         24.81         13.91         8.82 o
   2   7   2       2704.57       2676.40        41.32 o
   3   7   2      11657.84      12234.33       162.98 o
   4   7   2       8881.72       8630.31       120.14 o
   5   7   2         20.13         20.70         7.34 o
   6   7   2        775.52        733.94        21.01 o
   7   7   2       3405.50       3173.18        53.93 o
   8   7   2       8394.38       8023.26        80.10 o
   9   7   2        499.13        479.27        14.04 o
  10   7   2       1458.68       1488.69        39.55 o
  11   7   2        137.84        135.05        14.12 o
  12   7   2         14.77         22.80        12.82 o
   0   8   2       6530.98       6180.61       193.77 o
   1   8   2        261.14        334.65        29.27 o
   2   8   2        317.77        373.38        13.96 o
   3   8   2        591.54        691.86        18.69 o
   4   8   2        709.50        680.47        21.13 o
   5   8   2         47.63         65.85         8.30 o
   6   8   2       1970.27       1900.24        37.90 o
   7   8   2        531.31        538.11        18.21 o
   8   8   2        165.56        165.46        12.62 o
   9   8   2         66.35         49.00         9.37 o
  10   8   2        950.79        925.35        21.38 o
  11   8   2        309.91        352.21        13.91 o
  12   8   2         19.77         19.75         8.94 o
   1   9   2         78.82        103.27        22.75 o
   2   9   2       3035.88       3071.64       116.67 o
   3   9   2        188.95        193.36         9.15 o
   4   9   2       1207.52       1161.18        24.59 o
   5   9   2        181.86        199.32        13.55 o
   6   9   2      10147.96       9608.66        97.64 o
   7   9   2         83.83         78.69         8.62 o
   8   9   2       2347.68       2275.78        32.32 o
   9   9   2          3.89         17.09         8.07 o
  10   9   2         18.04         13.20         6.95 o
  11   9   2         33.59         37.46         5.83 o
  12   9   2       1036.49       1066.41        30.20 o
   0  10   2       1270.23       1222.94        57.95 o
   1  10   2         78.50         88.95        10.69 o
   2  10   2       5903.28       5494.38        81.04 o
   3  10   2        122.56        132.39        14.78 o
   4  10   2       1160.27       1194.04        25.42 o
   5  10   2          0.50         14.44         6.62 o
   6  10   2         16.12         18.41         6.79 o
   7  10   2        163.17        160.99        10.61 o
   8  10   2        131.37        150.87         9.58 o
   9  10   2          1.71          4.22         7.11 o
  10  10   2        144.66        114.40         8.20 o
  11  10   2        230.05        247.67        13.15 o
   1  11   2        124.86        127.34        10.35 o
   2  11   2        757.08        763.18        24.93 o
   3  11   2       2764.22       2751.09        46.55 o
   4  11   2       1784.55       1718.17        31.25 o
   5  11   2       3345.45       3300.46        41.64 o
   6  11   2       1630.13       1697.10        28.30 o
   7  11   2        107.62        109.98         9.03 o
   8  11   2       1041.54       1060.66        21.93 o
   9  11   2        555.17        573.66        15.58 o
  10  11   2        895.21        880.63        16.63 o
   0  12   2       8260.27       7650.89       169.22 o
   1  12   2        490.55        505.02        27.55 o
   2  12   2       2676.14       2633.83        55.34 o
   3  12   2        404.55        489.78        54.26 o
   4  12   2        647.61        741.45        54.37 o
   5  12   2          6.54         16.05         7.18 o
   6  12   2        818.59        874.70        18.57 o
   7  12   2        216.79        202.32        14.65 o
   8  12   2         66.68         64.14         7.25 o
   9  12   2        131.42         93.90         9.26 o
  10  12   2        182.54        164.56        16.32 o
   1  13   2         18.12         25.60        11.50 o
   2  13   2        820.25        827.21        33.81 o
   3  13   2        904.05        937.24        35.02 o
   4  13   2       3410.24       3554.61        65.59 o
   5  13   2        454.72        466.70        19.09 o
   6  13   2        249.00        273.62        16.04 o
   7  13   2        469.66        437.99        17.25 o
   8  13   2          4.61          3.22         5.61 o
   9  13   2         39.61         54.20         9.72 o
   0  14   2        323.14        354.93        28.62 o
   1  14   2          0.95          4.55         5.66 o
   2  14   2       1192.19       1182.93        38.89 o
   3  14   2         60.33         68.75        12.97 o
   4  14   2          3.80         21.26         9.12 o
   5  14   2        340.71        369.32        16.87 o
   6  14   2         13.47         23.30         9.14 o
   7  14   2         30.11         40.16         6.70 o
   8  14   2        611.82        634.35        34.69 o
   1  15   2        101.74        121.67        12.68 o
   2  15   2        449.58        482.70        25.57 o
   3  15   2        753.58        758.53        21.43 o
   4  15   2         77.92         81.83         8.80 o
   5  15   2         30.94         33.56         7.93 o
   6  15   2        450.89        442.27        14.98 o
   7  15   2          0.32         10.64         7.40 o
   0  16   2       1819.77       1833.17        55.23 o
   1  16   2        200.49        177.10        13.61 o
   2  16   2        153.17        155.06        15.39 o
   3  16   2        127.82        129.03        13.41 o
   4  16   2        394.15        386.33        14.60 o
   5  16   2         26.74         28.14         6.59 o
   6  16   2        729.24        735.10        28.60 o
   1  17   2         95.45        118.31        21.50 o
   2  17   2          1.06          1.34        11.28 o
   3  17   2          0.07          4.13        21.29 o
   1   1   3       1163.72       1115.31         9.27 o
   2   1   3       1883.45       2124.21        17.31 o
   3   1   3       1412.61       1426.91        15.87 o
   4   1   3       4967.47       5352.84        61.55 o
   5   1   3       1098.18       1192.21        17.74 o
   6   1   3       4078.68       4210.82        57.63 o
   7   1   3          8.86         15.51         3.96 o
   8   1   3       3561.97       3422.14        58.18 o
   9   1   3          2.03         11.24         7.00 o
  10   1   3       2007.55       1939.32        34.64 o
  11   1   3          0.18         -4.19         5.45 o
  12   1   3       1329.01       1284.59        19.74 o
  13   1   3          0.29         -1.36         3.84 o
  14   1   3        156.69        148.79         6.71 o
   0   2   3      26175.55      25434.38       371.76 o
   1   2   3        875.30        879.32         8.91 o
   2   2   3       3330.30       3278.77        31.28 o
   3   2   3       1011.14       1072.87        14.07 o
   4   2   3        521.45        535.32        11.11 o
   5   2   3        322.38        335.67        10.66 o
   6   2   3       1267.24       1316.10        32.65 o
   7   2   3        524.18        498.04        14.96 o
   8   2   3        133.58        168.07        22.86 o
   9   2   3         35.32         37.98         6.77 o
  10   2   3        220.61        182.44        11.18 o
  11   2   3        844.23        814.92        18.48 o
  12   2   3        308.99        302.74        10.22 o
  13   2   3        120.02        110.57         6.48 o
  14   2   3        111.41        108.97         7.89 o
   1   3   3        191.68        230.00         6.14 o
   2   3   3      23709.75      24785.34       236.71 o
   3   3   3        521.14        568.34         9.25 o
   4   3   3       6689.61       7070.23        74.60 o
   5   3   3       1847.57       2012.24        34.88 o
   6   3   3        418.02        389.04        25.54 o
   7   3   3       2646.13       2645.89        63.20 o
   8   3   3       2248.08       2141.61        62.39 o
   9   3   3       1134.19       1099.90        18.17 o
  10   3   3       3684.51       3443.50        42.62 o
  11   3   3        592.69        555.00        15.97 o
  12   3   3        136.76        145.10         8.13 o
  13   3   3        183.65        147.04         7.50 o
  14   3   3         97.17        116.14         9.90 o
   0   4   3       7443.04       8106.72        84.62 o
   1   4   3        312.33        327.77         5.59 o
   2   4   3       7762.90       7752.77        77.54 o
   3   4   3        435.85        474.69        10.88 o
   4   4   3        392.17        401.08        11.85 o
   5   4   3        385.77        466.72        15.36 o
   6   4   3         32.45         68.38         8.17 o
   7   4   3        247.03        241.84        17.35 o
   8   4   3        714.54        708.49        35.17 o
   9   4   3       3333.27       3236.75        35.95 o
  10   4   3         89.01        116.51         7.21 o
  11   4   3        829.24        823.39        20.48 o
  12   4   3          0.53          1.57         4.89 o
  13   4   3         84.50         76.55         8.71 o
  14   4   3        180.38        178.77        12.51 o
   1   5   3        171.10        185.21         5.32 o
   2   5   3         48.37         50.08         5.79 o
   3   5   3        180.79        200.93        10.30 o
   4   5   3        245.17        325.00        28.60 o
   5   5   3        680.90        747.75        20.33 o
   6   5   3       1013.94        954.00        28.63 o
   7   5   3          3.00          5.71        15.50 o
   8   5   3        729.83        722.43        21.05 o
   9   5   3         20.63         15.92         5.41 o
  10   5   3         50.24         37.94         6.23 o
  11   5   3        201.01        214.93        10.11 o
  12   5   3        130.09        138.99        11.13 o
  13   5   3         35.83         29.43         6.47 o
   0   6   3       7194.24       6923.87       179.57 o
   1   6   3       5921.52       6438.29       106.88 o
   2   6   3       2007.95       1846.71        25.64 o
   3   6   3       2483.71       2888.96        66.38 o
   4   6   3          8.18         25.09        10.12 o
   5   6   3        401.36        461.83        24.34 o
   6   6   3       1938.44       1905.46        57.85 o
   7   6   3        113.38        115.49        14.66 o
   8   6   3         48.19         66.10         7.74 o
   9   6   3        830.36        795.73        26.89 o
  10   6   3          0.03          1.72         6.05 o
  11   6   3         55.40         54.92         5.85 o
  12   6   3          0.25         14.45        10.83 o
  13   6   3         73.38         80.36         7.87 o
   1   7   3          1.39         61.34        59.80 o
   2   7   3        304.57        285.93         8.99 o
   3   7   3       1934.18       1925.22        38.18 o
   4   7   3       1010.68       1060.58        27.71 o
   5   7   3         15.41          8.46         7.11 o
   6   7   3         43.35         46.68        11.92 o
   7   7   3        237.66        249.55        15.16 o
   8   7   3         39.89         41.24         6.20 o
   9   7   3        223.40        219.25        11.05 o
  10   7   3          2.54         -1.46         8.03 o
  11   7   3          0.27         -5.67         5.67 o
  12   7   3        262.09        283.13        22.48 o
   0   8   3       7791.46       7367.46       225.82 o
   1   8   3         64.88         83.99        13.50 o
   2   8   3       6642.78       6610.13       142.95 o
   3   8   3        146.60        136.93        11.64 o
   4   8   3          4.13          9.76         6.46 o
   5   8   3        501.16        495.59        24.83 o
   6   8   3        101.86        110.98        12.68 o
   7   8   3        530.19        493.27        17.32 o
   8   8   3         48.07         57.37         8.28 o
   9   8   3         17.95         17.62         8.77 o
  10   8   3         21.31         41.97         8.34 o
  11   8   3         20.23         22.38         6.70 o
  12   8   3          9.42          1.30         6.99 o
   1   9   3        231.51        288.24        23.94 o
   2   9   3        578.87        541.27        43.99 o
   3   9   3          5.96         13.74         5.80 o
   4   9   3        357.88        347.29        19.95 o
   5   9   3        163.19        175.17        12.29 o
   6   9   3        143.74        137.94        11.27 o
   7   9   3          2.12          0.08         7.60 o
   8   9   3        415.98        454.90        16.60 o
   9   9   3         36.81         30.43         7.52 o
  10   9   3        136.66        170.47        12.78 o
  11   9   3         20.81         23.33         5.51 o
  12   9   3        461.81        456.84        18.77 o
   0  10   3       7439.43       7319.04       131.60 o
   1  10   3       1541.15       1572.79        34.18 o
   2  10   3       5975.61       5722.77       141.81 o
   3  10   3         81.22        111.31        13.25 o
   4  10   3        798.97        861.68        21.88 o
   5  10   3         18.57         27.75         6.50 o
   6  10   3       1373.73       1369.62        27.23 o
   7  10   3       1959.99       2039.89        32.16 o
   8  10   3       1180.70       1173.14        23.48 o
   9  10   3         81.78         84.89         8.37 o
  10  10   3         50.76         53.09         7.27 o
  11  10   3         55.63         47.23         6.06 o
   1  11   3         29.89          8.65         8.32 o
   2  11   3         78.51         68.34         7.11 o
   3  11   3        489.51        515.81        18.64 o
   4  11   3       3141.53       2989.60        48.06 o
   5  11   3         67.76         99.69         8.38 o
   6  11   3        581.38        547.11        15.37 o
   7  11   3          3.13         11.78         6.39 o
   8  11   3       1434.93       1487.77        24.45 o
   9  11   3         91.70         98.94         7.85 o
  10  11   3       1192.18       1142.39        23.46 o
  11  11   3          1.72          3.31         8.69 o
   0  12   3       2974.61       2854.96        85.94 o
   1  12   3         10.50         20.94         8.60 o
   2  12   3        213.50        242.01        19.13 o
   3  12   3         27.93         39.70        14.08 o
   4  12   3          0.37         17.50        10.73 o
   5  12   3          2.58         -2.01         6.70 o
   6  12   3       1284.57       1304.22        30.35 o
   7  12   3        128.22        129.06         7.67 o
   8  12   3        526.39        494.85        19.66 o
   9  12   3        278.25        280.03        11.57 o
  10  12   3        218.60        240.27        20.24 o
   1  13   3        369.03        409.64        22.69 o
   2  13   3        224.94        226.63        17.71 o
   3  13   3        600.99        614.52        30.48 o
   4  13   3        256.81        217.05        16.70 o
   5  13   3          3.60         -1.44         8.54 o
   6  13   3        671.09        634.78        26.67 o
   7  13   3        520.01        493.80        17.01 o
   8  13   3       2101.14       2021.11        42.24 o
   9  13   3        365.93        358.22        19.61 o
   0  14   3         93.07        101.98        19.99 o
   1  14   3          4.13         13.52         6.84 o
   2  14   3        295.11        313.32        17.85 o
   3  14   3       1092.85       1168.09        39.25 o
   4  14   3       1131.28       1150.45        47.28 o
   5  14   3        389.52        414.21        23.82 o
   6  14   3        501.97        484.62        17.34 o
   7  14   3        124.49        121.96         9.24 o
   8  14   3          0.92         13.32        14.71 o
   1  15   3         48.26         40.66        18.42 o
   2  15   3         38.51         54.65        15.45 o
   3  15   3         59.65         65.32        16.86 o
   4  15   3        782.93        818.35        19.37 o
   5  15   3        229.86        216.38        13.70 o
   6  15   3         95.44         87.70         7.90 o
   7  15   3         10.92          2.90        10.60 o
   0  16   3        162.02        152.78        45.27 o
   1  16   3        129.21        144.01        13.92 o
   2  16   3       1327.46       1219.63        43.18 o
   3  16   3        168.36        147.23        11.16 o
   4  16   3       1433.40       1404.28        41.39 o
   5  16   3         29.38         27.65         6.57 o
   6  16   3        740.06        707.41        18.95 o
   2  17   3          0.24          3.62        10.63 o
   3  17   3        454.77        340.44        22.34 o
   4  17   3         81.20         52.89         9.78 o
   0   0   4       5520.98       5121.99        79.51 o
   1   0   4      36937.60      33726.66       387.21 o
   2   0   4        378.23        365.33         9.16 o
   3   0   4       1133.65       1080.03        17.45 o
   4   0   4         10.08         32.19         4.64 o
   5   0   4         20.57         26.86         5.52 o
   6   0   4         15.37         35.22         6.18 o
   7   0   4       1065.45       1304.82        34.16 o
   8   0   4        155.62        159.45        15.89 o
   9   0   4         64.31         71.55        11.63 o
  10   0   4        617.80        515.35        22.17 o
  11   0   4       1805.58       1808.81        34.56 o
  12   0   4       2768.06       2743.91        43.18 o
  13   0   4         28.72         31.17         5.93 o
  14   0   4       1945.67       1865.87        33.52 o
   1   1   4      23487.54      23028.79       157.62 o
   2   1   4       6564.74       6552.41        53.12 o
   3   1   4        933.67        949.93        10.94 o
   4   1   4      12170.25      12276.20       116.36 o
   5   1   4       8214.83       9154.48        97.93 o
   6   1   4       1896.70       1984.19        26.88 o
   7   1   4        685.21        743.14        15.86 o
   8   1   4        665.41        706.78        51.90 o
   9   1   4        323.91        330.50        12.22 o
  10   1   4        830.32        858.17        22.76 o
  11   1   4          1.54          2.98         5.79 o
  12   1   4        231.82        222.13         9.70 o
  13   1   4         16.37         20.37         4.15 o
  14   1   4        419.90        387.97        12.53 o
   0   2   4         30.15         28.59         3.09 o
   1   2   4      11285.09      11387.11        79.27 o
   2   2   4      34203.88      33778.44       249.28 o
   3   2   4       1640.52       1574.60        17.11 o
   4   2   4        413.13        319.59         9.40 o
   5   2   4       1178.98       1260.07        21.44 o
   6   2   4        726.36        797.97        21.71 o
   7   2   4       2774.76       2920.64        51.05 o
   8   2   4       8787.91       8261.45       239.64 o
   9   2   4       1858.80       1667.00        22.74 o
  10   2   4        616.78        648.04        18.12 o
  11   2   4        176.44        165.58         9.66 o
  12   2   4        203.47        209.16         9.47 o
  13   2   4          2.93          2.66         4.21 o
  14   2   4        203.23        173.69         9.08 o
   1   3   4        132.18        150.99         3.95 o
   2   3   4      14326.41      13837.18       131.32 o
   3   3   4        531.51        644.19         9.91 o
   4   3   4       3258.24       3192.49        35.04 o
   5   3   4       1555.23       1612.35        27.50 o
   6   3   4       7098.15       6841.91       111.72 o
   7   3   4        621.31        627.07        31.74 o
   8   3   4       2613.00       2588.52        70.74 o
   9   3   4        187.53        171.89         8.85 o
  10   3   4        460.07        407.71        13.02 o
  11   3   4         29.97         17.81         5.99 o
  12   3   4       2375.43       2391.39        30.13 o
  13   3   4          7.97          3.78         5.47 o
  14   3   4         76.78         82.26         8.75 o
   0   4   4       3638.78       3575.01        43.86 o
   1   4   4        381.44        407.71         7.39 o
   2   4   4       1192.33       1334.92        16.73 o
   3   4   4       3671.81       3854.98        56.26 o
   4   4   4        933.45       1058.60        25.27 o
   5   4   4         90.65        146.45         9.31 o
   6   4   4        503.15        447.16        18.58 o
   7   4   4        165.32        189.30        18.54 o
   8   4   4         18.85         36.40         8.21 o
   9   4   4        446.13        486.01        12.37 o
  10   4   4       2292.67       2116.05        27.17 o
  11   4   4        262.78        246.87        12.24 o
  12   4   4         65.90         76.22         8.04 o
  13   4   4        144.63        127.89         9.94 o
   1   5   4       1501.56       1772.67        27.97 o
   2   5   4       3302.26       3661.05        55.82 o
   3   5   4        339.88        346.96        13.01 o
   4   5   4       8676.10       8243.34       133.98 o
   5   5   4        480.36        614.29        35.21 o
   6   5   4        226.00        288.55        17.37 o
   7   5   4        306.15        325.68        17.65 o
   8   5   4       6959.21       6471.57        82.85 o
   9   5   4        398.03        401.47        12.94 o
  10   5   4       2594.63       2564.91        34.68 o
  11   5   4        806.61        825.85        16.49 o
  12   5   4          0.13         -5.20         5.64 o
  13   5   4        240.21        269.30        19.13 o
   0   6   4       2120.02       1864.91        46.51 o
   1   6   4       1843.17       1891.23        29.60 o
   2   6   4       8464.80       8518.61       131.17 o
   3   6   4        111.88        131.04         9.38 o
   4   6   4        322.76        383.89        62.58 o
   5   6   4         32.69         33.75        11.20 o
   6   6   4       2215.28       2105.98        59.99 o
   7   6   4         74.44         67.14        10.43 o
   8   6   4       3155.77       3051.40        36.73 o
   9   6   4         50.32         50.98         5.83 o
  10   6   4         67.22         55.20         7.52 o
  11   6   4        250.55        238.25        11.36 o
  12   6   4        221.74        171.20        18.48 o
  13   6   4         66.04         98.23         9.21 o
   1   7   4        288.71        360.88        12.11 o
   2   7   4        621.73        539.45        16.84 o
   3   7   4       5235.70       5736.17        82.17 o
   4   7   4       1736.18       1779.70        52.86 o
   5   7   4        681.66        688.29        23.57 o
   6   7   4       6699.64       6270.86       108.39 o
   7   7   4         12.77         24.91         6.52 o
   8   7   4       2954.75       2831.67        40.17 o
   9   7   4        384.92        370.78        14.13 o
  10   7   4        573.48        550.51        19.17 o
  11   7   4         23.72         26.54         6.12 o
  12   7   4       1719.97       1804.36        42.88 o
   0   8   4       4409.77       4641.06       154.19 o
   1   8   4        370.10        471.74        26.85 o
   2   8   4        605.33        576.49        19.79 o
   3   8   4         73.77         82.59         6.53 o
   4   8   4        308.16        320.95        13.33 o
   5   8   4       1801.70       1944.01        65.75 o
   6   8   4        137.18        162.77        12.44 o
   7   8   4        205.81        214.63         9.71 o
   8   8   4       1189.09       1196.11        24.66 o
   9   8   4         75.84         64.80         9.72 o
  10   8   4       1105.43       1100.12        26.12 o
  11   8   4         10.20         17.47         5.81 o
  12   8   4         46.27         45.50         8.83 o
   1   9   4       1866.87       2143.75        79.18 o
   2   9   4        715.83        695.90        37.49 o
   3   9   4          9.53         14.44         6.19 o
   4   9   4       2810.71       2648.36        64.91 o
   5   9   4        669.52        635.81        15.28 o
   6   9   4         47.18         52.92         9.04 o
   7   9   4        535.51        554.11        17.38 o
   8   9   4       4337.47       4167.85        51.99 o
   9   9   4         12.92         13.70         8.66 o
  10   9   4       1260.24       1308.79        30.93 o
  11   9   4        419.22        437.95        11.83 o
  12   9   4         18.60         18.61         9.64 o
   0  10   4      10857.64      10381.67       193.53 o
   1  10   4        732.84        648.99        22.32 o
   2  10   4        145.03        129.65        13.49 o
   3  10   4        197.00        230.31        10.15 o
   4  10   4        491.74        467.52        15.75 o
   5  10   4         22.27         32.23         7.28 o
   6  10   4       4280.28       4340.18        51.33 o
   7  10   4         73.26         76.15         8.69 o
   8  10   4         12.07         11.10         6.04 o
   9  10   4         27.74         32.59         7.40 o
  10  10   4        239.02        235.30        10.73 o
  11  10   4        101.00         94.38         8.23 o
   1  11   4       1558.91       1588.50        30.43 o
   2  11   4        167.95        182.24        11.58 o
   3  11   4        156.98        128.69        14.16 o
   4  11   4        692.74        667.65        20.39 o
   5  11   4        318.06        316.54        13.37 o
   6  11   4       2272.11       2273.31        33.50 o
   7  11   4        231.18        240.73        14.01 o
   8  11   4        302.74        366.48        12.51 o
   9  11   4        124.83        144.82         9.58 o
  10  11   4          5.79          0.40         5.73 o
  11  11   4        364.53        371.59        18.52 o
   0  12   4         50.81         46.09        12.24 o
   1  12   4        187.25        210.92        12.83 o
   2  12   4       5038.62       4968.21        87.19 o
   3  12   4          5.80          3.40        10.41 o
   4  12   4        892.67        914.39        20.29 o
   5  12   4          1.72         -0.45         6.04 o
   6  12   4         52.58         36.31        10.20 o
   7  12   4        386.31        403.13        15.26 o
   8  12   4       1509.30       1559.04        24.97 o
   9  12   4         88.87         81.22         6.99 o
  10  12   4        131.46        159.37        17.01 o
   1  13   4         16.28         16.66         8.38 o
   2  13   4        905.55        935.33        36.41 o
   3  13   4        126.52        142.47        16.92 o
   4  13   4        108.57        107.48        13.16 o
   5  13   4        178.71        180.84        29.08 o
   6  13   4         98.19        104.66        14.29 o
   7  13   4         32.07         28.73         8.19 o
   8  13   4        676.63        644.85        20.96 o
   9  13   4         64.03         91.43        10.78 o
   0  14   4       2687.70       2708.01        78.50 o
   1  14   4        178.67        181.71        11.70 o
   2  14   4       1072.94       1127.45        29.72 o
   3  14   4        557.21        554.23        28.26 o
   4  14   4       1461.16       1422.93        35.07 o
   5  14   4          9.14          7.53         7.77 o
   6  14   4        965.19       1047.97        25.29 o
   7  14   4         33.34         37.11         6.54 o
   8  14   4          1.86          6.22         9.88 o
   1  15   4        307.48        292.90        21.28 o
   2  15   4        279.51        258.25        20.07 o
   3  15   4         30.37         26.60         9.86 o
   4  15   4        852.39        926.51        20.59 o
   5  15   4        169.12        160.23         9.99 o
   6  15   4         13.91         16.66         8.10 o
   7  15   4          6.51          8.79         5.75 o
   0  16   4        142.78        167.09        17.57 o
   1  16   4        495.06        455.26        21.92 o
   2  16   4       1609.27       1504.88        32.80 o
   3  16   4          8.36         -1.64         9.79 o
   4  16   4         14.79         21.86         6.23 o
   5  16   4        194.10        156.40        35.08 o
   2  17   4        233.41        228.32        20.46 o
   3  17   4         60.30         37.70        10.66 o
   1   1   5       1629.50       1670.60        15.57 o
   2   1   5          2.23         13.94         2.34 o
   3   1   5       1258.69       1278.65        14.19 o
   4   1   5        905.05        905.80        13.08 o
   5   1   5        237.52        245.65         8.11 o
   6   1   5       2824.89       2659.73        34.24 o
   7   1   5        672.91        722.62        15.60 o
   8   1   5       7183.73       6985.02       218.02 o
   9   1   5       1383.72       1410.75        24.81 o
  10   1   5       5216.94       4924.40        55.25 o
  11   1   5          3.00          2.13         5.84 o
  12   1   5        150.39        159.06         7.93 o
  13   1   5        159.09        154.34         7.30 o
  14   1   5        433.66        489.03        14.76 o
   0   2   5      16529.35      16149.02       152.44 o
   1   2   5       2209.93       2337.27        19.84 o
   2   2   5       2638.50       2674.16        23.31 o
   3   2   5          1.93          3.20         2.36 o
   4   2   5        332.05        390.75        10.02 o
   5   2   5         39.84         49.44         5.87 o
   6   2   5        119.82        180.64         9.64 o
   7   2   5         22.96         19.74         5.77 o
   8   2   5        306.28        276.54        20.53 o
   9   2   5        448.11        432.60        11.90 o
  10   2   5         43.64         45.03         6.00 o
  11   2   5         57.28         47.59         6.93 o
  12   2   5         51.87         64.22         7.45 o
  13   2   5          7.39          7.84         3.94 o
  14   2   5         64.83         59.22         8.68 o
   1   3   5       5605.46       5703.56        45.96 o
   2   3   5      10025.04      10539.56        91.15 o
   3   3   5        663.69        682.85        11.91 o
   4   3   5        465.83        587.71        11.56 o
   5   3   5        413.40        507.22        12.72 o
   6   3   5       2943.39       2959.36        45.90 o
   7   3   5          0.07          0.15         6.98 o
   8   3   5       3491.79       3280.78        72.71 o
   9   3   5        713.06        660.58        14.16 o
  10   3   5       2691.03       2542.20        31.16 o
  11   3   5         38.87         12.88         7.61 o
  12   3   5        154.72        158.62         8.37 o
  13   3   5         41.18         32.45         5.48 o
   0   4   5       2088.43       1991.65        25.00 o
   1   4   5        448.63        478.43         7.12 o
   2   4   5       1150.18       1074.50        15.21 o
   3   4   5       2888.01       3271.53        36.26 o
   4   4   5       1696.25       1740.14        25.96 o
   5   4   5         30.39         22.94         8.50 o
   6   4   5        521.34        496.32        20.89 o
   7   4   5        588.49        662.96        36.73 o
   8   4   5        448.02        410.64        18.36 o
   9   4   5        161.59        163.54         8.28 o
  10   4   5         69.59         68.31         6.33 o
  11   4   5         13.52         11.82         5.57 o
  12   4   5        376.37        441.03        26.89 o
  13   4   5         39.39         50.56        11.36 o
   1   5   5          5.42         12.67         3.06 o
   2   5   5        218.18        240.28         7.30 o
   3   5   5       1723.00       1828.23        61.21 o
   4   5   5        457.51        548.85        17.57 o
   5   5   5         59.81         43.79         7.82 o
   6   5   5        137.23        124.35        14.64 o
   7   5   5         12.43         25.51         8.93 o
   8   5   5       1060.74       1022.64        18.74 o
   9   5   5        618.41        597.53        15.16 o
  10   5   5        888.09        846.37        17.67 o
  11   5   5         10.85          3.06         7.76 o
  12   5   5         35.12         31.89         7.24 o
  13   5   5          1.31          3.38         6.14 o
   0   6   5      10321.42      10416.49       316.05 o
   1   6   5         34.36         64.01         5.98 o
   2   6   5       6620.06       6713.34       119.45 o
   3   6   5       3916.45       4525.73        69.94 o
   4   6   5       1309.55       1280.85        40.90 o
   5   6   5        356.53        423.75        25.11 o
   6   6   5        796.20        713.41        33.46 o
   7   6   5        222.28        218.69        11.61 o
   8   6   5       3219.16       3200.77        38.19 o
   9   6   5         47.41         37.54         7.82 o
  10   6   5         49.82         45.90         7.62 o
  11   6   5         27.37         22.42         6.46 o
  12   6   5        250.21        181.64        34.55 o
  13   6   5         24.23          3.46        11.81 o
   1   7   5        174.00        194.35         9.48 o
   2   7   5        482.04        478.66        17.12 o
   3   7   5       2366.86       2589.74        43.09 o
   4   7   5         23.60         35.76        10.65 o
   5   7   5        514.94        605.65        22.39 o
   6   7   5         46.64         51.96        11.18 o
   7   7   5       1376.76       1313.03        22.20 o
   8   7   5       1553.26       1499.57        26.26 o
   9   7   5        430.88        465.60        16.67 o
  10   7   5       1296.74       1312.19        23.45 o
  11   7   5         19.56         23.13         7.70 o
  12   7   5        332.45        331.59        18.16 o
   0   8   5       5052.45       4804.89       159.89 o
   1   8   5       2539.41       2684.98        72.62 o
   2   8   5       3092.06       2962.14        57.65 o
   3   8   5         45.38         56.00        11.64 o
   4   8   5        553.36        599.84        17.35 o
   5   8   5         63.02        105.04        12.80 o
   6   8   5          3.50          5.81         7.32 o
   7   8   5        359.44        338.97        12.07 o
   8   8   5        412.72        427.02        13.89 o
   9   8   5          2.27         11.45         8.53 o
  10   8   5        343.40        372.09        14.33 o
  11   8   5         28.71         32.76         6.66 o
  12   8   5          0.84         -1.83        19.33 o
   1   9   5       1296.44       1371.84        34.85 o
   2   9   5        342.69        266.79        15.92 o
   3   9   5        865.55        851.01        28.21 o
   4   9   5         68.47         44.83         9.99 o
   5   9   5        767.70        747.83        17.56 o
   6   9   5        152.14        142.23         8.73 o
   7   9   5          3.03          0.76         7.17 o
   8   9   5        554.27        564.18        16.03 o
   9   9   5        101.47        109.38        10.86 o
  10   9   5        954.03        982.63        22.90 o
  11   9   5        291.41        303.16        11.54 o
  12   9   5        209.53        212.74        15.69 o
   0  10   5        400.77        281.54        22.39 o
   1  10   5        689.93        747.00        24.13 o
   2  10   5       1132.87       1079.71        23.87 o
   3  10   5         19.85         30.57         5.88 o
   4  10   5       1465.08       1401.18        21.14 o
   5  10   5         46.53         51.79         7.94 o
   6  10   5         50.90         32.54         8.42 o
   7  10   5        182.86        170.86        11.94 o
   8  10   5        362.59        366.79        13.47 o
   9  10   5          6.64         14.80         6.75 o
  10  10   5        151.86        159.59         8.71 o
  11  10   5         15.31         19.79         6.23 o
   1  11   5          1.31          3.54         7.23 o
   2  11   5          3.10         -1.91         6.10 o
   3  11   5         14.08          8.38         5.55 o
   4  11   5         13.35          7.51         8.34 o
   5  11   5        588.12        587.52        14.81 o
   6  11   5       1337.98       1325.57        24.15 o
   7  11   5          6.83         10.44         6.31 o
   8  11   5        865.20        894.87        17.69 o
   9  11   5         81.70         97.30         7.66 o
  10  11   5        805.20        822.89        15.35 o
   0  12   5          6.51         10.38        10.10 o
   1  12   5          9.85         16.70         7.97 o
   2  12   5        100.98        109.23        12.79 o
   3  12   5         91.04        119.41        15.33 o
   4  12   5         28.03         24.57         7.04 o
   5  12   5        221.06        226.68        12.72 o
   6  12   5         23.22         28.11         6.36 o
   7  12   5          3.67          5.10         6.82 o
   8  12   5        253.75        273.70        13.99 o
   9  12   5        247.40        252.15        11.30 o
  10  12   5          7.00         -1.57         6.48 o
   1  13   5        275.71        306.43        13.39 o
   2  13   5         40.92         62.53        22.49 o
   3  13   5        268.29        232.45        20.37 o
   4  13   5        182.05        238.71        25.49 o
   5  13   5         42.35         47.19        10.39 o
   6  13   5         93.57         92.16        11.11 o
   7  13   5         66.12         49.75         8.71 o
   8  13   5        833.66        916.78        24.87 o
   9  13   5         10.38         -7.00        15.75 o
   0  14   5         63.62         63.24        16.36 o
   1  14   5       1267.92       1301.44        31.03 o
   2  14   5         67.21         57.64         9.60 o
   3  14   5         77.22         84.37         9.66 o
   4  14   5          0.23          7.26         7.61 o
   5  14   5        225.94        239.95        14.57 o
   6  14   5        295.19        321.65        15.51 o
   7  14   5        237.72        238.21        11.69 o
   8  14   5         79.16         71.65        15.91 o
   1  15   5        103.76        109.81        15.66 o
   2  15   5          2.77         -1.93         5.14 o
   3  15   5        270.00        261.16        11.96 o
   4  15   5        152.44        149.63         9.39 o
   5  15   5         79.62         78.94         7.42 o
   6  15   5        671.68        621.46        18.63 o
   7  15   5         11.27          3.73         5.39 o
   0  16   5         39.99         42.29        20.17 o
   1  16   5         79.12         65.72        12.29 o
   2  16   5         22.81         25.78         8.93 o
   3  16   5        385.33        345.30        17.11 o
   4  16   5        537.20        467.96        38.25 o
   5  16   5         27.34         18.62         6.29 o
   2  17   5          0.42          7.27         9.51 o
   3  17   5        106.79         95.39        14.16 o
   0   0   6      11457.16      11140.31       165.18 o
   1   0   6       1319.97       1293.12        22.71 o
   2   0   6       8379.01       8220.43        87.98 o
   3   0   6        597.34        650.56        19.70 o
   4   0   6       3100.39       3178.86        43.17 o
   5   0   6        376.74        389.26        14.83 o
   6   0   6        877.42       1021.74        25.39 o
   7   0   6        912.24        809.52        22.74 o
   8   0   6       3956.16       3565.07       124.03 o
   9   0   6       1130.18       1191.51        31.90 o
  10   0   6        967.02        936.68        27.93 o
  11   0   6        819.49        804.84        24.67 o
  12   0   6         11.34          7.89         6.19 o
  13   0   6        221.73        265.47        18.72 o
   1   1   6       1894.98       2030.93        17.73 o
   2   1   6        450.00        537.36         7.55 o
   3   1   6       1697.46       1699.07        17.37 o
   4   1   6       4418.08       4513.30        48.26 o
   5   1   6       1737.64       1807.74        25.51 o
   6   1   6       5663.99       5761.68        66.18 o
   7   1   6       1051.92       1018.29        16.93 o
   8   1   6        540.84        533.36        31.22 o
   9   1   6        335.03        319.11        11.64 o
  10   1   6         40.19         39.36         6.77 o
  11   1   6       1511.96       1449.72        23.53 o
  12   1   6       1020.99       1104.01        16.77 o
  13   1   6         51.06         31.87         4.22 o
   0   2   6     110370.82     102408.30       941.75 o
   1   2   6         70.66         82.16         3.52 o
   2   2   6        178.02        187.33         5.11 o
   3   2   6        522.51        507.00         9.94 o
   4   2   6       5396.57       5604.85        50.97 o
   5   2   6         65.48         74.02         7.38 o
   6   2   6       5539.49       5607.94        72.70 o
   7   2   6        140.07        143.15        13.80 o
   8   2   6        155.08        145.09        12.56 o
   9   2   6        114.16        117.18         7.44 o
  10   2   6       3038.97       2862.59        36.91 o
  11   2   6        500.83        471.33        13.49 o
  12   2   6        441.27        439.39        12.78 o
  13   2   6          1.48          1.73         3.50 o
   1   3   6        149.29        130.66         4.54 o
   2   3   6       6488.01       6619.56        63.98 o
   3   3   6       1973.48       2090.72        26.60 o
   4   3   6       6027.97       5867.98        62.85 o
   5   3   6        544.62        470.88        12.99 o
   6   3   6        223.65        296.11        14.16 o
   7   3   6         21.49         22.44         8.56 o
   8   3   6       1383.32       1289.89        25.33 o
   9   3   6         64.36         64.57         6.46 o
  10   3   6       5008.60       4993.01        53.83 o
  11   3   6        174.14        157.74        11.76 o
  12   3   6         29.89         36.71         5.57 o
  13   3   6        506.38        500.46        17.19 o
   0   4   6         77.90         80.63         4.95 o
   1   4   6       2456.94       2471.34        29.86 o
   2   4   6       6434.12       6137.54        69.96 o
   3   4   6         44.27         62.25         5.31 o
   4   4   6       3522.26       4109.96        50.38 o
   5   4   6         55.28         41.43         7.72 o
   6   4   6       1266.01       1476.23        45.62 o
   7   4   6        263.22        231.14        15.34 o
   8   4   6       1993.81       1816.81        24.34 o
   9   4   6       1000.40        943.40        18.12 o
  10   4   6        678.38        689.65        21.30 o
  11   4   6        192.61        201.42        10.78 o
  12   4   6         34.41         31.08        10.09 o
  13   4   6          4.46          8.24         4.81 o
   1   5   6         20.19         57.73         8.97 o
   2   5   6       1451.14       1331.89        22.65 o
   3   5   6        526.80        541.54        17.09 o
   4   5   6          5.21         -3.07         5.81 o
   5   5   6       1976.88       2201.85        49.65 o
   6   5   6       4316.43       4154.37        78.66 o
   7   5   6          8.00          9.16        10.43 o
   8   5   6        583.17        521.42        18.20 o
   9   5   6          3.75          8.07         5.87 o
  10   5   6       1582.19       1599.55        24.64 o
  11   5   6        407.12        452.17        15.31 o
  12   5   6       2439.86       2525.14        86.70 o
  13   5   6         54.92         69.17         7.55 o
   0   6   6       5694.90       5623.83        93.17 o
   1   6   6       2090.32       2179.12        29.91 o
   2   6   6       5645.46       5780.18        77.26 o
   3   6   6        485.29        578.49        23.89 o
   4   6   6        132.48        148.21        11.83 o
   5   6   6        131.29        160.89        24.16 o
   6   6   6        621.85        602.98        32.75 o
   7   6   6       1679.10       1663.52        28.58 o
   8   6   6       1724.74       1694.13        25.63 o
   9   6   6        377.36        389.74        15.59 o
  10   6   6        463.12        472.52        17.89 o
  11   6   6          0.79          4.28         5.44 o
  12   6   6        121.41        130.18        14.98 o
  13   6   6        157.92        165.32        17.35 o
   1   7   6        295.64        270.82        10.87 o
   2   7   6       6985.46       7046.24       103.35 o
   3   7   6        244.04        201.75        15.16 o
   4   7   6       2723.57       2321.53        45.83 o
   5   7   6          3.35         13.28        12.98 o
   6   7   6       1611.51       1561.63        32.16 o
   7   7   6          0.46          3.30         5.93 o
   8   7   6       2002.35       1789.89        31.02 o
   9   7   6        357.37        294.61        13.20 o
  10   7   6       4941.86       5025.50        62.20 o
  11   7   6         56.15         74.95         9.30 o
  12   7   6          2.49         -1.88         7.43 o
   0   8   6        898.03        766.98        49.21 o
   1   8   6         47.29         51.51         6.27 o
   2   8   6       3210.83       3463.39        66.16 o
   3   8   6        611.00        576.87        33.69 o
   4   8   6       2531.66       2544.45        46.60 o
   5   8   6        399.69        394.44        20.83 o
   6   8   6        888.17        978.27        20.99 o
   7   8   6        371.64        353.68        11.85 o
   8   8   6       1346.29       1302.05        23.66 o
   9   8   6        212.69        267.61        14.92 o
  10   8   6        452.59        488.13        16.46 o
  11   8   6          2.67         -5.74         6.31 o
  12   8   6        493.07        450.39        16.03 o
   1   9   6       1144.63       1101.14        27.99 o
   2   9   6        222.59        272.44        15.88 o
   3   9   6       1995.67       2001.49        44.39 o
   4   9   6        247.54        238.76        12.04 o
   5   9   6        162.27        151.06         9.10 o
   6   9   6       2198.78       2064.78        31.24 o
   7   9   6        468.77        480.29        13.44 o
   8   9   6       1376.62       1326.58        30.08 o
   9   9   6        463.92        435.73        20.43 o
  10   9   6       1285.07       1217.97        21.75 o
  11   9   6          7.38          6.24         5.31 o
   0  10   6        972.77       1158.89        47.44 o
   1  10   6         51.33         70.83         8.85 o
   2  10   6       4300.77       4043.18        55.43 o
   3  10   6        720.30        665.01        17.52 o
   4  10   6       2237.33       2173.18        30.16 o
   5  10   6        669.13        657.29        15.20 o
   6  10   6        677.51        733.98        20.59 o
   7  10   6          2.41         -4.62         7.19 o
   8  10   6       2421.23       2468.50        44.39 o
   9  10   6         82.45         76.12         8.11 o
  10  10   6        763.32        770.35        15.66 o
  11  10   6         48.30         49.88         6.09 o
   1  11   6        181.09        215.34        14.15 o
   2  11   6        387.29        371.32        13.48 o
   3  11   6         12.66         19.18         6.49 o
   4  11   6       1335.77       1356.16        26.74 o
   5  11   6        126.54        135.59         8.88 o
   6  11   6         43.06         51.40         7.89 o
   7  11   6        668.67        715.94        17.68 o
   8  11   6         72.75         85.43         8.43 o
   9  11   6          0.42         -5.13         5.13 o
  10  11   6        841.74        892.60        25.18 o
   0  12   6       6432.11       6128.66       109.25 o
   1  12   6         81.61         78.04         8.55 o
   2  12   6        259.10        246.27        12.98 o
   3  12   6         16.42         -9.31        10.51 o
   4  12   6        581.98        620.82        19.83 o
   5  12   6         63.94         80.59         7.92 o
   6  12   6        433.66        505.36        17.04 o
   7  12   6          1.92          3.94         5.82 o
   8  12   6        122.35        104.53         8.10 o
   9  12   6          0.97          0.77         4.81 o
  10  12   6        397.54        386.32        29.76 o
   1  13   6         22.76         42.87         7.27 o
   2  13   6         87.55         77.41        11.25 o
   3  13   6       1540.76       1520.10        37.69 o
   4  13   6         30.25         34.39         9.92 o
   5  13   6        411.34        439.52        18.92 o
   6  13   6        259.26        276.76        16.68 o
   7  13   6          5.84          8.23         7.36 o
   8  13   6         17.35         21.53         8.98 o
   9  13   6          1.86          0.13        12.77 o
   0  14   6        852.49        855.88        24.81 o
   1  14   6         10.38         13.86         7.80 o
   2  14   6       3913.28       3916.56        75.10 o
   3  14   6          5.92          5.82        10.64 o
   4  14   6        830.18        871.57        21.78 o
   5  14   6         11.03         -5.19         8.35 o
   6  14   6        137.95        141.03        11.90 o
   7  14   6         14.15          3.40         6.91 o
   8  14   6       1292.25       1377.24        51.82 o
   1  15   6        145.09        132.85        13.91 o
   2  15   6        603.55        605.67        15.56 o
   3  15   6          4.05          2.02         5.38 o
   4  15   6         17.86         20.81         5.83 o
   5  15   6        223.78        268.04        11.50 o
   6  15   6        246.82        262.95        10.85 o
   0  16   6       1930.83       1976.83        80.70 o
   1  16   6        342.98        324.81        22.98 o
   2  16   6          6.14          6.18         6.63 o
   3  16   6         28.33         29.93         9.12 o
   4  16   6        188.50        188.66        13.35 o
   5  16   6         44.91         45.93         9.85 o
   2  17   6          0.42          0.71         9.04 o
   1   1   7       3438.71       3827.28        30.83 o
   2   1   7        226.04        292.88         6.38 o
   3   1   7       1707.88       1880.83        19.38 o
   4   1   7        167.45        238.53         7.05 o
   5   1   7        265.59        271.23         9.19 o
   6   1   7       3856.56       3909.03        53.08 o
   7   1   7        161.96        174.34        11.97 o
   8   1   7       4494.84       4326.82        70.83 o
   9   1   7        339.09        328.92        11.90 o
  10   1   7       1826.70       1831.56        24.72 o
  11   1   7        199.45        205.22        10.14 o
  12   1   7        897.74        901.94        14.16 o
  13   1   7         47.97         51.81         4.72 o
   0   2   7         18.90         42.45         4.53 o
   1   2   7        131.57        127.69         4.59 o
   2   2   7        916.25        837.69        10.61 o
   3   2   7         73.39         69.84         4.01 o
   4   2   7       1188.75       1206.03        15.79 o
   5   2   7         49.75         40.43         6.12 o
   6   2   7          1.72          5.65         5.09 o
   7   2   7        488.17        507.70        15.45 o
   8   2   7        476.31        472.52        15.37 o
   9   2   7         52.92         53.53         6.29 o
  10   2   7        208.99        214.36        10.86 o
  11   2   7        263.25        256.56        10.14 o
  12   2   7        133.47        154.85         8.80 o
  13   2   7         46.88         80.06         6.79 o
   1   3   7         31.73         26.70         2.80 o
   2   3   7        213.05        274.05         7.73 o
   3   3   7        247.17        246.33         9.10 o
   4   3   7       1906.41       2263.30        29.79 o
   5   3   7       1807.25       2014.80        32.60 o
   6   3   7       2193.49       2120.45        37.51 o
   7   3   7          5.39          6.84         6.30 o
   8   3   7       3510.14       3251.95        34.52 o
   9   3   7          5.75          5.01         4.42 o
  10   3   7        104.78        107.61         7.24 o
  11   3   7        152.85        116.26         9.98 o
  12   3   7         66.95        103.24         6.57 o
  13   3   7          1.64          2.81         4.90 o
   0   4   7       1101.59       1019.77        17.85 o
   1   4   7        559.40        547.88        10.84 o
   2   4   7       5716.52       5500.14        59.80 o
   3   4   7        306.28        318.16        10.29 o
   4   4   7       6102.70       6308.92        74.02 o
   5   4   7         33.07         43.81         5.26 o
   6   4   7        892.36       1020.51        37.75 o
   7   4   7        108.41        175.85        14.31 o
   8   4   7        913.88        858.27        15.39 o
   9   4   7        569.51        482.03        15.92 o
  10   4   7        349.38        390.89        13.91 o
  11   4   7        235.11        214.50        10.56 o
  12   4   7          5.81         11.87         6.10 o
  13   4   7         62.76         60.94         7.38 o
   1   5   7       2521.87       2726.22        42.17 o
   2   5   7        433.37        465.11        22.52 o
   3   5   7        495.76        608.42        14.31 o
   4   5   7          6.43          8.65         5.99 o
   5   5   7        728.94        744.26        27.51 o
   6   5   7        815.75        689.32        27.70 o
   7   5   7         72.84         58.33         9.36 o
   8   5   7       1905.54       1790.61        26.85 o
   9   5   7         10.65         13.80         6.29 o
  10   5   7        769.98        758.48        15.16 o
  11   5   7        126.00        147.61        11.40 o
  12   5   7         41.08         36.53         6.88 o
  13   5   7        206.44        190.08        15.50 o
   0   6   7       2232.99       2241.57        44.78 o
   1   6   7         90.60        110.76         6.84 o
   2   6   7       3726.11       3430.65        47.24 o
   3   6   7        825.40        781.77        22.58 o
   4   6   7       3098.38       3036.79        63.10 o
   5   6   7         13.71         15.04        14.74 o
   6   6   7        148.05        155.93        26.26 o
   7   6   7          1.01         -1.36         5.17 o
   8   6   7        802.87        852.69        17.65 o
   9   6   7          2.73          3.02         7.29 o
  10   6   7        409.31        435.80        14.25 o
  11   6   7          1.13          1.68         5.87 o
  12   6   7        368.25        385.40        19.89 o
  13   6   7         60.15         28.29         9.61 o
   1   7   7        506.18        542.78        15.56 o
   2   7   7        259.64        295.16        14.46 o
   3   7   7          0.96         -6.23        10.26 o
   4   7   7        276.04        312.87        23.47 o
   5   7   7          1.48         -5.31        12.57 o
   6   7   7        134.31        152.68         9.88 o
   7   7   7        224.25        218.53        10.63 o
   8   7   7        154.46        128.47         9.45 o
   9   7   7        576.96        579.32        17.51 o
  10   7   7        119.15        133.02        11.46 o
  11   7   7         29.84         26.91         7.11 o
  12   7   7        209.01        205.47        34.52 o
   0   8   7       2426.34       2447.39        98.86 o
   1   8   7          3.16         -4.13         5.81 o
   2   8   7       4938.87       4839.21        87.30 o
   3   8   7        232.19        262.38        15.86 o
   4   8   7       1054.96       1022.62        35.60 o
   5   8   7          0.09          6.39         7.20 o
   6   8   7          3.23         -1.53         6.17 o
   7   8   7       1551.21       1387.80        22.27 o
   8   8   7       1416.49       1402.09        24.96 o
   9   8   7        179.26        221.22        11.38 o
  10   8   7         98.72        114.01         9.46 o
  11   8   7        125.80        125.02        10.94 o
  12   8   7        192.46        219.24        23.88 o
   1   9   7        140.10        182.13        13.40 o
   2   9   7          4.49         13.23         9.66 o
   3   9   7         21.65         31.92         7.57 o
   4   9   7        180.75        152.88        10.88 o
   5   9   7         27.69         34.34         6.96 o
   6   9   7        120.14        118.09         9.04 o
   7   9   7         55.39         59.40         6.54 o
   8   9   7         30.64         25.00         8.73 o
   9   9   7        171.75        189.88        12.25 o
  10   9   7        248.27        248.68        13.98 o
  11   9   7         67.85         79.95         6.94 o
   0  10   7       1708.08       1731.49        45.65 o
   1  10   7        653.39        642.99        17.37 o
   2  10   7        824.66        812.56        21.95 o
   3  10   7        136.35        137.37         9.74 o
   4  10   7        166.86        162.76         9.79 o
   5  10   7        351.43        327.30        12.49 o
   6  10   7          5.80          0.75         7.68 o
   7  10   7         12.65          1.73         6.65 o
   8  10   7         63.04         78.81         9.84 o
   9  10   7         89.80         71.94         8.36 o
  10  10   7         46.63         53.25         6.22 o
  11  10   7          5.17          9.74         6.46 o
   1  11   7        269.47        240.40        14.53 o
   2  11   7          0.79         13.29         6.00 o
   3  11   7        103.65         93.25         8.46 o
   4  11   7        267.63        240.53        10.36 o
   5  11   7         34.14         22.08         8.00 o
   6  11   7       1147.01       1154.54        21.46 o
   7  11   7         67.91         73.35         7.37 o
   8  11   7        974.88       1034.32        20.16 o
   9  11   7        120.99        117.07         7.09 o
  10  11   7       1184.51       1246.65        23.31 o
   0  12   7         70.77         68.91        13.90 o
   1  12   7        352.37        329.73        14.25 o
   2  12   7        116.02        129.87        11.04 o
   3  12   7         67.63         70.96         7.55 o
   4  12   7        179.04        199.06        14.03 o
   5  12   7        431.88        428.91        15.13 o
   6  12   7        488.07        466.10        15.66 o
   7  12   7          7.61          6.41         6.39 o
   8  12   7         36.82         39.71         6.45 o
   9  12   7         12.35          2.12         5.22 o
   1  13   7        336.93        330.04        14.11 o
   2  13   7        283.45        311.73        19.10 o
   3  13   7          6.62         -8.56         8.56 o
   4  13   7        127.70        142.74        15.77 o
   5  13   7        843.50        840.58        26.76 o
   6  13   7       1474.52       1552.62        36.14 o
   7  13   7         33.24         36.88         6.16 o
   8  13   7       1989.97       1939.20        37.31 o
   9  13   7         39.58         46.95        10.02 o
   0  14   7         52.26         51.48         8.01 o
   1  14   7        255.38        220.21        15.32 o
   2  14   7         31.16         38.12         7.53 o
   3  14   7        317.82        301.71        14.42 o
   4  14   7        140.80        140.93        12.63 o
   5  14   7         26.26         16.94         7.20 o
   6  14   7        202.76        216.80        10.79 o
   7  14   7         26.65         41.91        12.74 o
   1  15   7          6.74          9.64        13.73 o
   2  15   7         41.67         41.20        12.64 o
   3  15   7        336.20        373.53        14.79 o
   4  15   7         67.68         69.78         6.63 o
   5  15   7        128.26        113.10         8.20 o
   6  15   7        198.16        198.42        17.20 o
   0  16   7        422.63        469.13        39.26 o
   1  16   7         98.63         78.74        13.15 o
   2  16   7        121.02        126.88        16.14 o
   3  16   7          4.03         -2.21         7.11 o
   4  16   7        220.69        217.62        12.91 o
   0   0   8      34430.96      34148.75       490.85 o
   1   0   8      17490.87      17901.67       185.92 o
   2   0   8       3561.20       3838.73        47.20 o
   3   0   8       2891.12       3298.61        42.26 o
   4   0   8        388.75        422.20        12.01 o
   5   0   8        652.61        651.73        20.46 o
   6   0   8       2492.79       2239.11        45.29 o
   7   0   8       3997.81       3858.97        95.12 o
   8   0   8         86.17         71.42         9.23 o
   9   0   8       1684.25       1609.07        41.53 o
  10   0   8       2155.30       2149.34        43.62 o
  11   0   8        210.81        227.05        13.02 o
  12   0   8         53.50         47.41         6.63 o
  13   0   8        371.28        384.42        15.73 o
   1   1   8         47.44         26.14         3.27 o
   2   1   8       1658.18       1660.81        17.42 o
   3   1   8        556.32        515.28         9.13 o
   4   1   8       5408.27       5360.80        49.37 o
   5   1   8       3394.00       3672.28        40.89 o
   6   1   8       3630.65       3799.91        52.51 o
   7   1   8        752.46        802.52        26.19 o
   8   1   8       1218.33       1152.31        20.95 o
   9   1   8        315.88        308.13        11.75 o
  10   1   8        733.81        761.04        15.43 o
  11   1   8         20.37         21.77         5.63 o
  12   1   8         36.14         42.49         5.19 o
  13   1   8         83.79         74.35         6.83 o
   0   2   8       6124.36       6210.85        93.55 o
   1   2   8        570.79        634.87         9.76 o
   2   2   8      15332.82      15018.64       112.37 o
   3   2   8       1480.83       1665.70        18.38 o
   4   2   8       1374.53       1444.07        20.89 o
   5   2   8        503.02        520.98        13.94 o
   6   2   8        355.92        412.48        14.37 o
   7   2   8          9.88         11.41         8.05 o
   8   2   8       2301.09       2144.65        26.51 o
   9   2   8       1323.97       1274.98        20.58 o
  10   2   8         71.21         77.12         7.16 o
  11   2   8         40.25         56.29         6.27 o
  12   2   8        121.26        102.98         7.67 o
  13   2   8         11.88         11.68         4.57 o
   1   3   8       7181.36       7659.67        63.21 o
   2   3   8         94.93         59.63         3.75 o
   3   3   8        238.14        240.95         9.08 o
   4   3   8       5527.91       5898.50        70.74 o
   5   3   8        431.42        358.92        13.88 o
   6   3   8       3198.94       3103.31        57.86 o
   7   3   8        277.73        312.08        16.74 o
   8   3   8        125.07        118.49         6.79 o
   9   3   8        233.22        244.87         9.52 o
  10   3   8        196.87        208.57         9.45 o
  11   3   8        128.83        148.97        11.00 o
  12   3   8        820.04        846.57        15.81 o
  13   3   8         68.38         62.89         5.57 o
   0   4   8       7757.84       7307.55       119.65 o
   1   4   8        600.09        545.32        12.33 o
   2   4   8         11.72         20.20         4.46 o
   3   4   8       1207.73       1288.73        20.77 o
   4   4   8          7.83          4.19         4.52 o
   5   4   8       3392.55       3475.01        62.18 o
   6   4   8       1606.26       1513.29        48.50 o
   7   4   8       1188.44       1084.60        20.54 o
   8   4   8       1507.70       1430.47        19.80 o
   9   4   8        259.84        265.64        11.18 o
  10   4   8        212.70        217.49        10.04 o
  11   4   8         41.95         43.19         6.93 o
  12   4   8         62.45         66.97         8.62 o
  13   4   8         49.82         24.62        10.53 o
   1   5   8       1523.63       1555.99        25.03 o
   2   5   8       4450.08       4580.93        79.33 o
   3   5   8       1788.10       1715.02        29.58 o
   4   5   8       2765.37       2429.02        77.64 o
   5   5   8       2259.74       2326.82        65.97 o
   6   5   8        290.50        261.18        17.35 o
   7   5   8        500.53        483.11        11.52 o
   8   5   8       6741.27       6355.84        62.99 o
   9   5   8          4.09          3.15         5.52 o
  10   5   8       1094.88       1067.67        25.32 o
  11   5   8        375.84        399.50        19.93 o
  12   5   8         34.45         41.47         6.47 o
  13   5   8         55.28         32.70         8.67 o
   0   6   8        545.94        542.03        37.81 o
   1   6   8         11.87         23.42         4.78 o
   2   6   8        944.69        827.15        17.80 o
   3   6   8          3.59         13.37         8.63 o
   4   6   8        882.58        921.96        37.61 o
   5   6   8        179.02        190.57        33.00 o
   6   6   8       1037.05        976.32        23.84 o
   7   6   8         11.41         20.91         5.82 o
   8   6   8       1018.98       1072.51        18.70 o
   9   6   8        307.51        270.28        13.27 o
  10   6   8        381.86        336.92        12.09 o
  11   6   8        269.83        265.29        11.37 o
  12   6   8         16.70          9.91        19.51 o
   1   7   8        229.03        227.10        10.68 o
   2   7   8       1047.31        977.54        38.70 o
   3   7   8        701.01        711.67        23.33 o
   4   7   8         26.06         32.06        11.13 o
   5   7   8        430.87        412.34        22.76 o
   6   7   8       5107.49       4743.55        57.66 o
   7   7   8       1298.98       1200.85        24.02 o
   8   7   8       2240.46       2199.04        34.63 o
   9   7   8        145.49        143.39        10.29 o
  10   7   8       1736.04       1825.11        28.52 o
  11   7   8       1328.97       1351.49        30.53 o
  12   7   8       1665.70       1693.71        46.35 o
   0   8   8        632.68        673.72        34.06 o
   1   8   8        238.43        258.65        17.10 o
   2   8   8       1573.44       1470.19        53.56 o
   3   8   8         30.87         21.28        11.54 o
   4   8   8         95.79         97.59        11.62 o
   5   8   8         27.52         13.50         6.60 o
   6   8   8        188.27        157.09        12.29 o
   7   8   8        306.58        298.00        11.81 o
   8   8   8        699.57        769.58        17.04 o
   9   8   8         18.18         24.11         5.87 o
  10   8   8        470.94        450.13        14.36 o
  11   8   8          2.53          7.48         8.30 o
   1   9   8        228.50        216.72        16.42 o
   2   9   8        786.57        729.60        21.40 o
   3   9   8       2057.36       1940.44        37.52 o
   4   9   8       2900.38       2695.57        42.03 o
   5   9   8       1691.43       1753.50        29.09 o
   6   9   8         16.73         33.96         7.11 o
   7   9   8          9.53         10.61         5.69 o
   8   9   8       2094.22       2158.48        39.39 o
   9   9   8         39.75         32.32         7.36 o
  10   9   8       1025.36       1035.97        22.66 o
  11   9   8          6.59          6.57         4.99 o
   0  10   8       4101.90       3883.97        67.09 o
   1  10   8       1421.06       1389.86        28.70 o
   2  10   8       1042.89       1052.87        28.55 o
   3  10   8       1525.63       1528.57        27.34 o
   4  10   8        956.68        975.68        21.11 o
   5  10   8         78.55         95.37         8.34 o
   6  10   8        871.67        929.07        19.08 o
   7  10   8          8.33          8.12         6.54 o
   8  10   8          5.49         14.44         7.77 o
   9  10   8        389.13        437.93        14.33 o
  10  10   8        493.91        469.56        14.95 o
   1  11   8        628.16        630.50        19.50 o
   2  11   8        363.84        325.81        13.68 o
   3  11   8         71.65         73.50         7.35 o
   4  11   8        559.26        550.19        15.11 o
   5  11   8        586.45        589.35        29.32 o
   6  11   8       2864.38       2876.79        43.02 o
   7  11   8        222.17        240.82         9.99 o
   8  11   8        621.38        671.44        21.18 o
   9  11   8          6.52          4.22         5.14 o
  10  11   8         46.34         48.71        22.70 o
   0  12   8        189.12        162.71        18.17 o
   1  12   8        219.99        241.21        13.54 o
   2  12   8       1279.13       1299.28        24.90 o
   3  12   8         44.17         39.00         8.91 o
   4  12   8        518.54        547.27        16.05 o
   5  12   8         40.96         33.88         8.66 o
   6  12   8        339.12        344.48        13.58 o
   7  12   8        202.50        223.26        10.35 o
   8  12   8        153.40        185.55        12.83 o
   9  12   8          2.22          6.58        11.72 o
   1  13   8         17.37         32.25         7.47 o
   2  13   8        576.88        562.39        16.20 o
   3  13   8        561.34        595.04        20.72 o
   4  13   8        645.93        667.40        19.99 o
   5  13   8          1.20          1.01         7.87 o
   6  13   8        410.47        413.71        21.59 o
   7  13   8        166.69        179.07        10.16 o
   8  13   8          2.93          5.63         6.86 o
   0  14   8       1641.65       1650.65        42.86 o
   1  14   8         43.27         44.22         9.28 o
   2  14   8        807.68        821.09        23.09 o
   3  14   8         63.87         68.84         9.58 o
   4  14   8        734.50        709.41        20.28 o
   5  14   8         38.63         37.16         6.93 o
   6  14   8        749.40        741.00        37.60 o
   7  14   8        705.05        706.61        38.29 o
   1  15   8         95.70        109.69        11.88 o
   2  15   8         50.38         51.74         6.13 o
   3  15   8        453.63        462.44        14.83 o
   4  15   8        774.42        741.69        17.79 o
   5  15   8         51.76         42.82         9.07 o
   6  15   8         17.43         23.64         9.85 o
   0  16   8        213.00        213.42        16.54 o
   1  16   8          9.38         12.83        19.11 o
   2  16   8        493.37        531.52        29.02 o
   3  16   8        128.01        132.36        12.39 o
   4  16   8         59.69         76.63         7.95 o
   1   1   9       8291.18       9203.56        71.71 o
   2   1   9        922.74       1073.13        13.61 o
   3   1   9       2230.60       2201.40        23.48 o
   4   1   9        810.23        720.73        11.94 o
   5   1   9        415.02        482.01        12.09 o
   6   1   9       1841.05       1689.37        26.36 o
   7   1   9        105.65        106.04        12.63 o
   8   1   9       3816.73       3702.45        40.94 o
   9   1   9         82.81        103.53         8.18 o
  10   1   9       1114.34       1106.77        18.53 o
  11   1   9         69.62         72.26         6.13 o
  12   1   9        693.57        767.26        13.78 o
  13   1   9          7.65         10.68         6.46 o
   0   2   9       2559.20       3017.39        39.19 o
   1   2   9       1033.30       1127.24        14.38 o
   2   2   9        139.82        112.68         5.33 o
   3   2   9        665.20        838.00        12.38 o
   4   2   9        199.24        224.61         7.82 o
   5   2   9        378.69        379.06        15.52 o
   6   2   9        563.53        578.51        17.19 o
   7   2   9        318.29        310.73        16.86 o
   8   2   9        411.34        382.58        13.44 o
   9   2   9         32.14         28.47         5.82 o
  10   2   9        186.25        166.39         9.34 o
  11   2   9          2.53          8.09         6.90 o
  12   2   9        192.06        189.23         8.52 o
  13   2   9          0.15          3.72         6.74 o
   1   3   9         75.97         86.49         4.54 o
   2   3   9       2584.47       2883.85        30.95 o
   3   3   9        760.35        783.06        16.10 o
   4   3   9        335.94        335.83        12.10 o
   5   3   9         42.16         44.56         7.89 o
   6   3   9       1905.34       1731.60        43.68 o
   7   3   9        215.59        230.67        11.54 o
   8   3   9       1608.97       1565.01        19.34 o
   9   3   9         45.76         45.98         6.29 o
  10   3   9         53.16         52.57         7.08 o
  11   3   9         75.27         82.48         7.36 o
  12   3   9        796.16        792.44        18.20 o
  13   3   9          0.99         -0.48         3.91 o
   0   4   9      35818.25      36541.44       545.04 o
   1   4   9       1484.62       1497.81        25.00 o
   2   4   9       4866.06       4819.84        66.13 o
   3   4   9        226.88        260.33         9.98 o
   4   4   9         13.74          4.38         5.58 o
   5   4   9       1190.38       1196.14        46.05 o
   6   4   9       3831.24       3626.73       131.02 o
   7   4   9         32.29         33.94         5.87 o
   8   4   9        114.13        129.69         7.70 o
   9   4   9         12.37         26.33         5.99 o
  10   4   9         93.08        100.85         7.25 o
  11   4   9        115.10        136.36        10.95 o
  12   4   9          0.73          1.52         5.45 o
  13   4   9        148.05        137.05        14.50 o
   1   5   9         86.47         90.91         8.23 o
   2   5   9       2397.37       2436.47        49.39 o
   3   5   9        911.79       1032.24        24.29 o
   4   5   9        489.99        450.12        16.35 o
   5   5   9         18.27         29.29        14.46 o
   6   5   9       1306.38       1217.85        24.27 o
   7   5   9        252.49        271.54         9.94 o
   8   5   9        697.18        650.38        14.89 o
   9   5   9         51.02         51.41         7.42 o
  10   5   9        260.01        228.95        14.18 o
  11   5   9         13.62         19.66         7.19 o
  12   5   9        138.49        135.71         8.60 o
   0   6   9       4850.49       4587.00       137.80 o
   1   6   9         17.59         20.27         4.97 o
   2   6   9       3934.06       3769.46       127.43 o
   3   6   9         22.22         27.38        11.01 o
   4   6   9         32.23         21.72        10.86 o
   5   6   9        150.64        124.33        26.61 o
   6   6   9        298.80        316.19         9.69 o
   7   6   9        588.80        567.87        15.31 o
   8   6   9         53.42         64.69         8.50 o
   9   6   9          6.94         15.70         6.86 o
  10   6   9          0.69          3.50         9.09 o
  11   6   9          3.98         -6.32         6.32 o
  12   6   9         13.42         22.59        16.81 o
   1   7   9         39.61         34.68         5.78 o
   2   7   9       2601.74       2669.30        85.16 o
   3   7   9        153.16        169.12        14.00 o
   4   7   9        920.35       1007.45        42.99 o
   5   7   9        391.22        373.63        12.47 o
   6   7   9          8.11          8.35         6.93 o
   7   7   9          5.49          4.76         7.01 o
   8   7   9         36.22         20.04         7.11 o
   9   7   9          5.35         -4.16         6.50 o
  10   7   9         23.50         21.21         6.49 o
  11   7   9        150.32        122.96        13.06 o
  12   7   9         26.39         30.94        11.96 o
   0   8   9       4372.13       4184.73       136.37 o
   1   8   9        140.78        141.21        13.92 o
   2   8   9       2846.27       2750.95        63.14 o
   3   8   9          8.12          5.20         8.55 o
   4   8   9       1126.38       1151.82        25.24 o
   5   8   9        118.88        117.12         9.42 o
   6   8   9       2971.17       2877.11        40.65 o
   7   8   9        312.35        344.68        14.31 o
   8   8   9        460.88        455.88        13.62 o
   9   8   9        152.27        153.76         9.17 o
  10   8   9         83.79        102.20         8.05 o
  11   8   9         93.63         87.10         7.37 o
   1   9   9        173.95        154.22         8.49 o
   2   9   9         10.56         22.77         7.22 o
   3   9   9        997.84        999.96        23.77 o
   4   9   9        857.91        828.75        23.24 o
   5   9   9        344.30        330.73        14.67 o
   6   9   9        130.27        145.18        12.79 o
   7   9   9        460.88        444.34        14.46 o
   8   9   9        923.77        941.42        21.37 o
   9   9   9          0.43         -4.92         7.13 o
  10   9   9        725.74        694.86        17.25 o
  11   9   9          0.74          7.38         7.49 o
   0  10   9       2532.42       2390.46        44.43 o
   1  10   9          0.88          5.69         6.35 o
   2  10   9        196.23        219.34        11.67 o
   3  10   9        130.96        144.07        10.81 o
   4  10   9        191.23        196.26        13.85 o
   5  10   9        140.54        132.15         9.28 o
   6  10   9         40.15         50.81         6.79 o
   7  10   9          9.91          5.33         7.38 o
   8  10   9         46.06         50.32         7.65 o
   9  10   9        288.50        288.35        11.08 o
  10  10   9        204.77        195.27        11.93 o
   1  11   9        314.06        260.89        15.16 o
   2  11   9        392.94        370.08        12.99 o
   3  11   9        107.82         92.83         8.31 o
   4  11   9          3.40          7.50         6.36 o
   5  11   9        284.52        281.74        10.56 o
   6  11   9        378.65        367.09        15.07 o
   7  11   9        117.79        105.95         9.69 o
   8  11   9       1132.12       1156.80        22.61 o
   9  11   9         29.20         20.02         5.73 o
  10  11   9        239.02        263.97        18.47 o
   0  12   9        592.03        602.37        26.08 o
   1  12   9        294.88        307.21        16.22 o
   2  12   9        173.09        157.52        10.27 o
   3  12   9          1.03         -5.24         5.24 o
   4  12   9         52.57         46.39         7.00 o
   5  12   9          2.73          1.92         5.68 o
   6  12   9        262.05        239.24        11.98 o
   7  12   9        159.77        157.01         9.73 o
   8  12   9        187.05        190.82        15.54 o
   9  12   9        149.42        160.16        23.80 o
   1  13   9        174.82        166.86        12.25 o
   2  13   9          0.14          7.58         4.98 o
   3  13   9         64.31         44.98        11.65 o
   4  13   9       1242.48       1241.70        29.26 o
   5  13   9         81.47         69.65         8.16 o
   6  13   9        777.83        777.19        33.42 o
   7  13   9          0.83         -0.05         8.22 o
   8  13   9        469.20        452.21        26.76 o
   0  14   9         56.95         70.73         9.62 o
   1  14   9         93.43        109.04        12.16 o
   2  14   9          9.73          2.86         6.42 o
   3  14   9         70.54         79.27         9.71 o
   4  14   9         23.42         16.46         7.05 o
   5  14   9         11.77         11.30         5.13 o
   6  14   9          9.19         12.33         5.83 o
   7  14   9          4.77         -7.52         7.52 o
   1  15   9         33.84         28.62         8.41 o
   2  15   9         16.35          5.35         5.23 o
   3  15   9         48.12         34.16         6.21 o
   4  15   9         34.28         44.91         6.41 o
   5  15   9        104.32         93.77         7.80 o
   0  16   9         96.06        131.09        18.94 o
   1  16   9         85.94         87.09         9.30 o
   2  16   9        725.42        679.20        30.57 o
   3  16   9        121.11         96.07        13.38 o
   0   0  10       4101.94       4337.18        66.02 o
   1   0  10       1708.18       1655.68        29.90 o
   2   0  10      16662.07      16457.49       176.80 o
   3   0  10       1863.78       1853.32        31.48 o
   4   0  10        659.28        557.98        16.28 o
   5   0  10       2918.48       3079.90        59.45 o
   6   0  10        286.55        306.61        20.12 o
   7   0  10       1632.04       1494.05        37.73 o
   8   0  10       1715.63       1628.54        29.92 o
   9   0  10        148.30        137.00        13.59 o
  10   0  10         32.65         45.65         9.57 o
  11   0  10         91.21         88.64         8.84 o
  12   0  10         80.72         98.19         9.44 o
  13   0  10         14.59         10.66         8.05 o
   1   1  10       2218.88       2477.75        25.84 o
   2   1  10       3037.61       3043.52        30.16 o
   3   1  10       1788.93       1699.86        20.28 o
   4   1  10        705.04        658.58        11.82 o
   5   1  10         13.11         22.19         5.29 o
   6   1  10       2474.29       2362.66        56.24 o
   7   1  10       1062.27       1033.69        20.07 o
   8   1  10        338.32        378.71        12.76 o
   9   1  10       1078.25       1067.11        19.02 o
  10   1  10        473.96        474.56        12.45 o
  11   1  10          4.68         13.45         5.39 o
  12   1  10        859.76        839.78        16.99 o
  13   1  10        160.76        167.47         9.06 o
   0   2  10      12425.20      12178.51       133.16 o
   1   2  10       9604.42      10129.65        82.86 o
   2   2  10       1317.79       1335.84        17.56 o
   3   2  10        872.34        808.07        14.71 o
   4   2  10       1140.81       1075.12        19.28 o
   5   2  10         27.72         61.78         7.76 o
   6   2  10        179.33        161.28        12.47 o
   7   2  10        503.67        490.48        13.61 o
   8   2  10        809.36        776.01        16.52 o
   9   2  10       1784.83       1676.08        23.05 o
  10   2  10       1261.47       1282.37        20.87 o
  11   2  10        175.24        165.65         8.86 o
  12   2  10        185.32        214.03         7.71 o
  13   2  10          4.77         13.32         4.89 o
   1   3  10       1844.41       1880.92        21.90 o
   2   3  10         81.05         64.57         4.72 o
   3   3  10        258.44        222.48         9.94 o
   4   3  10       2526.80       2336.42        42.93 o
   5   3  10        132.45        121.05        11.67 o
   6   3  10         66.52         60.11        10.78 o
   7   3  10        670.22        649.26        13.28 o
   8   3  10       3770.42       3727.61        38.22 o
   9   3  10         19.13          5.04         6.20 o
  10   3  10        752.59        772.57        16.66 o
  11   3  10        650.85        701.29        15.50 o
  12   3  10         28.78         43.01         6.76 o
  13   3  10        239.61        215.19        16.20 o
   0   4  10        817.42        872.70        26.52 o
   1   4  10       2490.94       2437.13        36.29 o
   2   4  10       5862.35       5668.53        77.11 o
   3   4  10        451.28        468.90        17.45 o
   4   4  10        294.54        304.25        24.70 o
   5   4  10        258.43        238.84        22.68 o
   6   4  10        162.33        162.20        12.92 o
   7   4  10        699.54        699.77        13.24 o
   8   4  10        893.01        900.66        15.45 o
   9   4  10        962.58        942.19        19.85 o
  10   4  10         39.06         47.67         5.77 o
  11   4  10          0.45          5.96         7.57 o
  12   4  10         43.88         50.59         5.97 o
   1   5  10         17.49         13.19         5.16 o
   2   5  10       5821.67       5908.37        99.70 o
   3   5  10        258.16        249.93        15.10 o
   4   5  10        632.51        673.80        52.41 o
   5   5  10        504.24        411.32        29.29 o
   6   5  10       6942.09       6389.89        59.42 o
   7   5  10        387.84        370.27        11.79 o
   8   5  10       2639.68       2559.59        30.47 o
   9   5  10        168.43        180.95         9.83 o
  10   5  10        268.05        260.91        14.36 o
  11   5  10        130.58        151.41        11.39 o
  12   5  10       1767.15       1886.92        37.23 o
   0   6  10        527.15        454.12        22.97 o
   1   6  10       1691.02       1665.13        33.36 o
   2   6  10        315.71        352.24        17.82 o
   3   6  10       1608.58       1722.00        61.83 o
   4   6  10         18.38         31.51        18.80 o
   5   6  10         51.86         60.61         8.64 o
   6   6  10         11.25         12.88         5.12 o
   7   6  10       1119.09        985.43        20.48 o
   8   6  10         35.87         26.20         5.24 o
   9   6  10        115.90        150.22        11.10 o
  10   6  10       1090.17       1083.24        27.87 o
  11   6  10         20.03         17.04         8.99 o
  12   6  10         42.05         37.52         9.98 o
   1   7  10         11.67         10.09         8.86 o
   2   7  10        246.78        224.95        23.47 o
   3   7  10       1942.98       1946.77        62.05 o
   4   7  10       1350.26       1200.48        22.30 o
   5   7  10         14.00         14.26         4.73 o
   6   7  10         71.07         57.19         8.17 o
   7   7  10         73.09         84.55         9.17 o
   8   7  10       2902.59       2939.33        39.81 o
   9   7  10        323.16        360.17        13.98 o
  10   7  10        623.12        676.91        19.90 o
  11   7  10        348.78        350.22        17.74 o
   0   8  10       5540.60       5325.19       150.24 o
   1   8  10       1443.91       1460.02        84.07 o
   2   8  10          1.41         -4.44         5.67 o
   3   8  10          3.38          4.68         4.82 o
   4   8  10         31.34         27.67         7.61 o
   5   8  10        220.27        217.77        12.81 o
   6   8  10        301.08        306.39        12.65 o
   7   8  10         86.42         95.35         9.26 o
   8   8  10        311.02        337.28        13.91 o
   9   8  10        453.97        458.87        13.31 o
  10   8  10         32.70         42.09        10.09 o
  11   8  10        580.40        530.05        18.86 o
   1   9  10       2195.61       2124.62        27.31 o
   2   9  10         85.00         75.13         5.92 o
   3   9  10        136.64        165.76        11.42 o
   4   9  10       1315.81       1332.46        29.73 o
   5   9  10        620.86        627.50        17.39 o
   6   9  10       2095.35       2098.63        31.78 o
   7   9  10          0.41          0.83         6.24 o
   8   9  10        647.43        717.69        15.40 o
   9   9  10         30.98         27.45         7.22 o
  10   9  10         19.60         14.77         5.50 o
   0  10  10        133.26        150.37        12.43 o
   1  10  10         77.64         74.21         8.33 o
   2  10  10       2626.94       2533.29        39.79 o
   3  10  10        662.26        622.85        21.20 o
   4  10  10        676.99        681.07        17.84 o
   5  10  10        141.61        115.93         8.89 o
   6  10  10         26.54         32.68         6.00 o
   7  10  10        214.19        258.14        14.56 o
   8  10  10        385.60        382.10        12.03 o
   9  10  10          1.67         -1.93         4.30 o
  10  10  10        162.36        178.44        13.65 o
   1  11  10         68.27         60.46         8.85 o
   2  11  10        104.56        117.41         8.65 o
   3  11  10         18.27         13.68         6.19 o
   4  11  10         20.50         14.14         6.39 o
   5  11  10       1707.68       1685.55        26.06 o
   6  11  10        223.22        244.85        12.05 o
   7  11  10         59.53         54.01         7.01 o
   8  11  10       1358.44       1261.26        24.95 o
   9  11  10        424.15        440.68        15.47 o
   0  12  10       4240.16       4116.14        81.97 o
   1  12  10       1102.41       1088.48        24.37 o
   2  12  10        222.87        233.70        12.24 o
   3  12  10          2.95          7.79         7.18 o
   4  12  10        962.26       1010.57        20.10 o
   5  12  10         34.21         31.45         6.52 o
   6  12  10       1192.12       1229.68        20.09 o
   7  12  10          1.89         14.80         4.80 o
   8  12  10        109.11        107.77         9.06 o
   1  13  10        296.14        311.40        13.85 o
   2  13  10         90.61         94.06         8.55 o
   3  13  10        272.60        265.63        20.80 o
   4  13  10        301.00        344.47        16.09 o
   5  13  10         27.27         38.53         6.52 o
   6  13  10        159.63        149.67         9.40 o
   7  13  10        111.55        121.30        14.57 o
   0  14  10        559.15        579.56        18.97 o
   1  14  10        131.75        153.74        10.94 o
   2  14  10       1768.56       1747.03        38.44 o
   3  14  10          8.65          8.16         7.31 o
   4  14  10        110.32        112.34         8.85 o
   5  14  10         15.87         17.84         9.04 o
   6  14  10          0.75          2.41        10.23 o
   1  15  10          0.21          0.98         7.73 o
   2  15  10        601.11        620.32        32.22 o
   3  15  10         28.89         42.41         5.46 o
   4  15  10         77.46         67.15         7.03 o
   5  15  10        107.51        124.10        13.61 o
   0  16  10        620.75        596.82        28.39 o
   1  16  10        219.15        231.84        18.66 o
   2  16  10        483.83        465.37        22.71 o
   1   1  11          2.12          1.55         3.36 o
   2   1  11       1063.73       1061.87        15.27 o
   3   1  11         68.64         93.92         5.51 o
   4   1  11        785.90        736.38        15.78 o
   5   1  11       1118.74       1043.21        23.40 o
   6   1  11       6275.21       5802.75        94.09 o
   7   1  11       1568.44       1580.69        24.17 o
   8   1  11       2355.04       2257.08        28.16 o
   9   1  11        497.15        486.59        11.65 o
  10   1  11       1677.32       1684.37        21.77 o
  11   1  11         52.81         55.76         7.23 o
  12   1  11        583.61        601.14        20.33 o
   0   2  11        887.78       1047.54        24.53 o
   1   2  11         29.67         27.45         3.83 o
   2   2  11        621.83        639.65        13.38 o
   3   2  11        504.82        480.99        12.35 o
   4   2  11        737.66        717.14        15.63 o
   5   2  11        395.53        418.47        27.87 o
   6   2  11        342.72        351.88        17.78 o
   7   2  11        476.56        493.09        13.10 o
   8   2  11        216.92        221.20         9.85 o
   9   2  11         19.35         10.10         8.17 o
  10   2  11        153.69        162.06        11.12 o
  11   2  11        115.79        152.21         7.71 o
  12   2  11         18.67         21.44         4.12 o
   1   3  11        245.64        227.16         8.42 o
   2   3  11        218.28        184.95         7.35 o
   3   3  11       1161.80       1218.52        28.77 o
   4   3  11        678.44        616.57        23.42 o
   5   3  11       1096.24        966.66        55.65 o
   6   3  11       4094.48       3826.85        48.74 o
   7   3  11         19.73         13.66         5.30 o
   8   3  11        660.89        616.99        16.98 o
   9   3  11       1306.79       1369.16        23.51 o
  10   3  11        163.78        180.22        10.21 o
  11   3  11        133.28        141.90         8.57 o
  12   3  11         73.40         90.62         7.55 o
   0   4  11      18544.00      18885.31       353.69 o
   1   4  11        355.14        374.84        18.31 o
   2   4  11       3271.73       3273.89        63.83 o
   3   4  11        707.28        785.61        37.56 o
   4   4  11        626.42        595.34        33.36 o
   5   4  11         17.24         25.14        14.54 o
   6   4  11          8.08         18.57         5.60 o
   7   4  11          7.85          5.03         5.25 o
   8   4  11          2.09          1.54         5.38 o
   9   4  11        119.23        113.91         8.26 o
  10   4  11        306.55        355.57        12.59 o
  11   4  11         87.70         91.34         9.19 o
  12   4  11         39.61         41.26         5.10 o
   1   5  11        172.07        179.53        14.59 o
   2   5  11        459.45        535.16        21.44 o
   3   5  11        200.88        240.82        15.90 o
   4   5  11          4.63         10.58        13.09 o
   5   5  11         21.68         15.11         6.80 o
   6   5  11        189.52        149.71         8.20 o
   7   5  11        534.41        511.23        11.59 o
   8   5  11         45.85         37.66         5.98 o
   9   5  11         15.45         13.22         6.29 o
  10   5  11          1.02          4.47         6.56 o
  11   5  11          0.66         -4.31         8.00 o
  12   5  11         35.14         38.20         6.38 o
   0   6  11       8468.52       8147.97       366.24 o
   1   6  11          1.23         12.60         7.02 o
   2   6  11        246.18        202.79        14.77 o
   3   6  11        475.29        598.23        47.73 o
   4   6  11          4.26          3.36         7.23 o
   5   6  11         19.07         18.34         6.69 o
   6   6  11         98.51         81.53         8.47 o
   7   6  11        306.41        269.32        10.74 o
   8   6  11        933.27        872.31        25.39 o
   9   6  11         27.00         37.56         7.00 o
  10   6  11         20.86         25.34         6.65 o
  11   6  11         50.40         45.09         7.61 o
  12   6  11          0.78          9.07         6.43 o
   1   7  11        129.50        152.07        19.80 o
   2   7  11        200.85        178.85        21.56 o
   3   7  11       2555.41       2524.56        33.82 o
   4   7  11        277.52        296.74        10.89 o
   5   7  11         27.44         26.13         5.14 o
   6   7  11        447.12        416.33        17.34 o
   7   7  11        333.54        320.21        13.39 o
   8   7  11          7.51         21.01         6.77 o
   9   7  11         11.45          4.04         6.13 o
  10   7  11        412.50        426.43        13.43 o
  11   7  11        178.50        177.57        19.71 o
   0   8  11       5426.99       5079.47        71.86 o
   1   8  11         47.64         54.21         7.04 o
   2   8  11       1608.84       1505.68        36.76 o
   3   8  11          3.23         -1.90         4.99 o
   4   8  11        593.85        611.08        14.01 o
   5   8  11        115.59        101.81         9.53 o
   6   8  11        264.37        297.42        14.56 o
   7   8  11        107.68        121.33         9.30 o
   8   8  11        755.64        787.60        20.35 o
   9   8  11          1.87          1.63         4.89 o
  10   8  11        207.13        213.04        13.28 o
  11   8  11        220.41        241.08        20.14 o
   1   9  11        140.76        124.78         7.64 o
   2   9  11         28.15         25.63         5.09 o
   3   9  11        146.76        146.88        10.97 o
   4   9  11        324.73        302.54        14.98 o
   5   9  11        351.92        340.44        14.06 o
   6   9  11        745.26        758.20        17.25 o
   7   9  11         51.77         39.93         7.30 o
   8   9  11        217.82        228.40        10.33 o
   9   9  11         16.70         11.07         5.87 o
  10   9  11        240.47        245.12        11.18 o
   0  10  11       7472.76       7509.01       175.26 o
   1  10  11         34.86         32.76         7.28 o
   2  10  11        309.05        303.55        14.33 o
   3  10  11        113.87        116.88        10.40 o
   4  10  11         78.15         93.90         9.01 o
   5  10  11          0.39          4.11         6.21 o
   6  10  11       1160.43       1208.23        20.99 o
   7  10  11         35.43         28.27         8.20 o
   8  10  11         44.69         44.07         6.39 o
   9  10  11        293.50        288.23        13.30 o
  10  10  11        298.02        316.31        13.82 o
   1  11  11        546.91        492.68        17.45 o
   2  11  11        118.53        122.32         9.73 o
   3  11  11          7.84          0.03         6.39 o
   4  11  11        131.80        136.98         8.92 o
   5  11  11         11.91          6.38         6.02 o
   6  11  11        582.93        575.11        15.15 o
   7  11  11         93.42        100.64         8.32 o
   8  11  11        453.12        495.05        14.37 o
   9  11  11         45.11         38.65         6.73 o
   0  12  11       1719.48       1792.28        48.16 o
   1  12  11        455.75        459.02        16.00 o
   2  12  11        501.67        542.16        18.00 o
   3  12  11          2.54         -6.16         6.16 o
   4  12  11        360.91        355.14        11.37 o
   5  12  11         84.84         89.51         7.35 o
   6  12  11        230.63        219.71        10.92 o
   7  12  11         31.15         39.33         6.15 o
   8  12  11          1.19          8.12         6.84 o
   1  13  11         25.86         18.57         5.99 o
   2  13  11        517.28        554.00        17.95 o
   3  13  11         37.76         43.11        11.15 o
   4  13  11        224.09        221.38        14.23 o
   5  13  11          1.10          0.53         5.31 o
   6  13  11       2004.74       1990.04        34.56 o
   7  13  11         16.28         -4.38        14.77 o
   0  14  11        166.81        163.57        12.80 o
   1  14  11         56.26         60.95         7.60 o
   2  14  11        224.50        228.17        13.26 o
   3  14  11        115.67         96.18        11.32 o
   4  14  11        174.95        154.32        10.52 o
   5  14  11         44.52         41.03         7.38 o
   6  14  11          1.70         -4.04         7.20 o
   1  15  11         26.73         23.15        15.79 o
   2  15  11         33.51         25.47         7.08 o
   3  15  11         63.88         54.85         6.47 o
   4  15  11        548.08        574.29        26.48 o
   0   0  12       3622.60       2997.65        59.87 o
   1   0  12        135.80        112.46         9.24 o
   2   0  12          3.53         -4.00         4.49 o
   3   0  12        413.53        437.59        23.60 o
   4   0  12       1744.26       1790.03        42.07 o
   5   0  12        138.51        135.37        19.09 o
   6   0  12         84.89         73.35        12.03 o
   7   0  12         11.28          4.21         9.42 o
   8   0  12         21.00         31.81         7.67 o
   9   0  12        262.38        251.74        31.92 o
  10   0  12        354.56        385.57        14.73 o
  11   0  12        496.48        497.92        17.96 o
  12   0  12        724.52        673.53        29.28 o
   1   1  12         26.99         23.81         4.16 o
   2   1  12       1073.73       1186.52        17.66 o
   3   1  12       1656.16       1652.63        27.63 o
   4   1  12       2923.75       2703.43        39.07 o
   5   1  12       1062.23       1105.81        36.70 o
   6   1  12       1247.58       1167.22        21.06 o
   7   1  12       2072.58       2023.10        27.08 o
   8   1  12         42.02         37.89         6.46 o
   9   1  12        125.20        131.60        10.10 o
  10   1  12       1126.31       1173.96        19.73 o
  11   1  12        513.07        492.71        11.27 o
  12   1  12        114.25        113.05         5.78 o
   0   2  12        779.54        772.24        19.54 o
   1   2  12       4151.71       4162.85        48.96 o
   2   2  12       1526.73       1428.46        24.56 o
   3   2  12         20.83         13.49         5.33 o
   4   2  12        163.99        153.35         8.02 o
   5   2  12        847.65        835.34        32.71 o
   6   2  12          2.82         -2.49         5.01 o
   7   2  12       3063.69       2943.30        39.17 o
   8   2  12         63.76         57.25         7.50 o
   9   2  12        138.72        138.12         8.78 o
  10   2  12        413.98        422.41        11.94 o
  11   2  12         98.73        117.08         6.12 o
  12   2  12        130.75        116.21        14.23 o
   1   3  12        641.89        644.41        15.34 o
   2   3  12       1370.17       1233.33        21.64 o
   3   3  12        455.09        390.05        19.83 o
   4   3  12        153.58        159.49        17.93 o
   5   3  12       3187.02       3149.90        58.81 o
   6   3  12       1619.92       1522.09        20.59 o
   7   3  12         68.77         49.25         5.88 o
   8   3  12         36.42         29.57         6.32 o
   9   3  12          2.82          4.23         5.83 o
  10   3  12         17.56         19.41         5.87 o
  11   3  12        265.54        274.65         9.96 o
  12   3  12       1120.60       1107.86        25.09 o
   0   4  12      21752.78      22354.51       620.45 o
   1   4  12          6.19          0.51         8.64 o
   2   4  12        793.40        861.12        28.32 o
   3   4  12          7.65          7.23        16.67 o
   4   4  12       3258.82       3325.86       128.21 o
   5   4  12         62.14         62.58         7.34 o
   6   4  12        771.28        755.78        14.02 o
   7   4  12        390.73        384.15        11.15 o
   8   4  12        117.35        117.27         6.77 o
   9   4  12        122.50        117.77         8.03 o
  10   4  12        731.70        751.35        22.08 o
  11   4  12         35.04         30.37         6.69 o
  12   4  12         27.65         24.16         5.87 o
   1   5  12        212.24        234.11        16.68 o
   2   5  12        489.46        538.54        28.70 o
   3   5  12       1114.78       1095.68        64.54 o
   4   5  12       2919.28       2872.46        60.15 o
   5   5  12        897.85        860.11        17.78 o
   6   5  12       2485.79       2359.40        28.60 o
   7   5  12        361.69        369.76        10.38 o
   8   5  12        536.10        563.90        14.42 o
   9   5  12         73.25         73.96         8.52 o
  10   5  12        620.35        695.99        17.46 o
  11   5  12        160.15        176.97        10.62 o
   0   6  12         79.99         72.01        22.12 o
   1   6  12       2255.52       2209.14        95.45 o
   2   6  12       4299.11       4604.14       162.22 o
   3   6  12          0.90         -2.17         8.45 o
   4   6  12        212.81        210.45        12.30 o
   5   6  12        492.86        470.22        19.29 o
   6   6  12         54.36         78.64         6.90 o
   7   6  12        600.87        576.18        13.43 o
   8   6  12       3388.89       3183.99        38.63 o
   9   6  12       1295.26       1305.10        28.75 o
  10   6  12         12.78         16.78         5.87 o
   1   7  12          1.90         11.07         9.38 o
   2   7  12        697.65        618.28        16.80 o
   3   7  12       2530.84       2449.98        32.76 o
   4   7  12       1615.92       1543.93        22.85 o
   5   7  12         21.41         24.72         5.66 o
   6   7  12       2332.05       2207.08        37.60 o
   7   7  12         16.93         22.61         6.48 o
   8   7  12        527.24        488.72        14.84 o
   9   7  12        214.25        189.38        11.66 o
  10   7  12       2062.25       2014.32        49.50 o
   0   8  12       1461.17       1470.90        30.45 o
   1   8  12          4.27         -5.26         5.26 o
   2   8  12       3586.32       3429.94        43.69 o
   3   8  12        816.64        785.85        19.85 o
   4   8  12        897.46        870.88        17.03 o
   5   8  12         47.38         53.08         8.02 o
   6   8  12         56.80         62.35         9.59 o
   7   8  12        760.85        822.59        18.14 o
   8   8  12        329.96        313.53        12.14 o
   9   8  12        425.06        472.26        11.92 o
  10   8  12        821.89        821.91        23.19 o
   1   9  12         57.63         62.48         6.16 o
   2   9  12         32.57         33.65         6.46 o
   3   9  12       1089.41       1057.55        25.89 o
   4   9  12         36.21         23.12         7.53 o
   5   9  12        541.53        577.83        15.66 o
   6   9  12        867.17        888.17        20.49 o
   7   9  12        136.58        133.79         8.81 o
   8   9  12        911.79        917.58        17.04 o
   9   9  12          7.07         12.35         6.56 o
  10   9  12        788.88        850.44        24.57 o
   0  10  12       4038.86       4076.23        75.32 o
   1  10  12        178.63        180.85        10.50 o
   2  10  12          3.11         -7.71         7.71 o
   3  10  12         36.42         44.75         8.12 o
   4  10  12       2074.57       2110.96        32.17 o
   5  10  12        248.96        280.49        11.48 o
   6  10  12        859.55        863.11        19.34 o
   7  10  12         13.78         21.06         6.16 o
   8  10  12        242.00        209.84        15.93 o
   9  10  12        200.02        219.17        19.96 o
   1  11  12        835.59        863.36        21.86 o
   2  11  12         96.00         98.02        13.28 o
   3  11  12        344.56        337.96        14.56 o
   4  11  12         75.38         71.15         7.02 o
   5  11  12        120.44        126.76         7.65 o
   6  11  12        708.73        743.23        19.13 o
   7  11  12         70.79         79.28         7.56 o
   8  11  12        343.06        356.83        12.72 o
   0  12  12        943.01        937.64        29.40 o
   1  12  12        158.23        198.97        12.59 o
   2  12  12       2962.19       2912.21        59.30 o
   3  12  12        269.57        286.61        12.45 o
   4  12  12       1198.33       1262.93        22.50 o
   5  12  12        303.85        318.71        12.80 o
   6  12  12        243.57        283.82        12.50 o
   7  12  12         14.41         17.88         4.91 o
   8  12  12        157.71        178.06        13.10 o
   1  13  12          2.19          7.26         5.79 o
   2  13  12        483.47        543.93        15.43 o
   3  13  12        223.73        244.70        15.47 o
   4  13  12         34.49         33.07         5.77 o
   5  13  12        654.88        673.65        27.81 o
   6  13  12          2.20         -3.13         6.55 o
   0  14  12       3216.13       3379.57        67.25 o
   1  14  12          4.75          3.76         5.38 o
   2  14  12        158.85        167.01        13.18 o
   3  14  12          8.90          4.71         5.10 o
   4  14  12        240.45        251.60         9.65 o
   5  14  12          4.36          6.15         7.76 o
   1  15  12          8.70         24.15         7.26 o
   2  15  12        369.95        330.10        18.99 o
   1   1  13         47.67         57.71         6.55 o
   2   1  13        102.96        133.69         8.93 o
   3   1  13        172.76        231.55        11.31 o
   4   1  13         32.22         32.89        11.18 o
   5   1  13       2192.29       2111.10        35.05 o
   6   1  13       1897.02       1714.42        24.72 o
   7   1  13         85.49         76.45         7.14 o
   8   1  13       3536.41       3441.72        37.18 o
   9   1  13         72.20         54.86         7.73 o
  10   1  13        487.47        549.36        12.56 o
  11   1  13         70.54         60.93         6.00 o
  12   1  13         11.55         22.79         5.66 o
   0   2  13        476.61        429.70        15.33 o
   1   2  13        394.76        455.59        14.13 o
   2   2  13        382.01        355.26        12.71 o
   3   2  13         94.41         95.75         7.65 o
   4   2  13         41.39         24.81        11.32 o
   5   2  13          0.13          8.66         4.97 o
   6   2  13        108.57         95.84         6.83 o
   7   2  13        432.69        412.14        14.62 o
   8   2  13        299.65        312.75        11.98 o
   9   2  13         16.74          8.85         5.15 o
  10   2  13         75.48         73.61         7.34 o
  11   2  13         32.60         28.99         6.23 o
  12   2  13         24.07         37.31         6.76 o
   1   3  13       1250.01       1416.49        34.10 o
   2   3  13        134.10        129.56        10.03 o
   3   3  13        111.10        101.16        21.50 o
   4   3  13        402.56        442.41        25.06 o
   5   3  13        896.57        880.54        14.97 o
   6   3  13       1991.15       1862.96        25.01 o
   7   3  13       1020.27       1000.81        17.11 o
   8   3  13       2468.15       2396.77        31.66 o
   9   3  13         21.31         20.54         5.10 o
  10   3  13        379.69        407.79        13.35 o
  11   3  13         69.53         67.95         6.05 o
  12   3  13          5.23         -4.04         5.57 o
   0   4  13       3912.25       3526.07        86.00 o
   1   4  13         56.14         72.70        11.29 o
   2   4  13       1692.08       1600.95        81.46 o
   3   4  13         34.60         27.03        19.05 o
   4   4  13        101.43        124.47        13.37 o
   5   4  13       1063.91       1028.86        17.38 o
   6   4  13        586.49        566.49        12.30 o
   7   4  13        445.47        458.21        11.32 o
   8   4  13        168.13        174.48         8.51 o
   9   4  13        267.75        292.99        15.61 o
  10   4  13        145.22        144.57        11.68 o
  11   4  13         48.82         51.21         5.90 o
   1   5  13       1370.55       1389.19        71.23 o
   2   5  13        233.63        196.08        31.32 o
   3   5  13       1334.97       1377.45        39.09 o
   4   5  13          2.19          2.27         5.61 o
   5   5  13       1107.09       1067.58        21.16 o
   6   5  13        490.95        462.59        12.32 o
   7   5  13         25.66         21.98         5.15 o
   8   5  13        464.54        416.67        12.54 o
   9   5  13        107.89        104.77        10.85 o
  10   5  13         29.46         26.14         5.19 o
  11   5  13         52.81         49.66         8.47 o
   0   6  13      10974.12      10570.41       173.77 o
   1   6  13       1191.87       1157.08        30.28 o
   2   6  13       6215.36       5967.35        68.46 o
   3   6  13         20.85         24.47         6.67 o
   4   6  13        494.70        518.50        13.56 o
   5   6  13         17.15         24.36         6.71 o
   6   6  13        102.06        114.49         7.33 o
   7   6  13         30.84         37.48         5.50 o
   8   6  13        650.52        714.22        18.78 o
   9   6  13        380.99        394.87        15.72 o
  10   6  13        331.92        356.63        17.45 o
   1   7  13        169.62        177.24         9.72 o
   2   7  13        188.93        178.62         9.84 o
   3   7  13        112.25        117.16         7.82 o
   4   7  13          4.07          4.27         5.10 o
   5   7  13          6.78          6.94         5.12 o
   6   7  13        153.49        144.74        10.09 o
   7   7  13        157.93        163.62         9.02 o
   8   7  13          2.13         11.15         6.48 o
   9   7  13         12.78          9.40         6.46 o
  10   7  13         79.78        109.17         7.10 o
   0   8  13       1819.84       1776.24        41.05 o
   1   8  13        236.96        239.46        12.21 o
   2   8  13       3416.49       3254.23        39.45 o
   3   8  13        245.78        226.45         9.42 o
   4   8  13       1017.02       1067.54        18.80 o
   5   8  13          9.34         16.63         7.37 o
   6   8  13          3.70         -3.01         5.68 o
   7   8  13         39.15         48.36         6.81 o
   8   8  13        583.32        632.81        15.46 o
   9   8  13        145.53        130.18         8.61 o
  10   8  13        115.27         97.68        21.16 o
   1   9  13       1413.52       1366.47        20.91 o
   2   9  13        153.46        178.16         8.89 o
   3   9  13        396.47        407.39        14.76 o
   4   9  13        623.65        611.97        18.24 o
   5   9  13        459.00        450.75        12.80 o
   6   9  13        622.21        602.99        16.08 o
   7   9  13        661.58        627.14        14.41 o
   8   9  13        580.69        580.78        12.24 o
   9   9  13        258.70        272.68        19.26 o
   0  10  13        127.20        134.88        13.03 o
   1  10  13          1.20         -0.14         7.22 o
   2  10  13       1066.37       1029.12        22.49 o
   3  10  13        138.77        127.29         9.21 o
   4  10  13        732.45        747.47        17.58 o
   5  10  13        144.57        155.60         9.37 o
   6  10  13          6.86         18.71         5.65 o
   7  10  13         11.49         16.28         5.39 o
   8  10  13        266.81        240.77        11.09 o
   9  10  13         41.48         35.78         9.20 o
   1  11  13         30.91         52.95         9.20 o
   2  11  13          1.33          4.80         5.96 o
   3  11  13        145.56        136.40         8.35 o
   4  11  13        127.57        162.52        10.85 o
   5  11  13        229.95        243.84        10.13 o
   6  11  13       1244.29       1275.15        32.76 o
   7  11  13        147.73        147.78         7.65 o
   8  11  13       1152.65       1089.38        38.36 o
   0  12  13         18.19          3.06        11.42 o
   1  12  13       1023.63       1028.27        26.59 o
   2  12  13         24.45         32.46        12.26 o
   3  12  13         11.01         13.03         7.09 o
   4  12  13        108.48        124.82         6.61 o
   5  12  13        228.86        234.13        14.23 o
   6  12  13          0.49          1.46         6.00 o
   7  12  13         10.08          1.96         5.82 o
   1  13  13       1611.42       1695.14        30.32 o
   2  13  13        264.91        271.14        10.15 o
   3  13  13         14.21         13.26         5.53 o
   4  13  13        366.10        376.61        11.57 o
   5  13  13        126.10        117.92        15.88 o
   6  13  13        686.81        660.48        19.28 o
   0  14  13       2364.47       2070.73        41.31 o
   1  14  13        378.84        348.07        13.52 o
   2  14  13          6.38          1.06         4.40 o
   3  14  13         72.36         65.36         5.64 o
   4  14  13         26.93         18.65         6.22 o
   1  15  13          1.69          6.02         5.51 o
   0   0  14       2085.60       2006.43        56.64 o
   1   0  14       1500.24       1457.21        37.37 o
   2   0  14       7685.83       7413.39       193.32 o
   3   0  14        184.94        130.95        25.51 o
   4   0  14       5579.18       5590.46       190.51 o
   5   0  14          2.64          9.17         8.80 o
   6   0  14       5948.53       5748.32        80.32 o
   7   0  14        278.40        285.55        14.93 o
   8   0  14       2190.20       2180.98        41.09 o
   9   0  14       2471.09       2607.54        48.26 o
  10   0  14        156.29        163.34        11.79 o
  11   0  14          2.79          7.53         6.52 o
   1   1  14        636.84        696.55        19.91 o
   2   1  14          1.46          7.26         9.89 o
   3   1  14        782.71        773.16        36.69 o
   4   1  14       1218.67       1233.75        25.30 o
   5   1  14       3036.21       2908.38        33.47 o
   6   1  14       1003.98        942.02        18.66 o
   7   1  14         15.33         20.25         5.61 o
   8   1  14          2.91          1.06         5.59 o
   9   1  14          0.39         -0.03         6.50 o
  10   1  14        127.77        132.33         7.08 o
  11   1  14        338.84        358.27        10.09 o
   0   2  14       6393.53       5936.17       143.09 o
   1   2  14         19.17         12.58         7.74 o
   2   2  14       3063.34       3083.79        84.01 o
   3   2  14        504.20        478.34        31.12 o
   4   2  14        257.73        248.21        10.05 o
   5   2  14        412.75        349.97        10.61 o
   6   2  14        717.52        684.74        17.31 o
   7   2  14        810.30        862.33        18.07 o
   8   2  14        121.22        128.65         8.24 o
   9   2  14         82.60         93.27         7.35 o
  10   2  14          4.15          2.73         4.31 o
  11   2  14          5.76         10.09         5.06 o
   1   3  14        153.58        165.33        26.79 o
   2   3  14         38.91         30.32        14.82 o
   3   3  14       4296.35       4336.22        86.94 o
   4   3  14       4874.61       4545.27        45.11 o
   5   3  14        911.95        852.45        14.43 o
   6   3  14        170.90        201.04         9.24 o
   7   3  14        742.62        722.26        16.96 o
   8   3  14       2211.30       2151.10        27.99 o
   9   3  14        374.59        385.81        10.42 o
  10   3  14       1611.11       1676.83        32.66 o
  11   3  14        120.45        141.10        13.06 o
   1   4  14        303.92        268.25        34.77 o
   2   4  14        584.73        458.94        68.49 o
   3   4  14        155.44        157.59         8.74 o
   4   4  14        567.65        526.35        11.78 o
   5   4  14          1.71         -1.28         5.02 o
   6   4  14        596.00        607.13        15.57 o
   7   4  14        173.41        152.03         7.62 o
   8   4  14          5.63          7.30         5.20 o
   9   4  14        272.08        281.33        13.14 o
  10   4  14        218.28        215.54        12.93 o
  11   4  14         97.62        133.82        12.27 o
   1   5  14       1202.34       1180.52        22.09 o
   2   5  14       4007.47       3762.72        43.34 o
   3   5  14        291.17        272.21        12.07 o
   4   5  14       1364.90       1300.61        25.61 o
   5   5  14        380.40        420.12        12.50 o
   6   5  14        707.83        653.46        13.03 o
   7   5  14         76.05         84.41         6.82 o
   8   5  14          1.26          9.94         6.51 o
   9   5  14         35.17         26.16         9.93 o
  10   5  14        555.66        569.71        18.17 o
  11   5  14        652.26        646.57        72.42 o
   0   6  14        360.92        346.86        16.80 o
   1   6  14        456.49        450.60        17.53 o
   2   6  14        360.73        355.48        13.39 o
   3   6  14        210.68        220.80        10.25 o
   4   6  14         15.68         24.88         7.17 o
   5   6  14        493.70        496.58        14.10 o
   6   6  14          1.98         -0.22         4.45 o
   7   6  14        293.05        302.33        10.55 o
   8   6  14         65.34         96.96        13.51 o
   9   6  14        120.15        106.96         9.61 o
  10   6  14         48.46         36.28         7.41 o
   1   7  14        660.07        657.68        16.49 o
   2   7  14        766.22        718.49        16.12 o
   3   7  14        459.39        434.92        12.87 o
   4   7  14       2398.68       2302.54        27.66 o
   5   7  14       1492.76       1471.53        20.76 o
   6   7  14          5.09         -0.58         6.28 o
   7   7  14        287.19        307.28        14.24 o
   8   7  14       1338.47       1378.15        48.58 o
   9   7  14         58.21         58.26         7.36 o
   0   8  14         36.64         48.00        10.17 o
   1   8  14        573.09        568.71        14.69 o
   2   8  14          3.83          0.43         5.52 o
   3   8  14        134.37        125.22         7.50 o
   4   8  14        418.55        406.32        11.43 o
   5   8  14        163.27        173.55        10.81 o
   6   8  14        323.07        346.04        13.49 o
   7   8  14        763.49        751.09        15.01 o
   8   8  14        432.87        466.56        14.99 o
   9   8  14        106.23        158.29        19.09 o
   1   9  14        574.76        582.10        13.47 o
   2   9  14        353.42        377.86        11.22 o
   3   9  14        102.57        108.36         8.46 o
   4   9  14        101.87        111.68         8.59 o
   5   9  14         24.42         26.65         6.80 o
   6   9  14        970.00       1010.57        19.13 o
   7   9  14         43.42         42.71         5.19 o
   8   9  14        616.66        636.87        15.38 o
   9   9  14          4.47          5.94        11.01 o
   0  10  14       1179.10       1257.06        31.29 o
   1  10  14       2680.65       2789.83        43.37 o
   2  10  14        125.35        117.59         9.27 o
   3  10  14        288.72        298.03        13.65 o
   4  10  14        292.04        303.97        11.50 o
   5  10  14          0.97          4.14         5.41 o
   6  10  14        135.36        135.23         7.86 o
   7  10  14        437.94        436.01        12.92 o
   8  10  14         99.09         82.04         9.92 o
   1  11  14         15.04         22.03         7.96 o
   2  11  14        409.91        406.65        13.32 o
   3  11  14         48.05         47.79         5.88 o
   4  11  14        769.94        777.54        14.25 o
   5  11  14        391.94        412.20        14.41 o
   6  11  14         66.95         70.35        10.45 o
   7  11  14         16.62         17.62         4.53 o
   0  12  14       1816.01       1874.97        48.95 o
   1  12  14        398.64        388.68        21.70 o
   2  12  14       1302.32       1338.37        22.69 o
   3  12  14         97.47        111.16         7.38 o
   4  12  14        632.45        599.61        21.61 o
   5  12  14        268.83        268.74        10.92 o
   6  12  14        512.68        519.54        14.82 o
   1  13  14         28.89         33.13         7.57 o
   2  13  14        592.47        588.61        13.93 o
   3  13  14          6.35          8.07         4.92 o
   4  13  14          0.60          3.76         4.64 o
   5  13  14          1.34         -4.48         5.83 o
   0  14  14       1107.33        845.79        33.08 o
   1  14  14        165.58        179.51         9.17 o
   2  14  14       2278.18       2163.12       100.95 o
   3  14  14        144.15        158.80        10.72 o
   1   1  15         41.91         42.51        13.36 o
   2   1  15        454.28        377.58        32.82 o
   3   1  15         25.85         39.50         6.74 o
   4   1  15       1391.62       1258.25        19.99 o
   5   1  15       1798.18       1764.04        25.17 o
   6   1  15        645.12        628.37        14.89 o
   7   1  15        418.30        408.41        12.19 o
   8   1  15       2491.14       2527.26        32.27 o
   9   1  15          2.20         -3.95         5.30 o
  10   1  15       1021.10       1034.20        23.11 o
  11   1  15         17.28         22.42         4.73 o
   0   2  15       2240.90       2197.43        92.77 o
   1   2  15        632.76        617.88        83.70 o
   2   2  15       3076.04       2918.18        36.14 o
   3   2  15        258.22        265.18        10.21 o
   4   2  15          1.63         -3.48         4.91 o
   5   2  15         39.37         45.80         6.21 o
   6   2  15          5.86         11.81         5.59 o
   7   2  15          3.78         -0.30         6.71 o
   8   2  15       1048.73       1102.10        20.30 o
   9   2  15        169.53        165.23         8.14 o
  10   2  15         63.09         75.45         6.22 o
  11   2  15        192.72        148.54        10.90 o
   1   3  15        155.21        179.12        13.90 o
   2   3  15        467.07        484.06        12.70 o
   3   3  15        752.52        719.19        14.26 o
   4   3  15          0.95         -0.35         4.99 o
   5   3  15          9.58         15.56         4.58 o
   6   3  15       2577.16       2562.19        31.73 o
   7   3  15         29.22         30.98         6.59 o
   8   3  15       2539.65       2546.01        33.02 o
   9   3  15        111.00        117.29         7.74 o
  10   3  15         37.53         47.18         5.12 o
  11   3  15         47.35         52.97         7.90 o
   0   4  15       1427.31       1257.43        34.11 o
   1   4  15         92.73         92.22         7.56 o
   2   4  15       1037.00        964.88        19.36 o
   3   4  15          1.69         -2.68         6.82 o
   4   4  15        386.99        369.97        12.28 o
   5   4  15         67.87         68.11         6.55 o
   6   4  15        416.43        416.73        18.69 o
   7   4  15          0.11          6.12         6.13 o
   8   4  15          5.05          8.82         4.57 o
   9   4  15        147.39        148.23         8.62 o
  10   4  15         18.73         40.94         5.81 o
   1   5  15         35.63         47.14         6.68 o
   2   5  15        207.79        206.83         9.36 o
   3   5  15       1156.45       1127.43        24.19 o
   4   5  15        948.77        889.95        19.83 o
   5   5  15        232.42        248.17        11.00 o
   6   5  15        150.79        156.68         8.05 o
   7   5  15         99.26        108.03         7.60 o
   8   5  15         82.11         91.25         8.55 o
   9   5  15        128.49        146.46        10.68 o
  10   5  15        478.29        463.64        16.66 o
   0   6  15       4774.13       4327.06        67.14 o
   1   6  15        139.97        128.78         7.88 o
   2   6  15       8679.83       8319.75        84.33 o
   3   6  15          0.49          1.51         6.67 o
   4   6  15       1345.08       1375.04        24.38 o
   5   6  15         23.40         24.13         5.67 o
   6   6  15        557.02        593.23        11.89 o
   7   6  15        312.35        315.36        10.02 o
   8   6  15       2312.48       2383.77        44.17 o
   9   6  15         48.61         24.89         6.73 o
  10   6  15         91.85         98.66         9.99 o
   1   7  15        190.65        157.66         8.43 o
   2   7  15        176.59        184.49         9.32 o
   3   7  15          9.94          5.19         5.45 o
   4   7  15        256.28        256.91        12.49 o
   5   7  15         53.21         62.20         5.49 o
   6   7  15         71.71         67.57         7.33 o
   7   7  15        212.47        224.30        12.71 o
   8   7  15        193.57        189.22        11.64 o
   9   7  15         14.81         12.72         5.78 o
   0   8  15        603.93        569.60        24.55 o
   1   8  15        137.23        142.19         9.39 o
   2   8  15        908.86        907.52        16.76 o
   3   8  15        591.81        590.37        12.54 o
   4   8  15        101.69        106.11         7.21 o
   5   8  15          6.48         -1.36         7.50 o
   6   8  15         37.36         35.63         6.61 o
   7   8  15          0.90          5.55         5.06 o
   8   8  15        312.54        284.99        11.54 o
   9   8  15         23.93         15.63         7.54 o
   1   9  15       1871.22       1934.23        26.12 o
   2   9  15        106.56         92.50         6.26 o
   3   9  15        142.16        135.84         8.46 o
   4   9  15         71.86         63.35         8.25 o
   5   9  15         27.73         34.00         6.41 o
   6   9  15        156.02        181.21         9.64 o
   7   9  15          2.03         -1.42         4.40 o
   8   9  15        274.26        243.42        12.64 o
   0  10  15          3.98          4.53        11.42 o
   1  10  15         25.54         25.87         6.99 o
   2  10  15        139.58        138.37         9.04 o
   3  10  15         19.89         19.37         6.13 o
   4  10  15         49.65         56.07         7.02 o
   5  10  15          0.79          2.22         4.93 o
   6  10  15         48.58         59.04         5.42 o
   7  10  15         35.10         27.80         6.04 o
   8  10  15          0.72          5.06         9.74 o
   1  11  15        256.25        284.37        14.66 o
   2  11  15        128.16        125.92         8.82 o
   3  11  15        141.28        126.93         6.89 o
   4  11  15        154.31        168.44         7.76 o
   5  11  15        451.11        449.87        10.10 o
   6  11  15        379.65        406.62        17.00 o
   0  12  15        233.53        226.32        29.78 o
   1  12  15         45.19         60.60         6.10 o
   2  12  15        129.56        131.43         7.35 o
   3  12  15          0.09         -4.27         4.27 o
   4  12  15         17.19          9.69         7.41 o
   5  12  15         52.43         51.81         6.70 o
   6  12  15        194.63        181.49        23.98 o
   1  13  15        293.92        291.14         9.08 o
   2  13  15         30.06         21.68         4.68 o
   3  13  15         10.96         12.07         5.36 o
   4  13  15        242.52        223.27         8.98 o
   0  14  15         71.80         52.05         8.41 o
   0   0  16        831.54        743.37        31.06 o
   1   0  16        478.83        468.14        17.73 o
   2   0  16       1100.18       1063.80        25.53 o
   3   0  16       3253.36       2939.21        45.13 o
   4   0  16       3065.43       3112.03        62.97 o
   5   0  16        265.62        240.70        16.99 o
   6   0  16        346.04        360.47        16.14 o
   7   0  16        135.17        160.36        18.63 o
   8   0  16         44.77         37.45         9.50 o
   9   0  16        384.40        347.78        15.34 o
  10   0  16        820.43        824.67        17.90 o
   1   1  16       1046.35        947.49        15.45 o
   2   1  16        324.90        335.12        11.82 o
   3   1  16        617.49        637.31        13.96 o
   4   1  16         51.51         61.59         6.25 o
   5   1  16       2995.62       2800.30        34.58 o
   6   1  16         77.60         85.97         7.13 o
   7   1  16         13.59         12.47         5.20 o
   8   1  16         50.95         57.38         7.00 o
   9   1  16        600.83        606.75        12.96 o
  10   1  16         15.19         11.58         4.32 o
   0   2  16         76.22         72.19        10.53 o
   1   2  16        242.62        218.13        12.03 o
   2   2  16       4923.91       4686.56        46.58 o
   3   2  16        388.26        314.02        11.14 o
   4   2  16        952.83        967.58        15.73 o
   5   2  16        146.29        127.89         7.94 o
   6   2  16          2.87         11.13         6.20 o
   7   2  16        283.34        318.23        11.61 o
   8   2  16        851.68        883.79        17.47 o
   9   2  16        345.72        398.26        11.96 o
  10   2  16          0.95          4.53         4.44 o
   1   3  16         67.17         52.56         6.81 o
   2   3  16          2.63          3.48         5.04 o
   3   3  16       4522.17       4115.91        39.67 o
   4   3  16         15.65         14.23         4.69 o
   5   3  16         21.12         23.40         6.81 o
   6   3  16        703.52        702.74        16.13 o
   7   3  16        604.70        594.97        15.27 o
   8   3  16        397.59        423.94        14.13 o
   9   3  16         49.32         52.03         6.80 o
  10   3  16        866.71        866.13        18.60 o
   0   4  16       1542.41       1447.58        32.52 o
   1   4  16       2164.30       2088.88        27.02 o
   2   4  16        477.44        487.51        13.51 o
   3   4  16       1065.24        998.77        18.82 o
   4   4  16        666.06        683.41        16.29 o
   5   4  16          4.91          4.63         4.85 o
   6   4  16          0.61          2.43         6.16 o
   7   4  16       2249.60       2218.23        34.21 o
   8   4  16          0.25          2.70         6.35 o
   9   4  16        247.35        263.19        14.72 o
  10   4  16        221.61        213.60        12.10 o
   1   5  16          0.70         -0.11         5.18 o
   2   5  16          0.11          1.28         4.99 o
   3   5  16         28.03         32.74         7.35 o
   4   5  16        750.04        715.35        17.48 o
   5   5  16         69.97         76.33         9.12 o
   6   5  16        391.07        385.55        11.75 o
   7   5  16         24.50         23.91         5.60 o
   8   5  16       1485.83       1615.98        29.90 o
   9   5  16        283.47        299.59        17.69 o
  10   5  16        433.99        400.80        27.47 o
   0   6  16         67.01         79.57         8.66 o
   1   6  16        776.86        763.13        16.36 o
   2   6  16        162.85        168.55        10.10 o
   3   6  16       1139.31       1151.73        20.41 o
   4   6  16         77.68         91.85        10.76 o
   5   6  16        139.32        155.36         8.34 o
   6   6  16          7.10          1.00         4.20 o
   7   6  16        588.05        606.69        21.66 o
   8   6  16        244.45        271.34        12.43 o
   9   6  16        506.86        522.51        15.04 o
   1   7  16       1007.73       1010.23        20.49 o
   2   7  16         15.30         12.07         4.93 o
   3   7  16         70.54         90.42         9.24 o
   4   7  16          0.26         -3.22         4.82 o
   5   7  16        272.97        288.74        10.80 o
   6   7  16       1253.75       1270.97        21.51 o
   7   7  16         11.97         18.02         5.45 o
   8   7  16       1003.88       1040.85        22.46 o
   9   7  16        506.20        519.31        14.35 o
   0   8  16          7.07          6.17         8.80 o
   1   8  16       2815.66       2768.32        33.99 o
   2   8  16        872.69        875.65        15.26 o
   3   8  16         15.96          9.93         5.00 o
   4   8  16       1076.75       1111.30        22.68 o
   5   8  16        345.56        341.65        12.81 o
   6   8  16        454.60        478.98        12.27 o
   7   8  16        322.65        307.02        10.18 o
   8   8  16          0.56         -1.88         6.02 o
   1   9  16         94.65         95.41         6.43 o
   2   9  16         39.04         43.04         6.50 o
   3   9  16          6.84         -5.74         7.01 o
   4   9  16        278.16        304.82        13.22 o
   5   9  16         12.61          1.55         5.51 o
   6   9  16          5.18         14.51         4.54 o
   7   9  16         26.94         34.08         5.77 o
   8   9  16       1552.76       1644.10        38.71 o
   0  10  16        241.25        204.15        17.52 o
   1  10  16       1106.95       1115.16        22.81 o
   2  10  16        278.61        289.64        11.07 o
   3  10  16        532.32        599.38        16.41 o
   4  10  16        683.26        708.69        15.52 o
   5  10  16         36.82         33.65         4.94 o
   6  10  16        326.37        360.53        13.68 o
   7  10  16        644.54        657.06        20.47 o
   1  11  16         74.04         93.45         7.64 o
   2  11  16         59.94         71.14         6.75 o
   3  11  16         75.76         75.88         7.46 o
   4  11  16         74.29         80.16         6.20 o
   5  11  16        304.48        313.70        13.81 o
   6  11  16        124.66        123.89        15.30 o
   0  12  16         84.81        101.04        11.82 o
   1  12  16        414.32        416.67        14.46 o
   2  12  16        434.96        434.88        11.66 o
   3  12  16         88.28         73.02         5.12 o
   4  12  16        111.86        104.07         8.29 o
   5  12  16          1.34         -5.14         5.14 o
   1  13  16         73.77         77.74         7.40 o
   2  13  16          8.66         12.40         4.83 o
   3  13  16         60.28         59.91         6.85 o
   1   1  17        142.66        111.39         6.54 o
   2   1  17        338.38        384.63        11.31 o
   3   1  17        599.31        516.82        13.36 o
   4   1  17         63.84         55.57         6.86 o
   5   1  17         78.63         66.68         7.14 o
   6   1  17       1544.25       1543.64        21.14 o
   7   1  17         19.00         24.54         5.40 o
   8   1  17        638.86        689.98        14.15 o
   9   1  17          5.28         12.39         3.95 o
  10   1  17       1082.05       1080.61        18.70 o
   0   2  17       1031.75        929.08        35.60 o
   1   2  17        156.28        134.22         8.09 o
   2   2  17        370.88        320.38        10.88 o
   3   2  17        100.15         99.32         6.50 o
   4   2  17       1252.95       1256.09        18.00 o
   5   2  17        833.75        806.68        14.97 o
   6   2  17       1371.95       1412.24        22.69 o
   7   2  17        107.68         97.51         7.43 o
   8   2  17        261.90        295.21        12.44 o
   9   2  17         84.82         93.48         6.01 o
  10   2  17        173.35        147.99         8.35 o
   1   3  17          1.16          4.57         6.54 o
   2   3  17        171.97        157.55         9.31 o
   3   3  17         59.04         56.69         6.16 o
   4   3  17        681.44        724.26        13.31 o
   5   3  17          1.45         -2.67         5.26 o
   6   3  17        377.24        387.38        15.82 o
   7   3  17        850.56        862.40        17.93 o
   8   3  17        160.32        203.81         8.88 o
   9   3  17        155.26        153.21         7.34 o
  10   3  17        836.22        860.20        36.35 o
   0   4  17        497.38        468.14        25.83 o
   1   4  17        128.78        140.31         8.18 o
   2   4  17        186.94        174.53         8.69 o
   3   4  17         39.37         38.27         5.68 o
   4   4  17        265.61        291.79        12.46 o
   5   4  17          1.08          5.31         6.05 o
   6   4  17        184.11        218.01        19.26 o
   7   4  17         21.41         16.77         7.34 o
   8   4  17        211.67        243.62        10.20 o
   9   4  17         22.27         15.19         5.96 o
   1   5  17       1074.35       1050.17        16.98 o
   2   5  17          4.56          9.87         6.09 o
   3   5  17        104.75        113.04         8.84 o
   4   5  17         23.30         22.08         7.21 o
   5   5  17        253.35        263.58        10.57 o
   6   5  17        388.02        391.97        12.89 o
   7   5  17         98.44         95.41         7.98 o
   8   5  17        126.50        141.72         9.96 o
   9   5  17         78.21         82.60         7.81 o
   0   6  17       3286.24       3109.45        42.15 o
   1   6  17       1406.17       1388.28        18.82 o
   2   6  17        346.42        352.78        12.50 o
   3   6  17         48.31         53.69         6.69 o
   4   6  17        423.64        416.48        14.25 o
   5   6  17         54.67         51.14         5.83 o
   6   6  17        558.68        564.00        14.54 o
   7   6  17        181.97        201.26        13.58 o
   8   6  17        106.68        115.14         8.71 o
   9   6  17          9.02          1.89         5.76 o
   1   7  17        100.93         94.22         6.90 o
   2   7  17        322.59        319.94        12.91 o
   3   7  17         35.21         27.71         5.08 o
   4   7  17         27.32         20.14         5.31 o
   5   7  17          2.43          8.66         6.17 o
   6   7  17          4.23         23.04         6.02 o
   7   7  17          0.10          4.73         6.56 o
   8   7  17         35.21         27.15         5.37 o
   0   8  17       1029.15       1080.47        25.99 o
   1   8  17         52.64         57.73         5.97 o
   2   8  17         14.81         17.27         5.36 o
   3   8  17        123.97        130.79         6.82 o
   4   8  17        123.55        126.44         8.69 o
   5   8  17         17.40         16.30         5.48 o
   6   8  17        287.86        290.69        11.10 o
   7   8  17          3.68         11.24         5.89 o
   8   8  17          5.83         -7.14         7.14 o
   1   9  17        357.59        355.49         8.89 o
   2   9  17          4.81          5.07         5.85 o
   3   9  17         89.78         81.35         8.02 o
   4   9  17         22.36         24.67         5.48 o
   5   9  17         10.13          7.31         4.58 o
   6   9  17        107.20        119.74         7.50 o
   7   9  17          8.56         16.88         7.89 o
   0  10  17       2203.65       2180.12        50.61 o
   1  10  17         52.45         47.19         5.18 o
   2  10  17       1086.54       1101.81        19.53 o
   3  10  17        305.56        277.34         9.93 o
   4  10  17        398.37        406.05        11.09 o
   5  10  17          0.69          0.83         3.55 o
   6  10  17        268.97        272.68         9.88 o
   1  11  17         37.22         32.41         5.17 o
   2  11  17          1.80          4.86         4.77 o
   3  11  17        141.27        133.42         7.20 o
   4  11  17         51.32         47.51         4.49 o
   5  11  17        266.50        267.93        18.80 o
   0  12  17       2264.71       2021.55        81.28 o
   1  12  17          7.88          9.87         4.11 o
   2  12  17         94.93         98.63         5.84 o
   3  12  17          9.70         12.10         4.32 o
   0   0  18        691.30        694.62        26.21 o
   1   0  18       2108.16       1904.48        30.84 o
   2   0  18        731.46        734.09        23.78 o
   3   0  18         86.89         37.05         9.12 o
   4   0  18          8.28         -3.19         7.76 o
   5   0  18        585.38        606.78        19.15 o
   6   0  18          1.38          5.08         7.21 o
   7   0  18         63.11         52.44        11.21 o
   8   0  18        178.06        196.73        11.11 o
   9   0  18        207.16        198.23         9.21 o
   1   1  18         61.88         54.68         6.44 o
   2   1  18          1.55          2.34         4.95 o
   3   1  18        197.64        207.56         9.80 o
   4   1  18          0.54         -2.32         6.15 o
   5   1  18       1120.94       1171.00        18.33 o
   6   1  18         31.49         21.20         5.62 o
   7   1  18        128.84        142.93         6.57 o
   8   1  18          5.66         13.30         4.94 o
   9   1  18          8.68          6.12         4.08 o
   0   2  18       3380.32       3011.05       112.58 o
   1   2  18        400.23        432.91        16.62 o
   2   2  18          1.88          1.06         5.54 o
   3   2  18          0.95          2.73         4.39 o
   4   2  18        406.92        437.60        11.48 o
   5   2  18          2.46         -2.98         5.11 o
   6   2  18        156.93        177.15         8.56 o
   7   2  18       1153.09       1224.80        19.95 o
   8   2  18         12.48         12.36         5.10 o
   9   2  18         12.96         20.13         4.45 o
   1   3  18        100.50         85.28         8.47 o
   2   3  18         62.92         59.55         6.45 o
   3   3  18        307.03        301.24        10.43 o
   4   3  18        153.91        145.29         9.06 o
   5   3  18        544.37        581.48        23.00 o
   6   3  18        291.58        307.78        17.22 o
   7   3  18        701.18        740.57        17.55 o
   8   3  18        898.53       1018.98        19.27 o
   9   3  18          4.99          7.37         4.93 o
   0   4  18        562.79        496.54        19.41 o
   1   4  18        527.23        517.21        14.51 o
   2   4  18       1394.73       1403.91        21.82 o
   3   4  18          0.76          3.92         6.10 o
   4   4  18        282.44        307.48        10.98 o
   5   4  18         64.41         48.15         8.25 o
   6   4  18        199.24        227.31        17.67 o
   7   4  18        418.66        458.77        12.39 o
   8   4  18        569.39        526.93        18.65 o
   9   4  18          3.21          9.87         5.57 o
   1   5  18        880.46        865.52        19.99 o
   2   5  18         23.04         15.26         5.56 o
   3   5  18       2666.98       2621.08        32.94 o
   4   5  18         79.45         73.83         7.49 o
   5   5  18         87.98        101.53         9.28 o
   6   5  18        643.95        675.75        19.53 o
   7   5  18        196.49        238.29        16.64 o
   8   5  18        826.74        840.10        49.57 o
   9   5  18         66.84         80.54        11.40 o
   0   6  18        864.84        862.95        26.07 o
   1   6  18         26.10         22.77         5.00 o
   2   6  18        100.66         97.10         6.33 o
   3   6  18        433.41        465.89        12.61 o
   4   6  18        592.74        550.22        13.19 o
   5   6  18         14.98         21.00         4.68 o
   6   6  18         26.92         37.77         8.22 o
   7   6  18         59.78         47.30        11.07 o
   8   6  18          0.46         -2.62         4.20 o
   1   7  18         64.73         62.21         6.32 o
   2   7  18         50.78         53.11         6.36 o
   3   7  18        149.17        152.69         7.36 o
   4   7  18          2.11          2.99         3.99 o
   5   7  18        801.44        769.62        15.88 o
   6   7  18        731.78        720.40        18.34 o
   7   7  18         20.78         16.82         5.92 o
   0   8  18        434.20        429.65        13.96 o
   1   8  18         99.25        113.79         6.95 o
   2   8  18          1.39          0.90         4.14 o
   3   8  18         30.04         36.53         4.57 o
   4   8  18         64.16         78.15         9.18 o
   5   8  18          3.93          4.23         4.36 o
   6   8  18          9.84          8.30         5.76 o
   7   8  18        154.97        175.33        11.94 o
   1   9  18        160.67        184.12         8.20 o
   2   9  18         72.79         76.03         6.49 o
   3   9  18       1031.65       1038.33        20.94 o
   4   9  18         13.21         10.88         4.69 o
   5   9  18        352.29        376.28        14.91 o
   6   9  18       1425.21       1459.91        28.71 o
   0  10  18        884.86        836.16        50.24 o
   1  10  18        203.67        225.30         9.72 o
   2  10  18        379.30        374.03        11.30 o
   3  10  18          2.50          3.99         3.81 o
   4  10  18        353.97        382.62        10.92 o
   5  10  18          5.90          0.67         4.89 o
   1  11  18        104.34        113.05         6.22 o
   2  11  18          4.73          7.16         5.68 o
   3  11  18        268.40        270.88         8.38 o
   4  11  18         51.81         68.11        10.74 o
   0  12  18        536.98        555.75        17.89 o
   1  12  18         55.70         43.65         8.44 o
   1   1  19          2.15          1.85         4.87 o
   2   1  19        286.32        272.11        10.74 o
   3   1  19        617.59        588.10        13.83 o
   4   1  19         32.93         23.83         5.75 o
   5   1  19         65.71         59.92         5.73 o
   6   1  19        643.62        678.44        13.22 o
   7   1  19          9.25          5.90         4.83 o
   8   1  19       1291.86       1286.39        19.73 o
   9   1  19          0.04          1.25         3.70 o
   0   2  19        152.85        171.82        14.82 o
   1   2  19        254.25        221.13        11.88 o
   2   2  19         41.02         34.71         5.90 o
   3   2  19          8.73          4.65         6.18 o
   4   2  19          0.52         -2.95         4.66 o
   5   2  19          0.00         -6.18         8.05 o
   6   2  19        121.77        114.60         8.84 o
   7   2  19         11.97         17.76         5.83 o
   8   2  19         26.12         25.90         5.69 o
   9   2  19        234.38        243.59        17.14 o
   1   3  19         42.30         40.63         7.29 o
   2   3  19         96.59         93.25         7.30 o
   3   3  19          1.67          1.08         4.84 o
   4   3  19         50.55         45.23         8.82 o
   5   3  19        226.00        257.46        17.87 o
   6   3  19        435.42        482.08        14.57 o
   7   3  19        374.21        375.22        14.27 o
   8   3  19        784.50        812.51        36.27 o
   0   4  19        528.77        609.04        18.83 o
   1   4  19        109.58        114.96         7.28 o
   2   4  19        542.57        566.47        13.70 o
   3   4  19         51.72         57.06         7.22 o
   4   4  19        171.24        190.46        12.07 o
   5   4  19         46.53         43.81         7.20 o
   6   4  19         52.44         50.98         6.43 o
   7   4  19        361.56        386.72        11.30 o
   8   4  19        184.51        184.59        11.02 o
   1   5  19        228.84        229.34        10.61 o
   2   5  19          6.91          5.59         4.97 o
   3   5  19        325.79        313.15        11.63 o
   4   5  19         72.85         72.21         5.97 o
   5   5  19          4.42          4.25         5.15 o
   6   5  19        293.28        315.65        11.26 o
   7   5  19        197.32        203.59        10.60 o
   8   5  19        244.44        265.85        40.19 o
   0   6  19       1300.81       1387.04        31.69 o
   1   6  19          8.88         10.81         5.29 o
   2   6  19        286.75        322.31        11.36 o
   3   6  19        367.42        382.84        10.46 o
   4   6  19        648.68        643.14        10.85 o
   5   6  19          0.30          1.24         4.15 o
   6   6  19        623.18        644.17        15.23 o
   7   6  19          7.82         13.20         4.91 o
   1   7  19        924.16        903.04        16.74 o
   2   7  19          1.04          5.77         4.73 o
   3   7  19        363.01        395.15         9.90 o
   4   7  19         90.00        111.78         6.68 o
   5   7  19         65.61         65.62         6.98 o
   6   7  19          0.11          0.44         5.42 o
   7   7  19          2.80         -2.58         4.45 o
   0   8  19       1266.02       1282.98        26.99 o
   1   8  19          1.77         -0.05         4.11 o
   2   8  19        907.93        934.13        13.83 o
   3   8  19         99.13        104.87         6.97 o
   4   8  19        713.70        723.04        20.48 o
   5   8  19        183.64        183.67         8.62 o
   6   8  19        374.54        366.16        18.06 o
   1   9  19         63.27         67.43         5.57 o
   2   9  19        132.47        135.68         8.11 o
   3   9  19         66.15         56.82         5.51 o
   4   9  19          4.70          9.23         3.81 o
   5   9  19         12.89         10.71         5.89 o
   0  10  19        735.73        806.65        27.22 o
   1  10  19          0.10          0.91         4.18 o
   2  10  19        226.48        235.64         8.44 o
   3  10  19          0.06         -0.85         5.42 o
   4  10  19        105.16        115.96         9.18 o
   1  11  19         39.84         42.10         4.77 o
   2  11  19         27.34         19.16         6.16 o
   0   0  20       6346.84       5803.68       177.49 o
   1   0  20         34.21         43.17         9.41 o
   2   0  20       1756.94       1671.66        34.88 o
   3   0  20        131.36        110.86        10.26 o
   4   0  20        129.63        130.49         9.82 o
   5   0  20         94.81        102.61         7.73 o
   6   0  20        510.14        571.18        18.70 o
   7   0  20         31.27         32.93         7.56 o
   8   0  20          0.59         -0.82         6.24 o
   1   1  20         20.58         26.66         8.12 o
   2   1  20        500.18        481.36        17.39 o
   3   1  20        461.96        499.86        15.73 o
   4   1  20        340.39        365.44        10.27 o
   5   1  20        219.86        250.42         9.49 o
   6   1  20         24.32         17.88         5.94 o
   7   1  20        322.30        379.16        10.62 o
   8   1  20        274.01        262.57         9.62 o
   0   2  20        717.77        699.59        23.68 o
   1   2  20        926.45        858.77        16.22 o
   2   2  20        543.38        519.20        16.57 o
   3   2  20        242.89        238.78        12.92 o
   4   2  20        304.60        302.92        13.92 o
   5   2  20        418.58        415.75        13.83 o
   6   2  20        616.76        639.01        16.08 o
   7   2  20         72.37         87.95         6.00 o
   8   2  20         12.25          8.35         6.61 o
   1   3  20        133.46        130.42         9.48 o
   2   3  20          0.36          5.59         4.93 o
   3   3  20         28.14         23.75         9.48 o
   4   3  20        212.63        231.78        19.76 o
   5   3  20        284.50        312.95        15.51 o
   6   3  20        901.57        891.19        19.15 o
   7   3  20         18.04         20.35         4.88 o
   8   3  20         79.19        104.51        10.46 o
   0   4  20         76.03         90.73         8.88 o
   1   4  20        222.10        234.16         8.81 o
   2   4  20         62.88         67.29         6.33 o
   3   4  20          8.32          6.82         5.44 o
   4   4  20         37.22         22.40         6.72 o
   5   4  20          8.98         12.42         5.23 o
   6   4  20        270.82        330.07         9.93 o
   7   4  20        488.33        494.60        21.55 o
   1   5  20         36.28         38.00         5.20 o
   2   5  20        502.73        485.98        11.37 o
   3   5  20        819.70        836.32        13.17 o
   4   5  20        305.17        360.15        11.23 o
   5   5  20        421.49        460.39        11.69 o
   6   5  20        331.48        358.50        10.74 o
   7   5  20          1.04         -4.92         4.92 o
   0   6  20       1420.15       1411.47        45.07 o
   1   6  20        355.63        376.36        11.06 o
   2   6  20         51.95         44.35         5.28 o
   3   6  20         16.22         17.82         4.60 o
   4   6  20        467.93        495.14        11.02 o
   5   6  20         15.31         17.97         7.23 o
   6   6  20          0.73         -1.82         4.22 o
   1   7  20        243.91        245.64         8.90 o
   2   7  20        181.44        187.27         7.42 o
   3   7  20        119.08        138.97         6.36 o
   4   7  20         22.84         24.56         5.76 o
   5   7  20          6.47         10.82         4.94 o
   6   7  20        628.17        536.38        47.85 o
   0   8  20         45.26         22.82         5.19 o
   1   8  20        181.65        203.22         6.65 o
   2   8  20          2.95          1.66         3.90 o
   3   8  20        136.63        151.60         7.40 o
   4   8  20         19.25         29.15         4.83 o
   5   8  20        172.91        158.38         8.75 o
   1   9  20         63.99         54.60         6.32 o
   2   9  20         20.37         18.18         4.57 o
   3   9  20         31.20         32.46         4.18 o
   0  10  20         74.56         79.27         9.10 o
   1  10  20         54.48         53.52         5.46 o
   2  10  20        403.40        390.58        11.37 o
   1   1  21        264.60        244.00        11.69 o
   2   1  21          1.93         -2.05         5.57 o
   3   1  21          2.03          5.06         4.95 o
   4   1  21        109.31        103.50         9.57 o
   5   1  21         38.88         39.05         5.18 o
   6   1  21       1255.95       1321.33        21.03 o
   7   1  21          0.01         -5.02         5.02 o
   0   2  21          8.48         11.07        10.27 o
   1   2  21          0.97          0.08         5.30 o
   2   2  21        198.65        182.64         8.94 o
   3   2  21          0.17         -2.39         6.17 o
   4   2  21        291.58        294.47        11.25 o
   5   2  21          4.62          5.86         4.23 o
   6   2  21         13.19         13.36         4.63 o
   7   2  21        139.02        142.90        14.72 o
   1   3  21         41.71         47.27         5.93 o
   2   3  21         77.37         77.32         7.85 o
   3   3  21         23.51         19.24         8.51 o
   4   3  21        155.45        153.23         9.54 o
   5   3  21         13.96         17.12         5.01 o
   6   3  21         12.88          9.27         4.32 o
   7   3  21          2.28          1.93         6.40 o
   0   4  21       1733.34       1683.54        27.07 o
   1   4  21          0.67         -1.93         4.49 o
   2   4  21       1922.70       1977.60        29.19 o
   3   4  21         26.35         23.85         7.50 o
   4   4  21        357.42        364.60        12.57 o
   5   4  21          0.94          4.75         3.78 o
   6   4  21        100.28         92.87         6.62 o
   1   5  21         18.83         17.69         4.81 o
   2   5  21          0.71          6.81         3.64 o
   3   5  21         38.12         46.47         5.90 o
   4   5  21         68.49         93.29         5.83 o
   5   5  21         11.01          3.51         5.24 o
   6   5  21         58.85         74.20         6.52 o
   0   6  21         54.80         89.42         9.39 o
   1   6  21          1.63          4.75         3.57 o
   2   6  21        593.46        632.50        14.40 o
   3   6  21          0.03          1.58         3.75 o
   4   6  21         98.60         97.57         6.09 o
   5   6  21        117.81        113.69         7.35 o
   1   7  21          5.27          0.54         3.30 o
   2   7  21         16.43         19.75         3.78 o
   3   7  21        104.12        114.66         7.11 o
   4   7  21         42.19         39.33         4.94 o
   5   7  21         48.21         49.74        10.04 o
   0   8  21       1101.66        988.12        27.21 o
   1   8  21         10.99          4.39         3.60 o
   2   8  21        688.99        699.28        11.98 o
   3   8  21        148.71        139.66         8.73 o
   1   9  21         69.09         62.52         7.59 o
   2   9  21         43.02         49.62         9.62 o
   0   0  22       1739.51       1787.00        68.73 o
   1   0  22        265.73        248.91        18.17 o
   2   0  22       1142.01       1168.30        35.86 o
   3   0  22          7.56         11.61         7.25 o
   4   0  22        167.69        201.68        18.77 o
   5   0  22         56.68         65.42        10.39 o
   6   0  22        386.56        403.99        43.62 o
   1   1  22         40.84         54.39         8.04 o
   2   1  22         89.41         80.49         7.67 o
   3   1  22        176.22        173.80         7.67 o
   4   1  22         69.70         60.72         7.80 o
   5   1  22        308.94        303.50        14.16 o
   6   1  22         93.99         89.70        25.41 o
   0   2  22        725.15        780.88        28.38 o
   1   2  22        591.04        569.16        15.40 o
   2   2  22        724.04        688.30        17.23 o
   3   2  22        149.03        157.75        11.88 o
   4   2  22        523.38        534.26        22.68 o
   5   2  22          3.18          6.41         6.25 o
   6   2  22         12.38         13.98         4.64 o
   1   3  22         16.12          1.33         3.81 o
   2   3  22         91.71        107.18         7.09 o
   3   3  22         42.37         64.25         5.36 o
   4   3  22         54.65         54.73         4.87 o
   5   3  22        350.50        370.40         7.92 o
   0   4  22        162.45        165.72         8.78 o
   1   4  22        122.21        119.47         6.96 o
   2   4  22        327.17        317.47         9.79 o
   3   4  22        336.90        321.78         8.09 o
   4   4  22          3.28          3.62         3.86 o
   5   4  22         48.61         52.01         4.37 o
   1   5  22        801.03        828.91        21.19 o
   2   5  22         12.54         24.98         4.63 o
   3   5  22         72.81         70.70         4.84 o
   4   5  22        321.37        313.48         8.85 o
   5   5  22        129.87        116.82         6.93 o
   0   6  22         96.77         93.86         7.01 o
   1   6  22        135.25        146.41         6.20 o
   2   6  22          1.27         -1.09         3.17 o
   3   6  22        425.21        426.22        14.74 o
   4   6  22          0.48         -1.65         4.94 o
   1   7  22         17.85          8.02         3.94 o
   2   7  22        271.14        250.28        10.91 o
   3   7  22        124.06         94.53         8.60 o
   1   1  23          0.38         -4.69         4.69 o
   2   1  23        184.03        168.15         9.58 o
   3   1  23         12.94         21.04         4.88 o
   4   1  23        391.83        372.58        13.38 o
   5   1  23          8.70         22.91         9.28 o
   0   2  23       1324.94       1254.67        34.61 o
   1   2  23          0.71         -1.76         4.91 o
   2   2  23         70.47         50.86         6.33 o
   3   2  23          5.41         13.73         7.38 o
   4   2  23         87.02         89.30         7.27 o
   1   3  23         48.95         46.36         8.49 o
   2   3  23        198.66        169.36        12.67 o
   3   3  23          2.26          9.24         4.74 o
   4   3  23         40.62         39.08        11.97 o
   0   4  23        829.67        800.03        52.93 o
   1   4  23         54.88         75.24         7.48 o
   2   4  23        613.65        605.47        24.79 o
   3   4  23         80.13         84.28         7.47 o
   1   5  23         33.10         31.87         5.40 o
   2   5  23          6.24          4.04         3.99 o
   3   5  23         20.22         18.55         9.64 o
   0   6  23        939.82       1001.40        24.31 o
   1   6  23         13.18         14.44         8.58 o
   0   0  24       1065.58       1241.67        40.66 o
   1   0  24          1.14         -0.85         5.35 o
   2   0  24        513.06        493.63        24.39 o
   3   0  24         68.23         55.15        11.41 o
   1   1  24          0.16         -1.49         4.81 o
   2   1  24         81.93         81.02        16.09 o
   3   1  24         37.71         39.52         9.24 o
   0   2  24        932.27        871.06        35.63 o
   1   2  24        638.44        647.22        24.96 o
   2   2  24       1180.12       1201.14        28.64 o
   1   3  24          6.32          1.31        10.76 o
   2   3  24         18.91          5.00         6.73 o
                                                
