# Supplementary material for: Crystal structures of 1-(4-chloro­phen­yl)-2-(di­phenyl­phosphor­yl)ethan-1-one and 1-(di­phenyl­phosphor­yl)-3,3-di­methyl­butan-2-one
Source: Acta Crystallogr E Crystallogr Commun. 2015 Apr 22;71(Pt 5):523–7. doi: 10.1107/S2056989015006994 (PMC4420131; doi:10.1107/S2056989015006994)
Supplement: Supplementary file 3 [file e-71-00523-IIsup3.hkl]

#
# h,k,l, Fc-squared, Fo-squared, sigma(Fo-squared), status flag
#
data_II
#data_p21
_shelx_title ' P21 in P21 No 4'
_shelx_refln_list_code          4
_shelx_F_calc_maximum       92.91
_exptl_crystal_F_000       320.00
_reflns_d_resolution_high  0.8106

loop_
 _space_group_symop_operation_xyz
 'x, y, z'
 '-x, y+1/2, -z'

_cell_length_a     8.3416
_cell_length_b    10.5161
_cell_length_c    10.2790
_cell_angle_alpha  90.000
_cell_angle_beta  112.212
_cell_angle_gamma  90.000

_shelx_F_squared_multiplier     1.000

loop_
 _refln_index_h
 _refln_index_k
 _refln_index_l
 _refln_F_squared_calc
 _refln_F_squared_meas
 _refln_F_squared_sigma
 _refln_observed_status
   0 -12   0         20.25          1.33         7.97 o
   1 -12   0         27.32         38.10        14.18 o
   3 -12   0          1.54          1.15         1.59 o
   1 -11   0         19.77         12.23         7.27 o
   2 -11   0         20.79         14.61         7.79 o
   3 -11   0          1.26         -2.75        15.33 o
   4 -11   0          3.45          1.95         1.24 o
   5 -11   0         41.91         48.02         3.01 o
   2 -10   0         12.30         -5.67         6.82 o
   3 -10   0         43.72         44.56        11.21 o
   4 -10   0         34.05         46.81        36.06 o
   5 -10   0         23.46         23.30         2.39 o
   2  -9   0        241.29        209.27        22.33 o
   3  -9   0          5.81         -4.73         4.73 o
   4  -9   0          7.71         15.10        26.67 o
   5  -9   0         79.62         81.96         5.49 o
   1  -8   0         92.00        115.23         9.77 o
   2  -8   0        348.62        376.55        33.14 o
   4  -8   0         56.71         60.98         5.80 o
   5  -8   0         42.88         50.06         4.78 o
   6  -8   0         15.87         13.64         2.04 o
   7  -8   0         30.93         33.05         3.19 o
   2  -7   0        194.38        234.57        38.01 o
   4  -7   0        155.20        149.88         8.23 o
   5  -7   0        223.68        224.25        11.87 o
   6  -7   0        105.84        111.02         6.29 o
   7  -7   0         94.58         96.84         6.38 o
   0  -6   0        760.36        870.78        31.72 o
   1  -6   0       1145.66       1305.29        41.44 o
   2  -6   0         83.73         84.76         4.96 o
   3  -6   0        215.34        224.07        21.35 o
   4  -6   0         30.90         54.67        19.49 o
   5  -6   0        173.34        194.88         8.32 o
   6  -6   0         18.94         18.95         2.28 o
   7  -6   0          6.29          3.93         1.75 o
   8  -6   0          8.63          8.33         1.59 o
   1  -5   0        585.38        680.01        16.61 o
   2  -5   0        192.70        214.53         9.57 o
   3  -5   0         24.54         19.34         3.19 o
   4  -5   0        150.30        384.08        34.11 o
   5  -5   0        193.50        198.65         6.22 o
   6  -5   0        110.58        102.35         5.58 o
   7  -5   0         21.02         20.38         3.00 o
   8  -5   0         98.73        106.32         5.85 o
   0  -4   0       1086.28       1176.52        39.81 o
   1  -4   0        456.86        515.68        12.57 o
   2  -4   0        530.84        634.57        20.00 o
   3  -4   0        488.67        555.93        22.88 o
   4  -4   0        202.53        209.72        12.76 o
   5  -4   0         22.70         25.55         2.68 o
   6  -4   0         54.45         53.47         4.04 o
   7  -4   0          4.20          4.93         1.75 o
   8  -4   0          7.45          6.20         1.51 o
   1  -3   0        906.86        942.60        31.90 o
   2  -3   0        332.86        343.45        12.37 o
   3  -3   0        291.19        334.11        27.55 o
   5  -3   0         55.33         48.11         3.28 o
   6  -3   0        107.61        103.41         4.32 o
   7  -3   0        114.25        116.14         5.87 o
   8  -3   0        129.92        139.50         5.49 o
   9  -3   0          2.53          1.42         1.15 o
   0  -2   0       8632.30       8633.87       232.31 o
   1  -2   0       4931.25       5122.25       244.01 o
   2  -2   0         89.92         92.84         4.16 o
   4  -2   0        113.71        141.22         4.05 o
   5  -2   0        210.86        219.96         7.81 o
   6  -2   0         19.26         21.26         4.41 o
   7  -2   0         68.49         67.97         3.38 o
   8  -2   0          3.65          0.44         2.04 o
   9  -2   0          1.87          0.97         1.51 o
   1  -1   0         13.70         12.65         0.76 o
   2  -1   0        499.13        525.83        14.86 o
   3  -1   0        222.12        240.74         6.98 o
   4  -1   0        536.31        562.87        13.25 o
   5  -1   0        809.98        842.46        24.16 o
   6  -1   0         90.60         85.02         3.67 o
   7  -1   0         94.03         90.29         3.71 o
   8  -1   0          2.05          1.95         1.95 o
   9  -1   0          0.75          0.67         0.79 o
   1   0   0       3620.88       3506.37        63.78 o
   2   0   0        265.78        253.91         5.68 o
   3   0   0          0.56          0.22         0.63 o
   4   0   0        195.74        210.52         5.67 o
   5   0   0         36.92         46.42         2.98 o
   6   0   0         10.93          8.90         1.45 o
   7   0   0         16.83         13.09         1.96 o
   8   0   0         37.03         35.51         2.69 o
   9   0   0          7.58          6.97         1.19 o
   1   1   0         14.14         12.13         0.61 o
   2   1   0        527.75        539.58        12.21 o
   3   1   0        251.01        251.68         6.38 o
   4   1   0        559.16        569.36        14.85 o
   5   1   0        786.97        829.48        24.06 o
   6   1   0        100.53         93.92         3.71 o
   7   1   0        103.44        100.73         4.47 o
   8   1   0          5.19          6.43         1.32 o
   9   1   0          0.04          0.10         0.75 o
   0   2   0       8416.60       8678.60       445.48 o
   1   2   0       4944.61       4911.80       150.21 o
   2   2   0        102.77         97.51         2.80 o
   3   2   0        377.67        406.23        10.00 o
   4   2   0        106.46        128.33         3.75 o
   5   2   0        209.35        203.70         6.76 o
   6   2   0         17.52         16.37         1.56 o
   7   2   0         68.99         70.08         3.54 o
   8   2   0          2.95          2.67         1.04 o
   9   2   0          2.35          1.98         1.42 o
   1   3   0        889.23        896.45        28.34 o
   2   3   0        329.25        328.59        11.20 o
   3   3   0        318.36        351.52        20.33 o
   5   3   0         60.26         41.11        13.20 o
   6   3   0        111.92        103.59         4.26 o
   7   3   0        109.81        104.67         4.39 o
   8   3   0        147.55        153.24         5.11 o
   9   3   0          5.09          4.66         0.87 o
   0   4   0       1064.53       1167.49        61.93 o
   1   4   0        413.09        483.32        28.17 o
   2   4   0        478.58        583.52        34.11 o
   3   4   0        467.64        531.43        31.01 o
   4   4   0        205.12        223.98        14.53 o
   5   4   0         19.50         29.06        10.81 o
   6   4   0         56.68         55.80         2.69 o
   7   4   0          4.28          4.46         1.22 o
   8   4   0          7.29          8.15         1.28 o
   9   4   0         10.05         11.38         1.41 o
   1   5   0        568.88        626.14        36.95 o
   2   5   0        186.15        184.55        13.47 o
   3   5   0         25.08         22.59         3.99 o
   5   5   0        189.81        182.80        11.64 o
   6   5   0        103.98        102.59         3.34 o
   7   5   0         25.40         25.67         2.38 o
   8   5   0        104.12        105.95         7.07 o
   2   6   0         73.59         81.42         7.62 o
   3   6   0        199.44        207.06        14.97 o
   5   6   0        184.97        195.78         7.06 o
   6   6   0         17.69         22.38         2.24 o
   7   6   0          6.35          5.99         1.47 o
   8   6   0          7.96          8.12         1.49 o
   1   7   0         43.46        304.79        20.11 o
   3   7   0        284.55        396.46        35.31 o
   4   7   0        141.84        147.61         7.42 o
   5   7   0        221.04        217.55         5.63 o
   6   7   0        104.60        110.75         4.16 o
   7   7   0        100.09         98.53        10.72 o
   0   8   0        117.27        305.32        21.26 o
   1   8   0         73.07         80.50         4.47 o
   2   8   0        338.73        342.68        15.06 o
   3   8   0         23.62         48.02         6.11 o
   4   8   0         64.98         75.83         5.55 o
   5   8   0         41.76         48.22         4.43 o
   6   8   0         15.34         12.34         7.34 o
   7   8   0         31.41         28.01         2.34 o
   1   9   0         61.80         51.99         1.72 o
   2   9   0        246.00        223.38         7.35 o
   3   9   0          5.74          5.34         1.50 o
   4   9   0         10.30          9.45         1.48 o
   5   9   0         79.25         76.70         4.28 o
   6   9   0         80.78         79.19         3.83 o
   0  10   0         10.39          9.74         1.43 o
   1  10   0          7.64          6.01         0.77 o
   2  10   0          7.67          9.93         0.93 o
   3  10   0         46.47         37.53         2.48 o
   4  10   0         32.26         36.04         2.08 o
   5  10   0         25.13         24.42         2.71 o
   6  10   0          0.33          0.44         0.71 o
   1  11   0         18.94         22.18         1.44 o
   2  11   0         18.43         16.17         1.62 o
   4  11   0          1.87          1.10         1.19 o
   0  12   0         14.91         14.83         1.93 o
   1  12   0         25.49         30.53         2.06 o
   2  12   0         17.19         19.10         2.62 o
   3  12   0          2.37          2.39         0.69 o
  -3 -12   1          4.87          4.40        13.02 o
   0 -12   1         29.18         31.00        19.49 o
   1 -12   1         45.51         58.30        12.32 o
   2 -12   1         42.43         87.36        16.21 o
  -5 -11   1         60.00         76.11         4.52 o
  -4 -11   1         12.39         12.49         2.48 o
  -3 -11   1         41.61         30.92        17.99 o
  -2 -11   1         34.66         36.80        14.26 o
  -1 -11   1         37.74         27.82         9.83 o
   1 -11   1         13.06         -0.18         5.49 o
   2 -11   1          6.12          7.26         6.08 o
   3 -11   1          0.54          8.59        11.70 o
   4 -11   1          3.78          4.96         1.68 o
  -5 -10   1          8.34         11.52         2.22 o
  -4 -10   1         98.55        107.21         6.91 o
  -3 -10   1          3.47         14.50         9.62 o
   2 -10   1         30.71         21.80         7.18 o
   3 -10   1         32.02         46.84         9.55 o
   4 -10   1         39.72         46.87         8.24 o
   5 -10   1         40.12         39.52         3.01 o
  -7  -9   1         47.19         54.58         4.16 o
  -5  -9   1         65.36         71.50         5.32 o
  -4  -9   1         97.12         97.35         7.32 o
  -3  -9   1        154.40        151.06        17.72 o
  -2  -9   1        228.29        204.40        21.00 o
   2  -9   1         38.33         28.00         9.57 o
   3  -9   1         13.73         13.91         6.91 o
   4  -9   1         31.15         32.22        16.79 o
   5  -9   1         55.88         57.06         4.34 o
  -7  -8   1         29.73         26.93         3.37 o
  -6  -8   1          6.60          7.62         1.77 o
  -5  -8   1         11.30         10.63         2.75 o
  -4  -8   1         86.93         94.75         9.12 o
  -3  -8   1         38.15         28.87         7.03 o
  -2  -8   1        128.79        144.33        17.01 o
   0  -8   1        165.42        181.54        13.25 o
   1  -8   1        167.58        185.44        18.78 o
   2  -8   1        315.25        311.64        20.01 o
   3  -8   1         37.29         33.40         9.30 o
   4  -8   1         34.19         29.95         4.57 o
   5  -8   1         12.33          9.39         2.57 o
   6  -8   1          1.36          1.15         1.06 o
   7  -8   1         12.66         15.77         2.48 o
  -8  -7   1         31.54         32.87         2.92 o
  -7  -7   1         99.91         92.41         6.29 o
  -6  -7   1        120.20        117.40         6.73 o
  -5  -7   1        190.15        182.16        10.81 o
  -4  -7   1         87.84         59.06        11.63 o
  -3  -7   1        757.86        791.38        65.65 o
  -2  -7   1        378.19        468.61        43.50 o
   2  -7   1         48.89        178.88        17.19 o
   3  -7   1        237.90        223.01        21.71 o
   4  -7   1        223.21        199.57        16.30 o
   5  -7   1         72.32         73.45         5.85 o
   6  -7   1        172.30        167.90         8.77 o
   7  -7   1         36.21         42.00         4.16 o
  -8  -6   1         42.05         41.29         3.54 o
  -7  -6   1          6.89          6.47         2.13 o
  -6  -6   1         28.77         27.86         2.77 o
  -5  -6   1         62.86         49.62         5.14 o
  -2  -6   1        209.33        241.35        15.03 o
  -1  -6   1        935.76       1094.54        34.93 o
   0  -6   1        208.78        238.14         6.76 o
   1  -6   1        130.99        114.53         4.05 o
   2  -6   1        156.67        174.23        16.28 o
   4  -6   1         97.98         87.37         9.83 o
   5  -6   1         17.52         20.49         2.85 o
   6  -6   1         16.26         13.88         1.72 o
   7  -6   1          9.13         10.37         2.66 o
  -8  -5   1         94.06         90.02         5.49 o
  -7  -5   1        178.45        165.59        10.10 o
  -6  -5   1        226.68        197.73        10.53 o
  -5  -5   1         49.33         51.30         5.94 o
  -4  -5   1        293.68        313.72        40.18 o
  -3  -5   1         53.29         48.82         9.48 o
  -2  -5   1         62.70         56.06         3.64 o
  -1  -5   1         26.64         26.49         1.41 o
   0  -5   1         24.56         27.04         1.57 o
   1  -5   1         10.34         10.84         1.18 o
   2  -5   1          9.10          7.71         2.48 o
   3  -5   1         21.61         23.92         3.90 o
   4  -5   1        690.97        692.41        33.58 o
   5  -5   1        203.20        196.98         7.77 o
   6  -5   1          7.58          8.99         1.53 o
   7  -5   1         68.58         68.24         4.36 o
   8  -5   1         69.03         75.49         3.72 o
  -9  -4   1         75.43         71.32         5.76 o
  -8  -4   1         67.60         70.79         4.61 o
  -7  -4   1         98.91         87.54         5.13 o
  -6  -4   1         25.54         22.74         2.69 o
  -5  -4   1         48.12         49.00         5.67 o
  -4  -4   1         46.01         45.19         5.23 o
  -3  -4   1        262.06        334.82        27.38 o
  -2  -4   1        663.97        749.48        26.21 o
  -1  -4   1        513.19        523.50        18.39 o
   0  -4   1        570.68        614.15        15.80 o
   1  -4   1        544.85        641.40        16.52 o
   2  -4   1        291.87        335.99         8.81 o
   3  -4   1         64.63         73.89         6.20 o
   4  -4   1        146.74        141.82         5.84 o
   5  -4   1         31.30         28.23         2.33 o
   6  -4   1         43.78         42.73         4.13 o
   7  -4   1         95.42        100.20         5.27 o
  -9  -3   1         43.93         34.55         3.81 o
  -8  -3   1        150.81        162.85         6.31 o
  -7  -3   1        257.67        249.61         9.81 o
  -6  -3   1        239.15        234.03         7.14 o
  -5  -3   1          9.62         13.54         1.93 o
  -4  -3   1        341.72        392.85        21.53 o
  -3  -3   1        403.70        404.64        35.62 o
  -2  -3   1        281.96        343.71        13.05 o
  -1  -3   1        536.82        561.60        23.92 o
   0  -3   1        161.46        182.33         5.02 o
   1  -3   1        108.25        117.32         5.40 o
   2  -3   1         90.54         95.15         2.86 o
   3  -3   1          8.97          7.09         1.86 o
   5  -3   1        107.30        111.52         5.02 o
   6  -3   1        137.54        131.16         6.72 o
   7  -3   1         56.94         51.52         3.90 o
  -9  -2   1          0.55          0.62         1.15 o
  -7  -2   1        123.19        112.80         4.63 o
  -6  -2   1         57.52         63.44         4.01 o
  -5  -2   1         41.12         47.37         3.14 o
  -4  -2   1        265.75        273.69        14.44 o
  -2  -2   1        441.13        470.40        20.29 o
  -1  -2   1       1943.20       2047.01        73.85 o
   0  -2   1        137.47        144.56         3.25 o
   1  -2   1       1088.66       1158.79        24.28 o
   2  -2   1        643.90        743.37        19.53 o
   3  -2   1        532.93        533.86        14.32 o
   4  -2   1        443.30        464.03         9.51 o
   5  -2   1         46.17         48.26         3.15 o
   6  -2   1         24.81         24.86         2.42 o
   7  -2   1        101.72        101.55         4.43 o
   8  -2   1          1.45          1.15         1.95 o
  -9  -1   1         16.70         19.01         2.09 o
  -8  -1   1         28.12         24.81         4.08 o
  -7  -1   1        193.88        173.29         7.24 o
  -6  -1   1        352.93        333.25        11.65 o
  -5  -1   1        217.82        194.77         5.56 o
  -4  -1   1        256.30        257.50         6.81 o
  -3  -1   1        400.76        408.11        14.22 o
  -2  -1   1       1768.52       1829.87        70.88 o
  -1  -1   1         83.28         89.84         2.27 o
   0  -1   1        154.40        153.72         2.91 o
   1  -1   1       5162.53       5196.12       111.86 o
   2  -1   1        541.98        555.43        12.03 o
   3  -1   1        103.42        111.21         3.75 o
   4  -1   1        280.12        287.82         7.48 o
   5  -1   1        298.22        286.85         9.76 o
   6  -1   1        180.53        175.83         5.02 o
   7  -1   1         21.20         20.81         1.99 o
   8  -1   1         56.43         63.53         5.49 o
   9  -1   1         15.26         15.77         2.39 o
  -9   0   1         93.55         99.81         4.31 o
  -8   0   1        188.57        177.50         6.66 o
  -7   0   1        102.18         83.32         4.16 o
  -6   0   1          0.86         -0.66         1.13 o
  -5   0   1        105.48        105.74         3.65 o
  -4   0   1        272.45        308.76         9.08 o
  -3   0   1        123.00        126.70         3.32 o
  -2   0   1        869.53        870.50        19.37 o
  -1   0   1       2037.55       2009.69        45.05 o
   0   0   1       2593.66       2672.84        50.47 o
   1   0   1         60.21         64.07         1.53 o
   2   0   1       1110.84       1110.45        23.42 o
   3   0   1        707.36        663.16        17.43 o
   4   0   1       1739.31       1704.63        48.06 o
   5   0   1         28.12         26.43         2.49 o
   6   0   1         16.09         18.88         1.70 o
   7   0   1         12.92          9.66         2.75 o
   8   0   1          1.48          1.89         1.17 o
   9   0   1          5.98          6.41         1.00 o
  -9   1   1         19.84         19.81         1.90 o
  -8   1   1         27.44         27.51         2.45 o
  -7   1   1        192.99        174.28         6.44 o
  -6   1   1        350.54        330.48        14.00 o
  -5   1   1        217.12        192.59         5.80 o
  -4   1   1        290.84        284.79         7.90 o
  -3   1   1        440.32        417.66         9.91 o
  -2   1   1       1861.89       1888.73        42.04 o
  -1   1   1         71.02         82.73         2.12 o
   0   1   1        144.25        144.99         2.84 o
   1   1   1       5170.55       5020.03       127.10 o
   2   1   1        551.48        558.76        14.53 o
   3   1   1        106.23        111.72         3.90 o
   4   1   1        288.70        286.97         6.92 o
   5   1   1        291.16        287.55         9.75 o
   6   1   1        200.36        181.45         4.86 o
   7   1   1         26.26         25.11         2.38 o
   8   1   1         48.25         55.64         3.07 o
   9   1   1         19.99         18.14         1.25 o
  -9   2   1          1.53          0.21         1.24 o
  -8   2   1        240.92        235.22         7.70 o
  -7   2   1        121.03        101.69         4.38 o
  -6   2   1         59.14         64.55         3.41 o
  -5   2   1         43.48         45.72         3.54 o
  -4   2   1        251.89        257.70         6.93 o
  -3   2   1        330.72        356.15         8.74 o
  -2   2   1        449.59        463.67        10.86 o
  -1   2   1       1948.23       2007.76        52.84 o
   0   2   1        124.61        132.36         6.16 o
   1   2   1       1111.52       1178.36        35.73 o
   2   2   1        720.24        788.00        24.17 o
   3   2   1        549.50        537.84        13.04 o
   4   2   1        421.50        434.25        10.18 o
   5   2   1         38.11         39.29         5.06 o
   6   2   1         21.88         23.92         2.28 o
   7   2   1        102.65        103.37         4.45 o
   8   2   1          1.67          1.40         0.98 o
   9   2   1         14.70         13.82         1.51 o
  -9   3   1         43.57         42.20         2.43 o
  -8   3   1        154.47        155.97         4.79 o
  -7   3   1        244.96        233.50         7.80 o
  -6   3   1        237.99        217.03         7.14 o
  -5   3   1         18.27         23.30         2.84 o
  -4   3   1        388.17        436.17        13.85 o
  -3   3   1        446.87        479.47        16.97 o
  -2   3   1        313.27        370.95        17.76 o
  -1   3   1        568.39        591.83        15.67 o
   0   3   1        164.22        187.66        10.90 o
   1   3   1        108.43        109.72         4.47 o
   2   3   1         92.88         90.61         4.06 o
   3   3   1          9.83         10.28         2.75 o
   5   3   1        104.38         87.57        22.06 o
   6   3   1        134.63        123.72         4.98 o
   7   3   1         69.04         72.74         3.41 o
   8   3   1         10.77         13.45         1.48 o
  -9   4   1         80.97         77.30         3.25 o
  -8   4   1         63.07         68.51         3.81 o
  -7   4   1         92.48         85.60         3.38 o
  -6   4   1         24.91         20.86         1.50 o
  -5   4   1         49.02         70.61        13.73 o
  -4   4   1         51.75         50.52         3.91 o
  -3   4   1        240.08        311.87        19.14 o
  -2   4   1        644.84        737.95        40.49 o
   0   4   1        521.07        586.27        33.14 o
   1   4   1        513.38        610.19        34.73 o
   2   4   1        328.18        359.36        20.29 o
   3   4   1         84.33         86.47         7.35 o
   4   4   1        145.69        134.23        10.72 o
   5   4   1         25.04         29.00         3.87 o
   6   4   1         40.45         38.52         2.51 o
   7   4   1         93.63         93.16         5.37 o
   8   4   1         43.20         46.51         2.33 o
  -9   5   1         35.50         36.68         2.75 o
  -8   5   1         89.30         88.06         4.11 o
  -7   5   1        169.04        171.17         5.95 o
  -6   5   1        216.18        197.14         7.17 o
  -5   5   1         63.47         81.87        14.09 o
  -4   5   1        302.88        318.61        20.47 o
  -3   5   1         64.89         63.88         6.11 o
  -2   5   1         74.56         73.01         6.11 o
   0   5   1         28.59         33.58         4.08 o
   1   5   1         10.93         14.09         3.19 o
   3   5   1         18.14         21.71         4.16 o
   4   5   1        674.19        646.52        46.16 o
   5   5   1        183.56        163.96         6.34 o
   6   5   1         12.58         12.90         1.78 o
   7   5   1         75.29         79.60         3.47 o
   8   5   1         72.52         75.81         4.27 o
  -8   6   1         41.78         45.80         5.18 o
  -7   6   1          5.35          5.85         2.35 o
  -6   6   1         27.53         26.88         2.12 o
  -5   6   1         64.77         59.30         2.74 o
   1   6   1        136.32        118.37         9.39 o
   2   6   1        170.37        184.02        13.20 o
   3   6   1        308.28        543.48        36.33 o
   4   6   1         89.03         77.07         3.96 o
   5   6   1         20.84         21.14         1.57 o
   6   6   1         13.04         12.95         1.63 o
   7   6   1         10.08         13.95         1.40 o
   8   6   1          0.86         -0.97         6.82 o
  -7   7   1         91.01         84.18        10.63 o
  -6   7   1        115.99        112.55        10.18 o
  -5   7   1        196.66        197.36         6.18 o
  -4   7   1         84.37         78.41         5.40 o
  -3   7   1        770.51        816.63        53.87 o
  -2   7   1        385.41        618.87        36.68 o
   2   7   1         46.94        226.64        14.26 o
   3   7   1        237.66        239.07        19.00 o
   4   7   1        206.60        183.96         5.08 o
   5   7   1         74.69         75.20         4.03 o
   6   7   1        184.37        195.07         4.97 o
   7   7   1         39.46         36.41         9.92 o
  -7   8   1         31.11         30.30         4.87 o
  -6   8   1          7.23          7.94         2.92 o
  -5   8   1         10.84          9.93         1.74 o
  -4   8   1         91.91         88.10         6.74 o
  -3   8   1         31.45         34.80         4.30 o
  -2   8   1        124.47        107.16         3.40 o
  -1   8   1        109.46        205.09        11.05 o
   0   8   1        176.37        155.16         6.67 o
   1   8   1        178.40        155.12         4.35 o
   2   8   1        326.22        304.83         7.37 o
   3   8   1         33.73         33.28         3.54 o
   4   8   1         39.43         39.55         2.57 o
   5   8   1         11.25         10.16         1.48 o
   6   8   1          2.02          4.34         2.08 o
   7   8   1         11.51         10.48         2.48 o
  -6   9   1         60.57         49.41         3.90 o
  -5   9   1         67.89         59.98         4.27 o
  -4   9   1        106.58         94.53         5.58 o
  -3   9   1        150.17        140.84         7.51 o
  -2   9   1        228.92        215.07         5.56 o
  -1   9   1        144.64        126.00         3.77 o
   0   9   1         78.84         70.93         2.44 o
   1   9   1          5.53          3.79         0.75 o
   2   9   1         39.61         37.32         1.72 o
   3   9   1         11.25         11.87         1.19 o
   4   9   1         34.17         31.96         2.46 o
   5   9   1         54.90         55.97         3.47 o
   6   9   1         72.03         71.48         8.99 o
  -6  10   1         10.38          9.24         2.26 o
  -5  10   1          8.68         10.00         2.36 o
  -4  10   1         96.08         81.98         6.98 o
  -3  10   1          5.04          4.95         1.13 o
  -2  10   1          3.73          4.16         0.67 o
  -1  10   1         67.30         60.98         2.29 o
   0  10   1         38.30         33.23         1.58 o
   1  10   1         65.36         54.57         2.73 o
   2  10   1         33.82         27.30         1.48 o
   3  10   1         36.76         37.88         2.75 o
   4  10   1         43.76         43.60         2.56 o
   5  10   1         44.04         32.99         4.34 o
  -4  11   1         10.98          9.76         1.43 o
  -3  11   1         41.05         41.26         5.19 o
  -2  11   1         32.21         35.50         2.23 o
  -1  11   1         37.57         39.08         2.89 o
   0  11   1          2.77          1.46         0.57 o
   1  11   1         13.59         11.32         1.06 o
   2  11   1          6.39          5.42         0.76 o
   3  11   1          0.33          0.64         0.66 o
   4  11   1          2.37          2.93         1.01 o
  -3  12   1          5.04          5.16         0.98 o
  -1  12   1         19.49         17.99         3.11 o
   0  12   1         27.11         26.92         1.57 o
   1  12   1         47.97         48.77         3.35 o
   2  12   1         44.54         49.57         2.45 o
   3  12   1         22.00         22.95         1.86 o
  -3 -12   2          5.47          3.19         2.13 o
  -1 -12   2         28.75         56.70        20.73 o
   0 -12   2         31.11         28.71         7.35 o
   1 -12   2         21.08         34.20        10.63 o
   2 -12   2         54.80         61.05        14.00 o
  -4 -11   2         46.89         40.49         3.46 o
  -3 -11   2         28.73          9.83        19.31 o
  -2 -11   2         13.19         17.05        13.16 o
  -1 -11   2         46.60         71.32        16.13 o
   1 -11   2         18.38         14.35         5.85 o
   2 -11   2         16.23         23.44         6.68 o
   3 -11   2          2.07          2.95         6.16 o
   4 -11   2          2.72          4.52         1.33 o
  -5 -10   2          5.66          4.87         1.95 o
  -3 -10   2          6.53         14.44        16.13 o
  -2 -10   2          2.26          2.30         8.68 o
  -1 -10   2         40.56         28.62         9.48 o
   1 -10   2         74.17         74.96        11.08 o
   2 -10   2         19.25         22.06         6.91 o
   3 -10   2         51.71         61.31        12.80 o
   4 -10   2         10.46          7.80         1.95 o
   5 -10   2         14.63         17.10         1.86 o
  -7  -9   2         17.78         19.94         3.10 o
  -6  -9   2         15.70         26.49         3.01 o
  -5  -9   2        191.13        199.35        10.37 o
  -4  -9   2        359.03        363.00        16.83 o
  -3  -9   2         34.20         12.66        15.68 o
  -2  -9   2        143.49        121.29        15.86 o
   2  -9   2         34.50         27.11         7.71 o
   3  -9   2          3.57          4.34         6.47 o
   4  -9   2         29.90         39.55        11.43 o
   5  -9   2         25.02         26.40         2.84 o
  -7  -8   2         13.37          8.77         2.13 o
  -6  -8   2          5.34          6.02         1.77 o
  -5  -8   2          8.29          8.33         2.66 o
  -4  -8   2          0.40          3.01         5.14 o
  -3  -8   2         66.38         38.18         9.46 o
  -2  -8   2         77.52         82.28         9.32 o
  -1  -8   2         61.96         63.60         7.57 o
   0  -8   2        436.02        472.45        26.87 o
   1  -8   2        250.54        235.15        24.28 o
   2  -8   2        216.70        220.35        21.18 o
   3  -8   2         89.49         90.99        11.96 o
   4  -8   2          2.59          4.48         2.66 o
   5  -8   2         58.82         56.53         4.70 o
  -8  -7   2         38.93         45.45         3.46 o
  -7  -7   2         82.41         84.52         6.29 o
  -6  -7   2         48.97         50.33         4.52 o
  -5  -7   2        149.31        134.32         8.86 o
  -4  -7   2        336.53        306.88        24.80 o
  -3  -7   2        606.66        676.51        93.43 o
  -2  -7   2        210.64        221.96        15.68 o
   0  -7   2        152.82        160.37        19.00 o
   1  -7   2        260.17        367.60        33.67 o
   3  -7   2         57.31         52.38         5.12 o
   4  -7   2         21.97         22.19         2.86 o
   5  -7   2         92.49        100.17         5.36 o
   7  -7   2         50.81         55.29         3.99 o
  -8  -6   2         17.98         17.63         2.75 o
  -7  -6   2         22.64         31.63         4.52 o
  -6  -6   2         11.74         10.37         2.39 o
  -5  -6   2         60.63         53.78         5.40 o
  -4  -6   2         20.59          6.04        11.18 o
  -3  -6   2         59.72         52.98        13.38 o
  -2  -6   2        143.39        145.06        12.63 o
  -1  -6   2        153.58        151.12         6.94 o
   0  -6   2          2.64          2.62         0.89 o
   1  -6   2        195.59        194.30         8.54 o
   2  -6   2        243.45        247.11        12.21 o
   3  -6   2        475.25        487.75        25.69 o
   4  -6   2        177.55        180.81         7.27 o
   5  -6   2         40.36         38.82         3.50 o
   6  -6   2         39.88         37.23         3.72 o
   7  -6   2         18.49         21.88         3.28 o
  -8  -5   2        192.25        177.38         9.48 o
  -7  -5   2         89.75         91.79         7.09 o
  -6  -5   2         14.71         16.05         1.96 o
  -5  -5   2        161.04        169.05        11.25 o
  -4  -5   2        384.87        174.01        26.18 o
  -3  -5   2        524.80        500.06        40.67 o
  -2  -5   2        309.55        328.30        14.49 o
  -1  -5   2         91.43        100.21         4.30 o
   0  -5   2         82.97         98.68         3.54 o
   1  -5   2        254.96        250.93         9.12 o
   2  -5   2        175.76        208.65         5.79 o
   4  -5   2         23.13         28.00         4.70 o
   5  -5   2          2.10          1.99         1.72 o
   6  -5   2         30.20         34.92         4.12 o
   7  -5   2         47.96         50.95         4.61 o
  -9  -4   2         91.29         88.60         6.38 o
  -8  -4   2         36.06         40.05         3.54 o
  -7  -4   2         12.89         11.25         2.84 o
  -6  -4   2         14.81         14.96         1.51 o
  -5  -4   2         54.92         68.13         6.65 o
  -4  -4   2        139.93        139.81         9.04 o
  -3  -4   2        198.89        168.43        17.81 o
  -2  -4   2        310.19        345.84        13.14 o
  -1  -4   2         54.01         62.41         2.77 o
   0  -4   2        130.76        140.77         4.90 o
   1  -4   2        171.28        176.17         8.26 o
   2  -4   2        362.04        338.76         8.49 o
   3  -4   2         25.13         24.60         2.26 o
   4  -4   2        124.25        117.22         9.39 o
   5  -4   2        112.02        106.34         5.26 o
   6  -4   2        179.76        175.68         8.20 o
   7  -4   2         57.03         51.46         3.83 o
  -9  -3   2        153.37        150.36         8.77 o
  -8  -3   2         83.63         83.46         5.14 o
  -7  -3   2        154.12        145.75         8.68 o
  -6  -3   2         48.61         46.87         3.60 o
  -5  -3   2        122.99        119.88         9.13 o
  -4  -3   2        229.27        217.07        12.32 o
  -3  -3   2       1137.16       1178.21        46.34 o
  -2  -3   2        363.83        403.33        14.67 o
  -1  -3   2        756.58        803.74        21.00 o
   0  -3   2        286.00        312.69         7.04 o
   1  -3   2        928.09        934.90        23.90 o
   2  -3   2        367.77        408.99         8.84 o
   5  -3   2         72.25         69.14         4.20 o
   6  -3   2         23.67         23.06         3.22 o
   7  -3   2          8.38          5.14         1.68 o
  -9  -2   2         51.59         56.00         5.14 o
  -8  -2   2         70.37         73.98         6.91 o
  -7  -2   2         22.81         24.17         2.77 o
  -6  -2   2          5.81          2.41         1.44 o
  -5  -2   2         42.48         35.44         4.61 o
  -4  -2   2        289.17        304.49        13.89 o
  -3  -2   2        279.79        301.24        13.02 o
  -2  -2   2        448.21        488.19        13.73 o
  -1  -2   2        475.91        508.97        11.49 o
   0  -2   2        141.32        156.45         7.45 o
   1  -2   2       1692.47       1694.45        35.22 o
   2  -2   2        647.15        673.84        14.96 o
   3  -2   2        342.02        329.38         8.09 o
   5  -2   2        269.89        248.43        12.38 o
   6  -2   2        212.87        196.44         9.10 o
   7  -2   2         20.14         15.68         2.47 o
   8  -2   2          8.55          8.42         2.13 o
  -9  -1   2         82.38         81.66         3.99 o
  -8  -1   2         72.41         68.93         4.04 o
  -7  -1   2        178.82        160.70         4.31 o
  -6  -1   2         35.28         32.16         3.54 o
  -5  -1   2         16.67         14.62         1.93 o
  -4  -1   2        367.43        389.31        15.77 o
  -3  -1   2        990.13       1057.37        27.71 o
  -2  -1   2       3798.18       3925.69       104.31 o
  -1  -1   2       2447.69       2584.00        55.26 o
   0  -1   2       1531.80       1535.24        29.49 o
   1  -1   2        421.17        418.34         8.85 o
   2  -1   2        442.43        542.58        11.64 o
   3  -1   2         73.24         86.69         2.54 o
   4  -1   2        108.00        110.42         3.90 o
   5  -1   2         45.59         48.50         3.29 o
   6  -1   2         34.28         32.28         2.65 o
   7  -1   2         15.38         13.18         1.62 o
   8  -1   2         52.03         50.86         4.78 o
 -10   0   2         35.03         35.26         2.48 o
  -9   0   2         61.52         63.59         3.31 o
  -8   0   2          4.20          2.95         1.26 o
  -7   0   2        160.42        152.00         4.84 o
  -6   0   2        369.40        343.77        14.26 o
  -5   0   2        307.46        309.45         9.19 o
  -4   0   2        113.53        119.30         4.07 o
  -3   0   2       1049.32       1111.97        28.97 o
  -2   0   2       5672.51       5711.30       118.94 o
  -1   0   2       2394.24       2275.74        41.63 o
   0   0   2        895.63       1013.75        25.29 o
   1   0   2        133.78        187.29         3.70 o
   2   0   2        495.19        551.48        14.49 o
   3   0   2        743.41        809.50        21.19 o
   4   0   2        299.70        293.54         7.79 o
   5   0   2        134.34        127.01         5.49 o
   6   0   2         32.65         29.42         2.31 o
   7   0   2         66.47         68.13         6.20 o
  -9   1   2         81.43         75.98         3.06 o
  -8   1   2         64.11         58.53         3.39 o
  -7   1   2        180.56        168.48         4.98 o
  -6   1   2         37.72         33.85         3.54 o
  -5   1   2         28.52         22.16         1.91 o
  -4   1   2        386.81        397.98        10.92 o
  -3   1   2       1090.56       1086.99        20.53 o
  -2   1   2       3773.87       3833.02        92.23 o
  -1   1   2       2409.87       2541.57        80.96 o
   0   1   2       1536.65       1578.63        41.60 o
   1   1   2        449.78        432.96        11.84 o
   2   1   2        440.36        511.22        14.03 o
   3   1   2         71.16         87.37         3.53 o
   4   1   2        117.32        115.68         3.66 o
   5   1   2         51.24         53.00         3.46 o
   6   1   2         43.29         38.64         2.11 o
   7   1   2         12.26          9.73         1.71 o
   8   1   2         54.05         50.61         2.68 o
  -9   2   2         57.68         60.26         3.59 o
  -8   2   2         75.82         79.71         3.61 o
  -7   2   2         18.71         14.83         1.80 o
  -6   2   2          5.44          4.34         1.86 o
  -5   2   2         42.07         37.34         3.59 o
  -4   2   2        288.11        314.24         8.98 o
  -3   2   2        283.20        288.60         6.33 o
  -2   2   2        438.58        463.70        11.96 o
  -1   2   2        520.33        537.58        16.32 o
   0   2   2        145.49        152.00         3.93 o
   1   2   2       1706.92       1675.41        51.93 o
   2   2   2        710.83        712.69        27.60 o
   3   2   2        330.61        305.72        11.48 o
   5   2   2        257.82        228.05        11.46 o
   6   2   2        220.87        207.09         7.08 o
   7   2   2         17.43         17.75         2.44 o
   8   2   2          7.02          7.49         1.12 o
  -9   3   2        145.17        141.15        13.47 o
  -8   3   2         91.29         91.65         3.17 o
  -7   3   2        145.05        132.94         4.95 o
  -6   3   2         51.64         49.18         2.79 o
  -5   3   2        145.46        152.39         7.00 o
  -4   3   2        224.38        220.27         6.82 o
  -3   3   2       1147.49       1128.26        26.24 o
  -2   3   2        405.61        404.87        20.20 o
  -1   3   2        812.40        844.61        25.68 o
   0   3   2        257.01        283.43        17.37 o
   1   3   2        931.56        917.72        49.70 o
   2   3   2        377.93        403.40        23.57 o
   4   3   2         51.27        101.45        13.73 o
   5   3   2         80.24         80.29         6.54 o
   6   3   2         29.36         29.13         2.59 o
   7   3   2         13.37         12.83         1.97 o
   8   3   2         72.96         72.14         2.47 o
  -9   4   2         95.25         95.26         4.02 o
  -8   4   2         29.61         33.87         2.25 o
  -7   4   2          9.14          8.30         1.50 o
  -6   4   2         14.25         15.62         1.21 o
  -5   4   2         58.15         76.29         6.47 o
  -4   4   2        140.66        143.98         9.13 o
  -1   4   2         54.61         63.44         5.05 o
   0   4   2        108.93        119.61         9.13 o
   1   4   2        140.09        139.37        10.99 o
   2   4   2        360.68        353.25        20.91 o
   3   4   2         37.56         37.39         4.96 o
   4   4   2        124.61        146.46        14.09 o
   5   4   2         93.21         86.06         3.45 o
   6   4   2        182.75        176.47         5.46 o
   7   4   2         58.97         57.15         2.50 o
   8   4   2          9.03          9.47         1.16 o
  -9   5   2          0.98          0.35         1.33 o
  -8   5   2        187.74        191.36         8.77 o
  -7   5   2         97.63         95.64         4.17 o
  -6   5   2         18.25         23.23         1.81 o
  -5   5   2        168.39        183.58        11.43 o
  -3   5   2        480.06        463.47        23.21 o
  -1   5   2         93.21        108.18         7.89 o
   0   5   2         68.70         88.25         7.44 o
   1   5   2        250.83        245.16        16.04 o
   2   5   2        175.11        213.79        14.35 o
   4   5   2         23.74         23.42         4.13 o
   5   5   2          1.03          0.40         1.30 o
   6   5   2         37.40         44.41         2.29 o
   7   5   2         49.30         51.01         2.54 o
   8   5   2         78.82         77.35         3.65 o
  -8   6   2         16.17         16.48         2.75 o
  -7   6   2         17.57         23.75         2.82 o
  -6   6   2         12.13         12.14         3.01 o
  -5   6   2         59.69         53.87         5.14 o
  -4   6   2         20.82         23.39         4.34 o
  -3   6   2         59.18         65.12         5.76 o
  -2   6   2        145.72        150.71         9.13 o
   0   6   2          7.01          7.27         2.66 o
   1   6   2        194.84        200.77        13.91 o
   2   6   2        245.91        260.40        17.28 o
   3   6   2        478.27        482.55        22.73 o
   4   6   2        152.86        152.37         8.75 o
   5   6   2         51.84         48.65         2.51 o
   6   6   2         39.71         40.31         1.89 o
   7   6   2         17.47         18.08         1.21 o
  -8   7   2         33.54         42.26         2.92 o
  -7   7   2         78.44         79.47         5.32 o
  -6   7   2         56.44         62.91         4.87 o
  -5   7   2        162.90        152.13         8.42 o
  -4   7   2        344.18        322.06        14.71 o
   0   7   2        147.03        144.95        11.61 o
   1   7   2        257.76        439.02        27.91 o
   3   7   2         57.30         52.79         2.54 o
   4   7   2         20.67         20.52         1.53 o
   5   7   2         99.96        103.69         3.85 o
   6   7   2         56.45         59.56         2.32 o
   7   7   2         51.69         52.10        11.52 o
  -7   8   2         16.34         11.25         3.72 o
  -6   8   2          6.46          4.95         1.44 o
  -5   8   2          9.51          9.44         1.95 o
  -4   8   2          0.37         -1.03         1.03 o
  -3   8   2         62.22         54.35         2.55 o
  -2   8   2         73.64         69.60         2.60 o
  -1   8   2         63.80         54.96         1.89 o
   0   8   2        460.46        412.79         7.63 o
   1   8   2        277.42        246.93         5.19 o
   2   8   2        220.06        214.80         5.61 o
   3   8   2         89.02         91.37         4.28 o
   4   8   2          5.44          5.57         0.98 o
   5   8   2         57.37         59.09         3.00 o
   6   8   2         21.03         19.02         2.21 o
  -7   9   2         14.06         13.64         3.19 o
  -6   9   2         16.02         13.20         2.94 o
  -5   9   2        202.84        191.32        10.09 o
  -4   9   2        363.16        317.70        11.89 o
  -3   9   2         27.25         23.31         4.23 o
  -2   9   2        150.10        131.15         3.55 o
  -1   9   2         47.58         45.11         2.42 o
   0   9   2         48.53         49.39         2.20 o
   1   9   2         90.33         84.04         3.11 o
   2   9   2         34.11         32.75         1.96 o
   3   9   2          3.46          2.88         0.80 o
   4   9   2         30.98         32.33         2.60 o
   5   9   2         27.51         27.36         2.85 o
   6   9   2         54.66         51.74         3.10 o
  -6  10   2         37.08         35.17         6.33 o
  -5  10   2          5.89          2.83         1.02 o
  -3  10   2          7.91          7.89         1.28 o
  -2  10   2          1.15          1.55         0.62 o
  -1  10   2         43.28         39.37         1.66 o
   0  10   2        123.16        108.09         3.70 o
   1  10   2         81.78         75.61         2.67 o
   2  10   2         26.51         27.92         2.04 o
   3  10   2         55.97         61.66         5.55 o
   4  10   2         13.57         12.18         1.61 o
   5  10   2         14.96         12.76         5.32 o
  -5  11   2         70.94         39.87         4.87 o
  -4  11   2         41.89         37.77         3.56 o
  -3  11   2         32.06         28.50         2.38 o
  -2  11   2          9.26          7.93         1.17 o
  -1  11   2         45.46         48.98         3.66 o
   0  11   2          3.11          3.16         0.68 o
   1  11   2         17.79         15.35         1.46 o
   2  11   2         15.05         13.72         1.27 o
   3  11   2          2.16          1.73         0.68 o
   4  11   2          2.22          2.30         0.89 o
  -3  12   2          5.15          4.38         0.80 o
  -1  12   2         28.90         26.62         4.06 o
   0  12   2         30.33         29.57         5.53 o
   1  12   2         22.39         26.25         3.62 o
   2  12   2         53.76         56.98         1.92 o
  -3 -12   3          2.71          1.59         1.59 o
  -2 -12   3         18.75         28.97        23.57 o
  -1 -12   3          1.32         27.29        27.11 o
   0 -12   3         24.18         27.49         7.41 o
   1 -12   3         21.45         24.28         7.89 o
  -4 -11   3         19.59         26.49         3.72 o
  -2 -11   3          9.47         35.19        18.55 o
  -1 -11   3        120.08        184.02        36.59 o
   1 -11   3          7.84         10.19         5.58 o
   2 -11   3         14.51         16.13         8.06 o
   3 -11   3         10.29          9.39         1.95 o
  -5 -10   3         28.39         27.02         3.19 o
  -3 -10   3         15.75          5.32        23.57 o
  -2 -10   3          5.94         10.83        10.93 o
  -1 -10   3         35.62         70.88        19.14 o
   1 -10   3          3.50          2.04         4.08 o
   2 -10   3         12.02          9.21         6.02 o
   3 -10   3         20.67         30.21        10.01 o
   4 -10   3          6.90          6.91         1.77 o
  -7  -9   3          1.00          4.34         1.95 o
  -6  -9   3         61.46         78.94         5.14 o
  -5  -9   3        149.65        158.51         8.59 o
  -4  -9   3        114.83        115.45         7.80 o
  -3  -9   3         13.96         13.43        10.61 o
  -2  -9   3        145.14        136.89        17.99 o
  -1  -9   3        159.77        157.80        17.99 o
   2  -9   3         22.07         18.69         6.47 o
   3  -9   3          3.04         10.37         8.77 o
   4  -9   3         15.81         17.81         3.19 o
   5  -9   3          4.86          4.87         1.24 o
  -8  -8   3          9.98         10.37         1.86 o
  -7  -8   3         30.88         40.49         4.70 o
  -6  -8   3          9.76         12.94         2.84 o
  -5  -8   3        113.07        110.40         7.44 o
  -4  -8   3         60.12         69.70        15.25 o
  -3  -8   3          1.74         -7.23         7.23 o
  -2  -8   3         29.34         29.11         6.61 o
  -1  -8   3         75.99         68.33        12.09 o
   0  -8   3         49.28         51.39         7.73 o
   2  -8   3        125.35        136.44        14.00 o
   3  -8   3         28.89         28.00         8.06 o
   4  -8   3         69.03         67.16         5.85 o
   5  -8   3         45.41         45.01         3.63 o
   6  -8   3         16.73         20.29         3.19 o
  -8  -7   3          4.59          3.46         1.59 o
  -7  -7   3         15.98         15.42         3.37 o
  -6  -7   3         47.05         38.01         3.99 o
  -5  -7   3        135.39        127.85         8.24 o
  -4  -7   3        196.21        176.64         9.89 o
  -2  -7   3        181.99        136.27        18.34 o
  -1  -7   3        488.00        440.17        38.72 o
   0  -7   3        354.18        356.88        22.49 o
   1  -7   3        124.14        113.94        13.82 o
   2  -7   3         60.71         65.82         5.45 o
   3  -7   3         57.47         64.03         5.76 o
   4  -7   3         19.55         21.36         2.93 o
   5  -7   3          3.12          4.03         1.45 o
   6  -7   3         55.78         53.34         4.70 o
  -8  -6   3         76.39         78.68         5.23 o
  -7  -6   3         29.62         34.73         4.78 o
  -6  -6   3         83.69         70.97         5.32 o
  -5  -6   3         95.27         93.74         6.91 o
  -4  -6   3          0.03         -2.54        13.78 o
  -3  -6   3         26.96         12.94        10.19 o
  -2  -6   3         12.93         17.54         6.82 o
  -1  -6   3        117.32        119.44         6.42 o
   0  -6   3         99.76         99.54        10.59 o
   1  -6   3        275.65        250.06        10.75 o
   3  -6   3        426.98        415.51        18.14 o
   4  -6   3         83.59         90.66         4.88 o
   5  -6   3         56.66         55.83         3.81 o
   6  -6   3         64.40         68.05         5.49 o
   7  -6   3         43.26         48.55         3.46 o
  -8  -5   3         42.10         44.03         3.99 o
  -7  -5   3        127.91        118.37         8.33 o
  -6  -5   3         39.13         35.92         3.54 o
  -4  -5   3        138.07         41.55        16.21 o
  -3  -5   3        224.09         96.39        11.78 o
  -2  -5   3        458.97        415.31        24.45 o
  -1  -5   3        254.95        269.38         7.53 o
   0  -5   3        212.47        208.12         5.60 o
   1  -5   3         97.51         98.33         3.34 o
   2  -5   3        152.48        152.57        10.28 o
   4  -5   3        118.86        114.09         6.10 o
   5  -5   3         22.10         24.23         2.96 o
   6  -5   3          0.44          0.20         1.75 o
   7  -5   3         67.16         64.15         4.43 o
  -9  -4   3         47.71         46.25         4.70 o
  -8  -4   3         88.31         93.21         5.94 o
  -7  -4   3         48.92         38.81         4.61 o
  -6  -4   3         53.70         40.77         3.10 o
  -4  -4   3        157.32         83.73        25.34 o
  -2  -4   3         40.20         50.39        11.39 o
  -1  -4   3        409.34        404.32        11.09 o
   0  -4   3        448.92        496.01        11.94 o
   1  -4   3        284.13        324.26         8.41 o
   2  -4   3        647.56        638.56        20.02 o
   3  -4   3         85.70         95.16         7.62 o
   4  -4   3        485.28        475.08        16.01 o
   5  -4   3        325.29        310.60        15.73 o
   6  -4   3         65.36         64.50         4.57 o
   7  -4   3         41.72         46.07         4.08 o
  -9  -3   3         28.47         31.54         4.34 o
  -8  -3   3         40.25         41.60         3.01 o
  -7  -3   3          6.99          6.56         2.30 o
  -6  -3   3         62.51         54.76         4.87 o
  -4  -3   3         71.51         71.17         4.70 o
  -3  -3   3        519.20        569.44        24.01 o
  -2  -3   3        142.37        162.69         5.82 o
  -1  -3   3        185.37        196.26         5.06 o
   0  -3   3        416.70        460.56        10.87 o
   1  -3   3        360.88        354.58        10.62 o
   2  -3   3        227.75        253.98         8.86 o
   4  -3   3        120.52        121.03         9.48 o
   5  -3   3        123.38        122.66         4.92 o
   6  -3   3         89.97         84.15         7.80 o
   7  -3   3         77.01         76.29         5.14 o
 -10  -2   3        148.45        147.17         7.71 o
  -9  -2   3         15.76         18.53         2.33 o
  -8  -2   3         60.68         61.13         6.47 o
  -7  -2   3        258.85        250.49         7.20 o
  -6  -2   3         88.16         81.16         5.67 o
  -4  -2   3        270.63        313.05        12.90 o
  -3  -2   3         54.75         64.78         6.38 o
  -2  -2   3        362.69        417.42         9.67 o
  -1  -2   3         59.49         66.84         2.19 o
   0  -2   3        454.47        483.95        11.46 o
   1  -2   3       2387.73       2544.68        62.41 o
   2  -2   3        333.92        364.03        11.85 o
   4  -2   3        525.63        532.58        28.53 o
   5  -2   3        867.61        847.16        43.81 o
   6  -2   3         84.85         89.87         5.13 o
   7  -2   3         17.96         20.98         2.21 o
 -10  -1   3          7.85          8.24         1.17 o
  -9  -1   3         22.80         21.30         2.39 o
  -8  -1   3         38.09         36.78         3.10 o
  -7  -1   3        119.24        115.67         3.57 o
  -6  -1   3        103.72         89.04         5.67 o
  -5  -1   3        214.75        208.92         9.48 o
  -4  -1   3        179.91        192.95         6.92 o
  -3  -1   3        529.77        562.35        15.27 o
  -2  -1   3         29.09         29.36         1.56 o
  -1  -1   3        359.79        398.30         9.31 o
   0  -1   3       1923.66       1977.07        41.46 o
   1  -1   3        411.03        432.30        11.67 o
   2  -1   3         88.27         78.28         4.21 o
   3  -1   3        137.99        137.49         4.23 o
   4  -1   3        148.04        136.33         5.59 o
   5  -1   3          9.07         12.33         2.13 o
   6  -1   3        153.11        149.11         6.75 o
   7  -1   3         57.88         53.96         5.63 o
   8  -1   3         41.19         47.93         4.08 o
  -9   0   3         47.09         49.46         4.03 o
  -8   0   3          7.95          5.81         2.08 o
  -7   0   3        530.48        478.73        11.57 o
  -6   0   3        467.17        462.67        18.16 o
  -5   0   3        423.37        431.34        12.16 o
  -4   0   3        104.55        121.30         3.39 o
  -3   0   3         25.06         27.35         2.70 o
  -2   0   3       2873.62       3066.36        77.52 o
  -1   0   3         81.25         79.48         1.97 o
   0   0   3       1698.76       1783.92        32.95 o
   1   0   3       2547.66       2653.20        87.87 o
   2   0   3       2073.46       2234.31        56.02 o
   3   0   3        225.85        206.47         5.83 o
   4   0   3        645.54        602.30        17.91 o
   5   0   3        523.76        510.87        13.25 o
   6   0   3        223.92        209.78         7.03 o
   7   0   3         32.56         30.90         4.17 o
   8   0   3          2.16          3.28         1.51 o
 -10   1   3          8.32          9.83         1.51 o
  -9   1   3         22.24         23.73         1.77 o
  -8   1   3         33.97         31.43         2.50 o
  -7   1   3        129.26        117.16         3.95 o
  -6   1   3         93.47         87.45         5.58 o
  -5   1   3        217.18        219.07         6.91 o
  -4   1   3        202.81        208.55         5.28 o
  -3   1   3        556.57        571.74        12.20 o
  -2   1   3         44.59         39.38         2.67 o
  -1   1   3        417.84        445.76        16.94 o
   0   1   3       1933.46       1942.18        41.37 o
   1   1   3        445.02        456.91        17.81 o
   2   1   3         85.21         73.45         5.05 o
   3   1   3        134.74        126.21         5.91 o
   4   1   3        147.55        141.03         7.23 o
   5   1   3          7.75          7.47         1.80 o
   6   1   3        151.49        145.69         5.42 o
   7   1   3         60.53         60.05        15.64 o
   8   1   3         40.90         42.93         6.20 o
  -9   2   3         13.51         14.09         1.72 o
  -8   2   3         68.49         66.61         3.23 o
  -7   2   3        246.06        230.64         6.42 o
  -6   2   3         95.26         91.17         5.67 o
  -5   2   3         29.47         24.53         3.99 o
  -4   2   3        282.44        315.94         7.72 o
  -3   2   3         55.20         55.91         2.38 o
  -2   2   3        370.47        410.48        10.64 o
  -1   2   3         67.23         71.83         2.44 o
   0   2   3        490.62        489.99        18.91 o
   1   2   3       2363.09       2311.06        98.35 o
   2   2   3        340.59        351.74        21.53 o
   4   2   3        520.74        593.80        62.02 o
   5   2   3        866.33        795.24        18.59 o
   6   2   3         75.25         76.07         4.31 o
   7   2   3         14.82         17.33         2.18 o
   8   2   3         22.27         19.48         1.26 o
  -9   3   3         26.78         29.59         2.30 o
  -8   3   3         45.27         46.90         2.88 o
  -7   3   3          9.47         11.71         1.44 o
  -6   3   3         71.63         68.64         3.90 o
  -5   3   3        120.82        113.50         6.11 o
  -4   3   3         79.80         76.04         2.73 o
  -3   3   3        549.97        565.02        17.32 o
  -2   3   3        171.74        181.76         5.03 o
  -1   3   3        196.48        199.35        11.78 o
   0   3   3        407.38        439.64        25.34 o
   1   3   3        383.08        370.26        21.18 o
   2   3   3        244.88        246.58        16.13 o
   4   3   3        119.66        135.12        25.16 o
   5   3   3        126.81        133.88         5.13 o
   6   3   3         82.24         77.68         3.54 o
   7   3   3         80.38         77.92         3.02 o
   8   3   3         16.13         17.35         1.42 o
  -8   4   3         86.27         90.71         9.44 o
  -7   4   3         37.77         35.58         3.54 o
  -6   4   3         53.61         45.11         2.57 o
  -5   4   3         62.76         72.39         6.47 o
  -4   4   3        151.88        148.49         8.86 o
  -2   4   3         37.60         47.31         4.08 o
  -1   4   3        424.37        441.23        23.21 o
   0   4   3        475.37        520.97        27.82 o
   1   4   3        253.24        297.79        19.31 o
   2   4   3        621.32        633.85        36.50 o
   3   4   3         77.35         82.58         8.51 o
   4   4   3        453.95        422.39        16.67 o
   5   4   3        301.77        288.62         7.76 o
   6   4   3         69.13         68.24         3.04 o
   7   4   3         42.35         43.43         2.03 o
  -9   5   3          6.56          7.53         1.95 o
  -8   5   3         45.06         44.91         2.96 o
  -7   5   3        140.69        135.91         9.66 o
  -6   5   3         42.82         41.20         5.67 o
  -5   5   3         64.23         61.05         6.20 o
  -2   5   3        446.22        387.72        19.49 o
  -1   5   3        229.05        231.28        22.06 o
   0   5   3        200.65        203.34        13.64 o
   1   5   3        103.74        106.50         8.59 o
   2   5   3        162.51        161.70        12.14 o
   4   5   3        117.50        112.49         4.07 o
   5   5   3         20.63         19.87         1.85 o
   6   5   3          0.14          0.36         0.87 o
   7   5   3         65.03         66.10         5.22 o
  -9   6   3         14.91         18.25         1.95 o
  -8   6   3         69.53         68.05         5.14 o
  -7   6   3         28.30         29.15         4.34 o
  -6   6   3         76.65         72.60         3.70 o
  -5   6   3         94.19         92.09         7.31 o
  -4   6   3          0.14         -0.71         1.95 o
  -2   6   3         12.53         14.44         2.92 o
  -1   6   3        126.19        146.90        10.19 o
   0   6   3         92.05         94.89         8.51 o
   1   6   3        267.41        242.41        16.75 o
   2   6   3        414.47        747.08        49.88 o
   3   6   3        397.49        374.99        12.59 o
   4   6   3         67.94         72.04         5.49 o
   5   6   3         58.80         58.21         2.54 o
   6   6   3         58.62         59.42         2.44 o
   7   6   3         41.97         49.46         4.39 o
  -8   7   3          5.64          7.09         1.59 o
  -7   7   3         17.41         15.86         2.84 o
  -6   7   3         55.69         49.70         4.43 o
  -5   7   3        141.00        137.25         6.25 o
  -4   7   3        202.31        201.37         7.83 o
  -3   7   3        285.78        252.84        29.42 o
   1   7   3        121.45        102.51         7.09 o
   2   7   3         60.96         64.68         5.76 o
   3   7   3         54.17         54.00         3.02 o
   4   7   3         19.34         20.15         1.37 o
   5   7   3          2.43          2.05         0.87 o
   6   7   3         54.62         57.77         3.38 o
  -8   8   3          9.71          6.73         2.39 o
  -7   8   3         32.16         34.16         3.81 o
  -6   8   3         12.81         10.89         2.39 o
  -5   8   3        118.82        123.52        15.77 o
  -4   8   3         56.09         61.71         3.94 o
  -3   8   3          1.91          3.18         0.64 o
  -2   8   3         27.83         25.38         2.32 o
  -1   8   3         79.16         75.96         2.20 o
   0   8   3         53.97         49.99         1.78 o
   1   8   3         83.45         75.62         2.77 o
   2   8   3        115.06        111.19         4.53 o
   3   8   3         25.91         22.33         1.90 o
   4   8   3         69.74         70.84         2.72 o
   5   8   3         42.96         46.03         2.37 o
   6   8   3         17.38         20.05         2.47 o
  -7   9   3          0.72          1.58         1.55 o
  -6   9   3         63.54         57.94         7.35 o
  -5   9   3        154.25        136.82         9.69 o
  -4   9   3        114.27        103.56         5.17 o
  -3   9   3         21.38         16.78         2.33 o
  -2   9   3        153.16        141.45         3.56 o
  -1   9   3        163.92        150.40         3.17 o
   0   9   3        290.21        273.39         5.91 o
   1   9   3         11.60         10.22         1.24 o
   2   9   3         19.77         19.53         1.69 o
   3   9   3          2.76          3.87         0.87 o
   4   9   3         15.51         14.30         1.69 o
   5   9   3          5.54          5.11         1.09 o
  -6  10   3         48.10         46.19         3.54 o
  -5  10   3         27.60         25.45         2.04 o
  -2  10   3          5.69          5.70         0.77 o
  -1  10   3         34.50         34.81         1.75 o
   0  10   3         30.57         31.65         1.79 o
   1  10   3          3.64          3.27         1.04 o
   2  10   3         17.33         14.50         1.29 o
   3  10   3         17.88         18.99         1.72 o
   4  10   3          3.94          3.39         0.69 o
  -5  11   3         99.92         77.17         7.71 o
  -4  11   3         17.52         20.73         4.03 o
  -1  11   3        115.53        114.78         8.53 o
   0  11   3         29.25         25.47         1.63 o
   1  11   3          6.79          7.80         1.04 o
   2  11   3         12.82         12.42         1.24 o
   3  11   3         10.07         13.53         1.32 o
  -3  12   3          2.80          1.62         0.97 o
  -2  12   3         19.70         22.16         3.59 o
   0  12   3         21.54         21.61         2.59 o
   1  12   3         19.86         23.82         3.28 o
  -2 -12   4          4.11          2.84        15.95 o
  -1 -12   4          9.28         30.66        23.66 o
   0 -12   4         29.99         28.21         7.46 o
  -5 -11   4         28.61         32.78         3.28 o
  -4 -11   4         10.32          9.75         3.10 o
  -3 -11   4         20.99         25.53         4.61 o
  -2 -11   4         17.98         22.32        20.42 o
  -1 -11   4        123.01        101.71        35.44 o
   0 -11   4         17.22         19.75         5.85 o
   1 -11   4         28.85         36.50         8.24 o
   2 -11   4         25.89         36.06        10.54 o
  -5 -10   4         10.22         12.67         3.28 o
  -4 -10   4         18.63         23.48         4.61 o
  -3 -10   4          7.53         28.84        33.89 o
  -2 -10   4          0.69          5.43        19.31 o
   1 -10   4          6.86          6.65         4.16 o
   2 -10   4          1.91          2.13         6.02 o
   3 -10   4         21.50         26.76         3.37 o
   4 -10   4         12.82         10.19         1.51 o
  -7  -9   4         13.97         11.43         2.39 o
  -6  -9   4         57.57         73.80         4.87 o
  -5  -9   4          2.26         -0.09         2.75 o
  -4  -9   4         54.17         51.95        26.31 o
  -3  -9   4         14.75         25.37        19.31 o
  -2  -9   4        219.73        260.04        31.10 o
  -1  -9   4        321.75        335.44        35.79 o
   1  -9   4         23.32         21.80         7.00 o
   2  -9   4         44.18         51.12         8.42 o
   3  -9   4         68.64         76.61         5.56 o
   4  -9   4          6.28          5.32         1.86 o
  -7  -8   4         44.40         44.48         4.34 o
  -6  -8   4         84.21         94.71         6.56 o
  -5  -8   4         74.49         72.74         6.20 o
  -4  -8   4         61.39         64.36        75.00 o
  -3  -8   4         14.82         12.83        10.70 o
  -1  -8   4          1.16         -1.51         7.62 o
   1  -8   4         47.90         55.91         9.66 o
   2  -8   4         24.11         30.39         6.82 o
   3  -8   4         97.60         99.90         5.34 o
   4  -8   4         89.14         89.49         6.20 o
   5  -8   4         24.18         26.58         1.95 o
  -8  -7   4         32.59         38.28         3.46 o
  -7  -7   4          5.20          4.08         2.75 o
  -6  -7   4         19.98         27.47         4.52 o
  -5  -7   4         60.72         61.40         5.40 o
  -4  -7   4         65.99         65.00         5.94 o
  -3  -7   4        335.32        291.76        28.62 o
   0  -7   4        170.14        161.34        10.81 o
   1  -7   4        267.44        255.98        13.40 o
   2  -7   4         92.97         97.14         6.92 o
   3  -7   4         57.49         61.40         5.47 o
   4  -7   4         63.95         60.88         4.18 o
   5  -7   4         23.19         22.50         2.75 o
   6  -7   4         10.65         12.85         2.30 o
  -8  -6   4        110.72        114.91         7.00 o
  -6  -6   4        120.13        103.75         7.00 o
  -5  -6   4        120.88        107.65         7.27 o
  -4  -6   4         98.34         52.10        22.77 o
  -3  -6   4        479.72        150.18        27.29 o
  -2  -6   4         71.67         10.22         6.73 o
  -1  -6   4         90.40         98.08         7.44 o
   0  -6   4         98.68        106.23         7.89 o
   1  -6   4        144.81        132.55         9.57 o
   2  -6   4        132.65        140.44         8.24 o
   3  -6   4        175.84        182.24         7.59 o
   4  -6   4        107.08        105.37         5.60 o
   5  -6   4         37.20         36.44         2.91 o
   6  -6   4         37.35         43.77         4.34 o
  -8  -5   4          4.11          6.20         2.04 o
  -7  -5   4         39.23         41.47         5.05 o
  -6  -5   4         60.38         51.25         3.74 o
  -5  -5   4         89.65        115.98        31.72 o
  -4  -5   4        157.77        146.72        32.16 o
  -3  -5   4        129.18         38.36        12.58 o
  -2  -5   4        499.04        143.43        12.90 o
  -1  -5   4        292.29        265.71         7.39 o
   0  -5   4         65.40         56.22         2.56 o
   1  -5   4         38.80         40.02         3.17 o
   2  -5   4        469.30        467.21        16.32 o
   3  -5   4         67.53         67.99         3.55 o
   4  -5   4          3.05          3.01         1.50 o
   5  -5   4        108.94        114.09         5.34 o
   6  -5   4         12.93         11.78         2.75 o
  -9  -4   4         64.86         68.22         5.76 o
  -8  -4   4         74.86         80.54         5.58 o
  -7  -4   4        177.35        174.99        10.19 o
  -6  -4   4        294.05        253.13        14.00 o
  -5  -4   4        192.06        207.59        27.64 o
  -4  -4   4        273.45        298.50        32.25 o
  -2  -4   4         30.36         36.53         2.00 o
  -1  -4   4        164.35        166.08         5.58 o
   0  -4   4        114.06        122.58         3.48 o
   1  -4   4        145.67        168.02         6.85 o
   2  -4   4        122.72        118.55         8.59 o
   4  -4   4        200.91        205.40        13.82 o
   5  -4   4         25.94         24.53         2.11 o
   6  -4   4         13.34         20.98         8.58 o
   7  -4   4         45.33         44.83         2.75 o
  -9  -3   4         42.42         44.65         4.70 o
  -8  -3   4         17.63         21.41         2.23 o
  -7  -3   4         84.62         84.16         6.29 o
  -5  -3   4        167.18        154.97         8.20 o
  -4  -3   4         52.55         57.57         4.62 o
  -3  -3   4        243.11        254.12        26.36 o
  -2  -3   4        275.43        287.99        11.83 o
  -1  -3   4        527.57        513.28        12.29 o
   0  -3   4        126.67        145.18         3.92 o
   1  -3   4         25.30         18.18         1.39 o
   2  -3   4        391.22        420.46        14.38 o
   4  -3   4        137.65        116.51         6.13 o
   5  -3   4         16.87         21.41         1.79 o
   6  -3   4        135.26        140.11        18.74 o
   7  -3   4          0.44          1.24         0.80 o
 -10  -2   4         66.50         68.29         3.00 o
  -9  -2   4         56.38         56.08         3.99 o
  -8  -2   4        179.95        175.87        11.43 o
  -7  -2   4        335.87        301.53         8.98 o
  -6  -2   4        256.29        247.64        11.25 o
  -5  -2   4        127.03        115.17         6.65 o
  -4  -2   4        362.54        378.01        15.21 o
  -3  -2   4       1142.15       1310.91        33.52 o
  -2  -2   4        223.43        261.87         7.56 o
  -1  -2   4         15.14         16.78         1.33 o
   0  -2   4        198.61        216.55         5.49 o
   1  -2   4        725.61        761.89        18.56 o
   3  -2   4        308.54        305.94        17.19 o
   4  -2   4        210.69        204.87         8.49 o
   5  -2   4         79.65         78.98         5.13 o
   6  -2   4         32.58         36.52         3.21 o
 -10  -1   4         17.19         16.34         2.84 o
  -9  -1   4          5.56          4.68         1.37 o
  -8  -1   4         81.88         84.32         4.67 o
  -7  -1   4        150.88        137.99         3.87 o
  -6  -1   4        187.15        189.43         9.13 o
  -5  -1   4        263.77        269.16        13.56 o
  -4  -1   4       1500.40       1528.55        39.49 o
  -3  -1   4        303.45        302.90        11.93 o
  -2  -1   4       1116.63       1107.69        29.41 o
  -1  -1   4        664.12        685.68        15.43 o
   0  -1   4        414.78        421.13        10.10 o
   1  -1   4        143.80        147.87         8.42 o
   3  -1   4          5.00          1.77         2.04 o
   4  -1   4         14.47         12.88         2.01 o
   5  -1   4         61.56         61.34         4.34 o
   6  -1   4        151.32        149.85         6.68 o
   7  -1   4         36.50         43.15         4.70 o
 -10   0   4         34.78         38.90         2.92 o
  -9   0   4        214.74        226.02         6.93 o
  -8   0   4         77.71         76.42         4.11 o
  -7   0   4        386.24        349.06         9.26 o
  -6   0   4        862.40        841.88        30.57 o
  -5   0   4         22.76         27.18         2.00 o
  -4   0   4        763.53        806.08        21.90 o
  -3   0   4       5730.00       6048.46       154.92 o
  -2   0   4       2093.01       2301.50        59.41 o
  -1   0   4         21.62         18.55         1.98 o
   0   0   4        929.09       1003.24        21.84 o
   1   0   4       1061.38       1153.14        45.36 o
   2   0   4        486.91        471.68        15.40 o
   3   0   4        239.25        215.56        12.85 o
   4   0   4        241.70        230.89        14.00 o
   5   0   4        163.08        163.58         7.30 o
   6   0   4         53.19         51.04         3.21 o
   7   0   4          6.13          6.38         2.30 o
 -10   1   4         19.96         21.97         1.95 o
  -9   1   4          6.35          5.02         1.10 o
  -8   1   4         81.50         84.46         4.15 o
  -7   1   4        155.53        136.40         4.57 o
  -6   1   4        176.36        183.40         8.86 o
  -5   1   4        269.28        269.54         6.99 o
  -4   1   4       1465.13       1470.33        31.29 o
  -3   1   4        336.18        321.56        12.66 o
  -2   1   4       1139.32       1135.73        26.30 o
  -1   1   4        688.00        711.03        18.64 o
   0   1   4        474.65        473.10        13.04 o
   1   1   4        169.37        187.74         8.95 o
   4   1   4         16.23         14.62         5.36 o
   5   1   4         61.49         65.19         5.95 o
   6   1   4        152.46        141.88         9.00 o
   7   1   4         34.81         34.03         2.81 o
  -9   2   4         49.03         51.46         4.08 o
  -8   2   4        185.13        180.82         6.37 o
  -7   2   4        334.53        300.18         9.93 o
  -5   2   4        135.87        113.67         6.56 o
  -4   2   4        373.50        372.98         9.97 o
  -3   2   4       1126.40       1234.92        36.05 o
  -2   2   4        216.81        250.54         8.16 o
  -1   2   4         16.44         16.41         1.37 o
   0   2   4        198.12        201.39        10.10 o
   1   2   4        706.92        764.71        32.07 o
   3   2   4        322.86        302.93        20.11 o
   4   2   4        231.74        209.95         7.43 o
   5   2   4         70.84         75.28         3.79 o
   6   2   4         27.14         34.91         3.37 o
   7   2   4         23.86         21.36         2.05 o
  -9   3   4         44.34         48.46         2.92 o
  -8   3   4         17.93         20.99         2.14 o
  -7   3   4         84.85         87.10         3.29 o
  -6   3   4        141.66        141.56         6.08 o
  -5   3   4        162.04        146.72         9.75 o
  -4   3   4         68.23         67.96         3.77 o
  -3   3   4        255.80        257.92         8.92 o
  -2   3   4        267.97        255.53         9.69 o
  -1   3   4        553.22        512.69        17.39 o
   0   3   4        153.82        161.87        10.28 o
   1   3   4         19.39         10.54         2.92 o
   2   3   4        427.81        446.28        26.23 o
   4   3   4        138.69        123.43         6.24 o
   5   3   4         17.07         19.31         3.19 o
   6   3   4        133.15        129.94         4.73 o
   7   3   4          0.81          1.03         0.75 o
  -8   4   4         76.19         83.29         3.63 o
  -7   4   4        169.19        170.70         6.42 o
  -6   4   4        273.89        262.52         8.88 o
  -5   4   4        169.65        155.76        10.63 o
  -4   4   4        255.05        243.30        14.35 o
  -3   4   4        185.56        188.77         7.49 o
  -2   4   4         28.91         32.52         3.99 o
  -1   4   4        167.02        162.51         7.09 o
   0   4   4        113.05        119.34         9.13 o
   1   4   4        131.94        160.90        12.05 o
   2   4   4        112.60        103.13         9.66 o
   4   4   4        205.76        195.88         6.07 o
   5   4   4         18.12         18.85         1.96 o
   6   4   4         15.06         16.95         1.70 o
   7   4   4         47.21         42.81         1.67 o
  -9   5   4         27.75         23.12         3.01 o
  -8   5   4          4.26          6.88         1.80 o
  -7   5   4         40.66         44.30         5.23 o
  -6   5   4         52.88         48.38         5.94 o
  -5   5   4         86.58         89.93         7.62 o
  -4   5   4        174.41        180.21        11.08 o
  -1   5   4        284.29        282.19        16.92 o
   0   5   4         62.90         57.24         6.02 o
   1   5   4         52.62         53.07         6.11 o
   3   5   4         76.41         71.77         2.49 o
   4   5   4          3.81          2.98         1.41 o
   5   5   4        110.61        110.71         4.02 o
   6   5   4         12.07         11.26         1.17 o
   7   5   4         14.66         13.82         1.51 o
  -9   6   4         37.51         42.88         3.01 o
  -8   6   4        111.38        124.04         7.18 o
  -7   6   4        109.18        109.79         6.20 o
  -6   6   4        106.20        104.68         5.57 o
  -5   6   4        107.19         94.77         9.26 o
  -4   6   4         89.71         82.93         7.00 o
  -1   6   4         90.10         93.12         8.24 o
   0   6   4         97.33        101.27         9.13 o
   2   6   4        115.65        112.56         8.11 o
   3   6   4        176.22        160.41         4.53 o
   4   6   4        105.79        103.11         3.70 o
   5   6   4         34.73         35.97         1.87 o
   6   6   4         37.94         41.78         1.95 o
  -8   7   4         32.41         36.24         2.92 o
  -7   7   4          5.22          4.08         1.95 o
  -6   7   4         20.44         19.44         2.64 o
  -5   7   4         50.42         55.08         3.77 o
  -4   7   4         69.08         67.84         2.68 o
  -3   7   4        317.16        300.13         7.06 o
  -2   7   4        342.05        356.24        45.76 o
  -1   7   4        587.92        606.76        24.25 o
   0   7   4        187.39        159.65         4.54 o
   1   7   4        276.93        272.41         6.87 o
   2   7   4         87.33         95.87         7.62 o
   3   7   4         59.18         58.34         3.00 o
   4   7   4         68.38         68.94         3.11 o
   5   7   4         23.47         22.54         1.52 o
   6   7   4         10.06         12.23         1.23 o
  -8   8   4         42.49         33.76         4.52 o
  -7   8   4         43.56         44.43         4.47 o
  -6   8   4         91.71         99.06         5.58 o
  -5   8   4         76.10         78.55         4.01 o
  -4   8   4         55.04         54.64         3.67 o
  -3   8   4         12.95         13.69         1.15 o
  -2   8   4         25.43         22.57         1.38 o
  -1   8   4          1.42          1.83         0.73 o
   0   8   4         50.61         50.10         1.86 o
   1   8   4         46.34         46.65         2.48 o
   2   8   4         20.02         18.77         1.90 o
   3   8   4         99.80         95.17         5.23 o
   4   8   4         91.44        102.29         3.30 o
   5   8   4         25.08         28.54         1.82 o
  -7   9   4         14.43         12.21         1.92 o
  -6   9   4         54.07         52.14         3.63 o
  -5   9   4          4.51          3.04         1.67 o
  -4   9   4         53.90         52.83         3.97 o
  -3   9   4          8.66          8.70         1.27 o
  -2   9   4        215.96        199.55         5.14 o
  -1   9   4        333.47        314.76         5.88 o
   0   9   4        175.54        176.87         5.22 o
   1   9   4         26.66         28.40         2.29 o
   2   9   4         47.20         50.64         2.08 o
   3   9   4         67.45         77.90         2.63 o
   4   9   4          6.14          6.40         0.98 o
  -6  10   4         52.93         53.34         6.73 o
  -5  10   4          8.79          7.58         1.39 o
  -4  10   4         20.76         18.93         3.58 o
  -3  10   4          8.19          8.24         1.60 o
  -2  10   4          0.89          1.05         0.57 o
  -1  10   4          3.49          3.76         0.55 o
   0  10   4         10.15         11.39         1.19 o
   1  10   4          6.45          5.92         1.05 o
   2  10   4          3.39          2.93         0.71 o
   3  10   4         18.79         18.04         1.77 o
   4  10   4         13.83          8.77         4.43 o
  -5  11   4         29.12         20.73         3.72 o
  -4  11   4          8.74          8.02         1.27 o
  -3  11   4         23.24         22.59         4.11 o
  -2  11   4         13.97         12.93         2.52 o
  -1  11   4        115.99        106.96        12.62 o
   0  11   4         15.14         13.56         1.69 o
   1  11   4         30.39         30.85         2.50 o
   2  11   4         25.27         25.05         3.11 o
  -3  12   4          1.60          2.48         1.68 o
  -2  12   4          3.75          4.25         1.86 o
   0  12   4         28.15         20.29         3.54 o
  -4 -11   5          7.54          8.24         2.30 o
  -3 -11   5         30.49         34.02         5.40 o
  -2 -11   5          6.58         12.05        25.34 o
  -1 -11   5         35.40         88.42        34.47 o
   0 -11   5         38.88         44.82         9.52 o
   1 -11   5         31.49         33.72         7.57 o
  -5 -10   5         15.29         17.45         3.28 o
  -4 -10   5          6.42         10.37         3.90 o
  -3 -10   5         15.28         15.33        12.67 o
  -2 -10   5         26.65         34.33        32.03 o
  -1 -10   5         10.83         35.59        22.06 o
   0 -10   5          7.32          7.28        11.66 o
   1 -10   5          4.95         16.35        45.58 o
   2 -10   5          3.96          5.05         7.62 o
   3 -10   5         19.00         21.12        40.80 o
  -5  -9   5         15.09         21.97         4.43 o
  -4  -9   5         42.69         48.29         6.20 o
  -3  -9   5         76.99        125.55        50.95 o
  -2  -9   5         96.56        106.14        41.11 o
  -1  -9   5         26.74         -4.87        17.90 o
   0  -9   5        101.88         25.87        28.53 o
   1  -9   5         28.58         23.32        24.23 o
   3  -9   5         63.27         69.20         5.05 o
   4  -9   5          8.70          9.75         1.77 o
  -8  -8   5         57.13         70.17         3.81 o
  -7  -8   5         92.63         95.60         6.29 o
  -6  -8   5         32.86         36.68         4.70 o
  -5  -8   5         48.46         58.03         7.09 o
  -4  -8   5        124.89        122.07        26.36 o
  -3  -8   5          2.01         33.16        20.89 o
  -2  -8   5        117.93        195.19        34.55 o
  -1  -8   5         50.44        138.93        34.82 o
   1  -8   5         66.53         74.80         5.98 o
   2  -8   5         92.68         95.42         6.51 o
   3  -8   5         29.51         32.30         3.71 o
   4  -8   5         94.33        100.52        34.95 o
  -8  -7   5         16.61         12.94         2.22 o
  -7  -7   5         47.61         58.21         5.49 o
  -6  -7   5         15.33         18.52         3.72 o
  -5  -7   5         50.37         52.36         6.65 o
  -4  -7   5         25.20         19.66         9.88 o
  -3  -7   5        366.97        312.58        46.69 o
  -2  -7   5        106.49         99.88         7.53 o
  -1  -7   5        200.19        178.42        11.25 o
   0  -7   5        196.71        198.02        12.76 o
   1  -7   5        240.02        237.99        12.04 o
   2  -7   5         83.01         71.97         5.64 o
   3  -7   5        176.04        190.44         7.78 o
   4  -7   5         16.25         18.53         2.37 o
   5  -7   5          4.93         20.73        21.18 o
  -8  -6   5        119.42        130.24         7.09 o
  -7  -6   5         72.55         62.11         5.76 o
  -6  -6   5         14.44         10.11         2.38 o
  -5  -6   5         96.73         92.59         7.80 o
  -4  -6   5        197.61        186.32        46.87 o
  -3  -6   5        383.20        264.21        39.96 o
  -2  -6   5          7.40          2.61         4.65 o
  -1  -6   5         41.15         34.85        10.81 o
   2  -6   5         41.50         37.46         4.59 o
   3  -6   5        191.84        190.26         7.74 o
   4  -6   5         61.25         61.72         7.58 o
   5  -6   5         35.86        104.99        38.54 o
   6  -6   5          4.94          2.66         1.33 o
  -8  -5   5         21.79         25.96         3.54 o
  -7  -5   5          9.31          9.48         3.01 o
  -6  -5   5         86.88         86.99         4.64 o
  -5  -5   5        109.39        103.90        12.98 o
  -4  -5   5        174.01        201.57        33.76 o
  -3  -5   5         75.33         52.27        16.21 o
  -1  -5   5         25.10         28.15         5.14 o
   0  -5   5         29.69         24.10         2.99 o
   1  -5   5        234.76        225.11         9.27 o
   2  -5   5        448.06        426.39        13.58 o
   3  -5   5         69.68         71.85         3.88 o
   4  -5   5          2.06          2.04         1.37 o
   5  -5   5         20.42         25.98        26.00 o
   6  -5   5         57.93         58.21         4.34 o
  -9  -4   5         47.62         58.83         5.32 o
  -8  -4   5        150.00        158.77         8.51 o
  -7  -4   5         52.00         50.95         5.23 o
  -6  -4   5         37.04         27.47         4.78 o
  -5  -4   5         38.80         34.20        13.73 o
  -4  -4   5        144.12        143.95        14.62 o
  -3  -4   5        175.71        176.87        17.54 o
  -2  -4   5         93.41         98.68         6.36 o
  -1  -4   5          2.60          0.73         0.95 o
   0  -4   5         14.50         15.26         1.55 o
   1  -4   5         84.17         79.92         4.64 o
   2  -4   5         36.05         38.83         3.57 o
   3  -4   5        140.96        145.92         5.42 o
   4  -4   5         20.80         19.66         2.33 o
   5  -4   5         10.88         12.64        11.69 o
   6  -4   5          6.18          6.47         1.68 o
  -9  -3   5         15.15         17.19         3.90 o
  -8  -3   5         20.10         21.75         2.10 o
  -7  -3   5        261.76        269.35        13.56 o
  -6  -3   5        181.23        179.24        10.54 o
  -5  -3   5        320.12        310.14        13.58 o
  -4  -3   5        133.95        116.19        16.92 o
  -3  -3   5        464.40        483.98        18.75 o
  -2  -3   5        329.22        342.22        10.19 o
  -1  -3   5        138.05        151.79         5.46 o
   0  -3   5          2.43          0.98         0.88 o
   1  -3   5         84.29         90.28         4.01 o
   2  -3   5        245.71        230.43         9.41 o
   3  -3   5        283.22        262.62         8.40 o
   4  -3   5         35.09         35.24         7.05 o
   5  -3   5         30.97         38.19        13.68 o
   6  -3   5         41.93         37.66         3.78 o
 -10  -2   5         32.11         32.98         2.00 o
  -9  -2   5         71.52         85.35         4.61 o
  -8  -2   5        118.75        115.54         9.13 o
  -7  -2   5         99.53         94.66         4.87 o
  -6  -2   5         75.30         73.01         5.23 o
  -5  -2   5        357.66        351.53        15.14 o
  -4  -2   5         77.37         79.85         5.39 o
  -3  -2   5        121.01        128.84         4.65 o
  -2  -2   5         38.62         44.52         2.45 o
  -1  -2   5        118.28        117.80         4.52 o
   0  -2   5        182.99        193.65         5.59 o
   1  -2   5         96.53        102.33        10.63 o
   3  -2   5        134.72        141.33         7.44 o
   4  -2   5         16.88         15.79         4.95 o
   5  -2   5         67.46         64.08        10.92 o
   6  -2   5         55.97         53.86         9.30 o
 -10  -1   5         21.60         24.48         1.72 o
  -9  -1   5         23.24         25.39         2.09 o
  -8  -1   5        126.86        125.56         5.89 o
  -7  -1   5         39.55         41.59         2.65 o
  -6  -1   5        280.87        260.04        11.61 o
  -5  -1   5        679.91        680.16        36.15 o
  -4  -1   5         22.54         24.04         1.85 o
  -3  -1   5        406.05        412.21        12.11 o
  -2  -1   5        910.89        928.71        24.67 o
  -1  -1   5        307.21        307.13         9.32 o
   0  -1   5        378.36        392.76        16.75 o
   1  -1   5        417.82        433.56        14.85 o
   2  -1   5        226.53        203.65         8.30 o
   3  -1   5        181.98        163.11        11.52 o
   5  -1   5         24.63         24.82         9.59 o
   6  -1   5          6.20          8.33         1.84 o
 -10   0   5         36.05         40.58         2.92 o
  -9   0   5        117.27        131.41         4.71 o
  -8   0   5         16.26         18.15         2.97 o
  -7   0   5        162.98        152.38         6.33 o
  -5   0   5        339.42        331.41        14.04 o
  -4   0   5       1058.86       1024.56        23.71 o
  -3   0   5         53.71         64.36         2.95 o
  -2   0   5        259.31        285.11        13.33 o
  -1   0   5        100.62        113.59         6.73 o
   0   0   5        190.62        285.47        22.86 o
   1   0   5        421.72        425.85        24.26 o
   2   0   5        135.18        155.90         6.82 o
   3   0   5         19.76         24.69         3.56 o
   4   0   5        107.64        103.70         6.09 o
   5   0   5         29.77         22.40         8.37 o
   6   0   5        120.53        723.07        58.92 o
   7   0   5         47.81         52.15         3.04 o
 -10   1   5         24.58         26.67         2.13 o
  -9   1   5         22.48         22.09         1.72 o
  -8   1   5        133.00        132.63         4.81 o
  -7   1   5         39.31         37.17         2.59 o
  -6   1   5        277.01        262.88        14.00 o
  -5   1   5        669.29        678.45        21.64 o
  -4   1   5         17.72         20.20         1.66 o
  -3   1   5        434.60        433.45        12.24 o
  -2   1   5        915.44        901.43        24.65 o
  -1   1   5        326.72        313.43        15.53 o
   0   1   5        402.13        421.12        18.34 o
   1   1   5        408.57        437.33        19.94 o
   2   1   5        225.64        205.64        11.25 o
   3   1   5        201.69        182.34        10.26 o
   5   1   5         21.83         22.48         2.47 o
   6   1   5          5.60          7.03         1.70 o
   7   1   5          1.61          1.11         0.84 o
  -9   2   5         68.38         70.85         3.68 o
  -8   2   5        130.60        129.81         4.46 o
  -7   2   5        100.31        100.80         3.91 o
  -6   2   5         68.12         68.57         4.19 o
  -5   2   5        368.56        367.78        14.44 o
  -4   2   5         81.84         77.46         3.86 o
  -3   2   5        132.59        136.42         4.88 o
  -2   2   5         32.22         37.92         2.48 o
  -1   2   5        124.09        121.21         5.40 o
   0   2   5        183.39        185.21         8.24 o
   1   2   5        101.07        103.55         5.29 o
   3   2   5        152.12        157.89         9.75 o
   4   2   5         15.49         15.19         1.95 o
   5   2   5         69.91         69.17         3.00 o
   6   2   5         51.55         51.24         3.50 o
   7   2   5         34.82         35.01         2.13 o
  -9   3   5         17.87         20.82         1.77 o
  -8   3   5         21.90         25.24         2.35 o
  -7   3   5        261.98        260.54         7.52 o
  -6   3   5        179.30        178.46         5.55 o
  -5   3   5        306.29        279.27        16.13 o
  -4   3   5        124.05        105.76         5.29 o
  -3   3   5        454.60        447.99        15.37 o
  -2   3   5        365.60        343.29        11.65 o
  -1   3   5        168.42        171.43         6.75 o
   0   3   5          6.97          6.28         1.49 o
   1   3   5         77.53         76.91         7.80 o
   3   3   5        283.28        247.04         7.86 o
   4   3   5         39.73         39.05         2.48 o
   5   3   5         27.16         28.65         3.00 o
   6   3   5         44.47         44.32         2.25 o
  -8   4   5        159.86        166.21         5.92 o
  -7   4   5         51.46         54.79         3.04 o
  -6   4   5         25.62         25.19         2.32 o
  -5   4   5         37.75         36.24         4.96 o
  -4   4   5        141.41        138.10         6.21 o
  -3   4   5        160.97        157.35        10.28 o
  -2   4   5         85.25         82.75         6.56 o
  -1   4   5          3.06          0.53         1.24 o
   0   4   5         14.47         13.47         3.46 o
   1   4   5         82.97         76.37         7.97 o
   3   4   5        155.24        151.35         5.15 o
   4   4   5         28.41         25.25         2.87 o
   5   4   5          7.82          8.81         1.36 o
   6   4   5          5.63          6.25         1.08 o
  -9   5   5         18.37         14.62         2.22 o
  -8   5   5         23.92         25.56         3.04 o
  -7   5   5          9.25         11.16         3.46 o
  -6   5   5         83.68         88.39         3.79 o
  -5   5   5        103.57         97.74         3.78 o
  -4   5   5        158.14        149.11        10.37 o
  -3   5   5         67.38         63.26         5.94 o
  -2   5   5        524.97        477.82        23.48 o
   0   5   5         34.64         31.36         4.87 o
   2   5   5        429.85        381.97         9.53 o
   3   5   5         78.69         79.96         3.04 o
   4   5   5          1.56          2.54         1.37 o
   5   5   5         23.16         25.42         1.72 o
   6   5   5         58.77         61.07         2.69 o
  -9   6   5         38.23         36.95         2.75 o
  -8   6   5        120.56        119.79         7.09 o
  -7   6   5         74.39         76.70         4.49 o
  -6   6   5         10.10          8.98         2.02 o
  -5   6   5         94.70         91.82         4.13 o
  -4   6   5        197.82        181.75         4.77 o
  -3   6   5        359.41        345.88        12.02 o
   2   6   5         48.19         43.23         2.42 o
   3   6   5        189.54        186.02         8.47 o
   4   6   5         65.14         63.31         3.06 o
   5   6   5         38.03         41.18         2.06 o
   6   6   5          5.96          5.49         1.06 o
  -8   7   5         16.39         13.63         1.90 o
  -7   7   5         48.26         42.31         3.11 o
  -6   7   5         14.26         16.56         2.39 o
  -5   7   5         46.06         48.94         3.50 o
  -4   7   5         23.10         22.79         1.84 o
  -3   7   5        365.12        350.75         7.92 o
  -2   7   5         97.68         91.45         3.05 o
  -1   7   5        204.52        194.02         5.20 o
   0   7   5        201.92        189.63         5.19 o
   1   7   5        226.69        212.24         6.55 o
   2   7   5         76.88         71.52         3.46 o
   3   7   5        185.16        195.47         6.50 o
   4   7   5         20.19         24.31         1.78 o
   5   7   5          4.32          5.23         0.76 o
  -7   8   5         93.07         91.87        10.28 o
  -6   8   5         35.05         35.66         3.56 o
  -5   8   5         56.68         55.82         3.90 o
  -4   8   5        126.26        134.57         5.45 o
  -2   8   5        124.01        129.95         5.51 o
  -1   8   5         53.44         56.87         2.62 o
   0   8   5          4.10          3.80         1.06 o
   1   8   5         69.45         74.49         3.36 o
   2   8   5         95.90         99.60         3.27 o
   3   8   5         33.12         37.54         2.55 o
   4   8   5         95.86        101.89         3.12 o
  -7   9   5         50.38         43.28         3.63 o
  -6   9   5         34.17         30.35         3.32 o
  -5   9   5         17.83         18.83         2.39 o
  -4   9   5         40.14         36.86         3.63 o
  -3   9   5         71.02         77.00         3.51 o
  -2   9   5         99.03        103.94         3.21 o
  -1   9   5         31.36         32.44         1.54 o
   0   9   5        107.91         97.53         3.72 o
   1   9   5         30.30         35.18         2.23 o
   2   9   5         77.26         56.06        13.38 o
   3   9   5         62.41         62.85         2.41 o
   4   9   5          8.96          8.86         1.29 o
  -6  10   5         17.53         18.94         3.10 o
  -5  10   5         19.59         17.78         4.70 o
  -4  10   5          9.64         10.16         2.44 o
  -3  10   5         19.61         15.71         1.53 o
  -2  10   5         28.25         27.46         1.68 o
  -1  10   5         11.63         12.91         1.35 o
   0  10   5          7.27          5.57         0.86 o
   1  10   5          4.46          7.02         2.16 o
   2  10   5          5.22          4.84         0.75 o
   3  10   5         19.89         19.51         1.42 o
  -4  11   5          7.68          7.62         2.30 o
  -3  11   5         29.91         21.80         3.90 o
  -1  11   5         33.62         39.41         2.61 o
   0  11   5         40.75         46.82         6.80 o
   1  11   5         32.15         38.13         3.12 o
  -4 -11   6         20.18         22.50         3.63 o
  -3 -11   6         13.69         13.29         3.28 o
  -2 -11   6          3.54          3.10         3.19 o
  -1 -11   6         28.95         26.84         8.99 o
   0 -11   6         25.63         23.37         5.97 o
  -5 -10   6         35.20         36.86         3.90 o
  -4 -10   6         15.16         15.59         3.19 o
  -3 -10   6         31.86         35.79         5.05 o
  -2 -10   6         13.13         28.26        31.81 o
  -1 -10   6         17.72         41.31        77.39 o
   0 -10   6          5.89          8.31        13.07 o
   1 -10   6          3.70          9.96        24.63 o
   2 -10   6         11.17         24.90        23.74 o
  -7  -9   6         60.73         72.03         4.61 o
  -6  -9   6          7.71          9.04         2.84 o
  -5  -9   6          1.32          3.63         3.54 o
  -4  -9   6         59.70         64.94         7.44 o
  -3  -9   6         46.61         52.39         7.36 o
  -2  -9   6         26.61         53.84        25.40 o
  -1  -9   6         24.00         77.59        70.48 o
   0  -9   6         92.93        100.88        18.74 o
   1  -9   6         61.29         59.64        31.03 o
   2  -9   6         34.20         37.31         3.64 o
   3  -9   6         37.95         41.63        14.66 o
  -7  -8   6         30.36         38.63         4.16 o
  -5  -8   6         33.37         48.02         7.00 o
  -4  -8   6        187.84        208.03        12.32 o
  -3  -8   6         80.89         74.05        67.74 o
  -2  -8   6         77.62        118.64       108.67 o
  -1  -8   6         88.64         90.95        15.68 o
   0  -8   6          5.15          4.00         3.63 o
   1  -8   6         63.39         61.47        30.10 o
   2  -8   6         11.19        176.23        54.84 o
   3  -8   6          4.94         10.22         9.08 o
   4  -8   6         44.39         79.65        21.09 o
  -8  -7   6         45.09         54.58         3.54 o
  -7  -7   6         50.66         55.73         4.96 o
  -6  -7   6         26.40         33.33         3.21 o
  -5  -7   6         21.07         21.44         4.61 o
  -4  -7   6         90.62         85.54         5.66 o
  -3  -7   6        128.97        123.30        21.46 o
  -2  -7   6          8.17         13.31         8.66 o
  -1  -7   6        203.28        201.48        27.82 o
   0  -7   6         96.50        101.76        47.36 o
   1  -7   6        203.61        211.79        11.74 o
   2  -7   6         74.86         79.79         6.02 o
   3  -7   6         68.10         64.71         4.01 o
   4  -7   6         66.44         75.70        19.98 o
  -8  -6   6         38.97         44.21         3.81 o
  -7  -6   6         45.91         51.74         4.78 o
  -6  -6   6         60.92         62.54         3.70 o
  -5  -6   6        179.49        168.52        10.37 o
  -4  -6   6        108.21        108.36         8.77 o
  -3  -6   6        114.51        105.12        15.67 o
  -2  -6   6         13.39         10.66         6.19 o
  -1  -6   6         57.83         55.47        12.18 o
   0  -6   6         90.40         91.87        37.97 o
   1  -6   6         64.05         62.76         5.72 o
   2  -6   6         17.20         15.52         3.02 o
   3  -6   6        111.83        114.60         6.56 o
   4  -6   6         46.07         55.08         9.21 o
   5  -6   6          7.90          9.50         2.26 o
  -8  -5   6         53.16         53.43         4.34 o
  -7  -5   6         50.79         51.57         5.23 o
  -6  -5   6         42.29         46.07         5.76 o
  -5  -5   6         15.12         18.61         4.78 o
  -4  -5   6          4.91          1.85         3.55 o
  -3  -5   6         55.59         39.52        16.04 o
  -1  -5   6         11.07          9.19         4.42 o
   0  -5   6        215.19        217.85        11.16 o
   1  -5   6         46.11         39.39         4.94 o
   2  -5   6        168.38        164.30        16.69 o
   3  -5   6         54.03         53.67         4.19 o
   4  -5   6         34.17         33.17         8.17 o
   5  -5   6         62.77         62.71         4.85 o
  -9  -4   6         93.07        109.24         7.71 o
  -8  -4   6         31.06         34.11         3.28 o
  -7  -4   6         45.66         48.38         5.40 o
  -6  -4   6         66.04         61.58         6.38 o
  -5  -4   6         58.52         57.62         4.38 o
  -4  -4   6          7.43         12.78         2.85 o
  -3  -4   6          1.48          0.58         2.08 o
  -2  -4   6         57.01         49.93         6.07 o
  -1  -4   6         55.49         52.71         3.64 o
   0  -4   6         69.14         65.86         4.27 o
   1  -4   6          7.69          8.82         2.07 o
   2  -4   6          4.40          5.66         3.57 o
   4  -4   6          9.85         11.99         1.90 o
   5  -4   6         19.44         19.69         5.56 o
   6  -4   6         58.65         62.82         3.46 o
  -9  -3   6         23.22         21.26         4.08 o
  -8  -3   6         29.21         23.83         5.05 o
  -7  -3   6          0.92          1.89         1.70 o
  -6  -3   6        110.38        100.02         5.26 o
  -5  -3   6         72.16         78.29         5.77 o
  -4  -3   6        168.72        176.12         9.15 o
  -3  -3   6         99.77        100.08         6.50 o
  -2  -3   6         48.99         58.98         4.89 o
  -1  -3   6         72.44         76.01         4.13 o
   0  -3   6         62.31         57.59        13.57 o
   1  -3   6        134.29        131.76         6.51 o
   2  -3   6        253.29        246.74         7.67 o
   3  -3   6         35.48         41.38         3.12 o
   4  -3   6         10.34         10.79         3.04 o
   5  -3   6        105.94        110.75         7.44 o
   6  -3   6         12.73         11.96         1.77 o
 -10  -2   6         11.77         14.34         1.46 o
  -9  -2   6         22.74         22.94         2.70 o
  -8  -2   6         13.15          8.15         2.57 o
  -7  -2   6         88.79         89.54         4.76 o
  -6  -2   6        190.69        173.01         6.65 o
  -5  -2   6        356.68        335.06        14.59 o
  -4  -2   6         71.96         75.02         5.56 o
  -3  -2   6        141.09        159.13         5.76 o
  -2  -2   6         37.65         35.90         2.60 o
  -1  -2   6        347.71        337.22        19.59 o
   0  -2   6         72.91         69.29        10.05 o
   1  -2   6        164.23        165.85         7.35 o
   2  -2   6          6.92          8.65         4.06 o
   3  -2   6         10.66         10.71         2.00 o
   4  -2   6         47.97         46.19         6.06 o
   5  -2   6         69.44         66.22         7.22 o
   6  -2   6        118.56        110.84         4.96 o
 -10  -1   6         73.45         75.08         3.01 o
  -9  -1   6          9.11          8.86         1.46 o
  -8  -1   6         54.18         53.26         3.22 o
  -7  -1   6         25.66         22.06         2.41 o
  -6  -1   6        182.79        170.19         5.17 o
  -5  -1   6         49.37         62.75         9.75 o
  -4  -1   6          7.37          3.69         3.46 o
  -3  -1   6         52.69         63.11         4.46 o
  -2  -1   6         25.04         24.70         2.18 o
  -1  -1   6        568.86        591.52        22.85 o
   0  -1   6        237.99        212.73        19.27 o
   1  -1   6        583.31        548.83        18.17 o
   2  -1   6        171.70        172.98         7.84 o
   3  -1   6         26.05         24.22         5.58 o
   4  -1   6         53.02         48.75         4.85 o
   5  -1   6         75.56         66.46         6.11 o
   6  -1   6         48.84         47.67         4.16 o
 -10   0   6          4.87          4.78         1.24 o
  -9   0   6          0.14          0.47         0.91 o
  -8   0   6         19.39         19.79         2.11 o
  -7   0   6         87.28         83.15         3.86 o
  -6   0   6       1266.78       1191.79        25.67 o
  -5   0   6        928.19        870.93        25.53 o
  -4   0   6        193.38        149.75         7.88 o
  -3   0   6         56.18         45.37         2.72 o
  -2   0   6        217.08        255.92         8.28 o
  -1   0   6         39.65         48.29         4.61 o
   0   0   6         77.79         73.67         5.40 o
   1   0   6          3.16         19.49        20.73 o
   2   0   6         85.60        101.68         7.45 o
   3   0   6         10.60         10.14         4.41 o
   4   0   6          0.42          0.78         2.22 o
   5   0   6         49.23         50.87         3.50 o
   6   0   6        231.52        259.33        12.67 o
 -10   1   6         74.18         75.13         3.72 o
  -9   1   6         11.09         10.50         1.76 o
  -8   1   6         62.58         63.34         3.17 o
  -7   1   6         22.24         22.46         2.15 o
  -6   1   6        188.31        171.89         5.10 o
  -5   1   6         49.12         57.19         3.91 o
  -4   1   6          8.35          3.99         1.04 o
  -3   1   6         64.39         74.87         2.96 o
  -2   1   6         34.36         38.81         3.99 o
  -1   1   6        560.30        565.80        25.96 o
   0   1   6        243.70        223.10        11.70 o
   1   1   6        586.99        576.61        25.43 o
   2   1   6        188.24        198.02        11.08 o
   3   1   6         35.74         38.40         3.01 o
   4   1   6         46.41         49.55         3.86 o
   5   1   6         77.49         77.29         3.87 o
   6   1   6         45.78         51.84         3.22 o
  -9   2   6         26.13         32.07         2.84 o
  -8   2   6         15.86         18.23         1.76 o
  -7   2   6        108.46        106.07         4.62 o
  -6   2   6        174.55        168.06         5.67 o
  -5   2   6        356.14        327.42        12.07 o
  -4   2   6         90.52         96.06         4.79 o
  -3   2   6        154.92        160.21         6.66 o
  -2   2   6         49.42         45.37         3.13 o
  -1   2   6        350.90        327.65        12.52 o
   0   2   6         70.13         64.53         4.15 o
   1   2   6        162.84        157.27         9.57 o
   2   2   6          7.86          4.34         2.66 o
   3   2   6         10.49          8.96         2.08 o
   4   2   6         54.44         48.19         3.44 o
   5   2   6         71.20         62.82         3.85 o
   6   2   6        112.43        112.67         9.61 o
  -9   3   6         29.19         30.12         1.95 o
  -8   3   6         34.65         33.61         4.08 o
  -7   3   6          1.67          0.64         1.12 o
  -6   3   6        108.42         94.97         5.01 o
  -5   3   6         69.30         68.94         3.46 o
  -4   3   6        165.92        163.47         7.93 o
  -3   3   6        106.92        100.96         4.97 o
  -2   3   6         61.79         67.73         3.85 o
  -1   3   6         57.61         57.06         5.05 o
   0   3   6         69.49         62.20         6.47 o
   2   3   6        275.02        262.35         9.66 o
   3   3   6         47.08         49.40         3.47 o
   4   3   6         10.06         11.28         1.46 o
   5   3   6        102.25        104.83         4.86 o
   6   3   6         13.38         11.56         1.35 o
  -8   4   6         31.77         32.11         2.03 o
  -7   4   6         48.82         49.79         2.96 o
  -6   4   6         76.66         74.43         2.89 o
  -5   4   6         62.13         61.48         3.76 o
  -4   4   6          7.75          8.29         1.91 o
  -3   4   6          4.01          3.19         2.04 o
  -2   4   6         53.97         46.07         4.96 o
   2   4   6          4.75          4.45         1.63 o
   4   4   6         10.60         14.31         2.02 o
   5   4   6         15.89         15.91         1.88 o
  -9   5   6         20.95         17.01         2.22 o
  -8   5   6         57.82         57.33         3.63 o
  -7   5   6         46.23         47.42         6.33 o
  -6   5   6         40.60         42.91         2.44 o
  -5   5   6         15.67         16.45         1.43 o
  -4   5   6          3.30          4.54         0.82 o
  -3   5   6         61.91         62.57         4.03 o
   0   5   6        202.62        188.93         8.35 o
   1   5   6         41.62         35.22         4.30 o
   2   5   6        168.25        153.20         6.43 o
   3   5   6         61.69         60.51         2.11 o
   4   5   6         34.12         34.04         3.19 o
   5   5   6         63.51         63.59         2.66 o
  -8   6   6         42.94         43.15         3.90 o
  -7   6   6         48.18         46.54         3.64 o
  -6   6   6         60.94         66.66         4.39 o
  -5   6   6        171.73        169.76         5.37 o
  -4   6   6        113.90        109.85         3.50 o
  -3   6   6        110.71        108.65         3.35 o
  -2   6   6          9.12          9.76         1.18 o
  -1   6   6         65.42         66.36         2.76 o
   0   6   6         87.79         86.09         3.42 o
   1   6   6         63.13         60.18         2.84 o
   2   6   6         16.95         17.37         2.50 o
   3   6   6        106.92        105.18         7.44 o
   4   6   6         49.19         59.48         2.84 o
   5   6   6          6.79          7.72         0.94 o
  -8   7   6         46.91         47.40         3.10 o
  -7   7   6         53.84         60.87         4.25 o
  -6   7   6         25.80         27.25         2.81 o
  -5   7   6         20.63         20.75         1.48 o
  -4   7   6         97.63         98.16         3.18 o
  -3   7   6        136.87        131.32         3.18 o
  -2   7   6          4.98          4.66         1.01 o
  -1   7   6        205.28        203.54         5.54 o
   0   7   6         92.23         87.53         3.08 o
   1   7   6        208.45        203.14         5.11 o
   2   7   6         75.49         79.52         3.79 o
   3   7   6         68.37         74.69         3.16 o
   4   7   6         67.96         69.73         2.68 o
  -6   8   6         53.00         55.46         3.37 o
  -5   8   6         34.29         38.49         3.23 o
  -4   8   6        183.09        192.62         7.71 o
  -3   8   6         89.31         88.80         3.32 o
  -2   8   6         87.67         82.92         2.73 o
  -1   8   6         93.14         93.84         3.16 o
   0   8   6          4.64          6.79         1.19 o
   1   8   6         62.94         52.20         2.18 o
   3   8   6          5.62          9.05         0.97 o
   4   8   6         43.56         42.88         2.84 o
  -6   9   6          7.88         10.01         2.13 o
  -5   9   6          1.58          1.96         1.15 o
  -4   9   6         61.13         61.74         2.68 o
  -3   9   6         50.51         58.24         2.94 o
  -2   9   6         32.93         34.43         1.95 o
  -1   9   6         28.63         32.18         1.74 o
   0   9   6         97.60        107.64         3.45 o
   1   9   6         60.05         65.77         2.49 o
   2   9   6         35.70         37.54         2.55 o
   3   9   6         36.95         39.96         2.42 o
  -5  10   6         40.74         36.77         6.82 o
  -4  10   6         17.85         17.24         2.97 o
  -3  10   6         34.48         34.82         7.58 o
  -2  10   6         15.60         13.52         1.15 o
  -1  10   6         19.33         20.30         2.57 o
   0  10   6          6.83          8.37         0.83 o
   1  10   6          3.72          3.63         2.22 o
   2  10   6         11.61         14.39         1.12 o
  -3  11   6         13.67          5.49         1.77 o
  -2  11   6          5.61          1.77         1.42 o
  -1  11   6         30.59         28.51         4.70 o
   0  11   6         26.06         27.20         1.60 o
  -4 -10   7         24.68         28.88         4.70 o
  -3 -10   7         14.04         20.82         3.99 o
  -2 -10   7          1.25          1.59         2.48 o
  -1 -10   7          9.24         11.35         2.33 o
   0 -10   7          2.61          1.44         3.47 o
  -6  -9   7          6.01          8.42         2.48 o
  -5  -9   7          4.93          4.78         2.30 o
  -4  -9   7          8.68          5.23         4.16 o
  -3  -9   7          4.95          7.80         4.61 o
  -2  -9   7          4.81          6.22         4.62 o
  -1  -9   7          6.26          4.85        12.48 o
   0  -9   7         94.14        100.95        10.23 o
   1  -9   7         32.54         27.83         6.49 o
   2  -9   7         29.69         43.41        18.69 o
  -7  -8   7         16.43         16.04         2.92 o
  -6  -8   7         56.41         70.97         6.29 o
  -5  -8   7         67.34         62.91         6.20 o
  -4  -8   7        169.48        184.29        12.14 o
  -3  -8   7         30.16         26.75         6.47 o
  -2  -8   7         84.69         78.21         6.04 o
  -1  -8   7         67.57         75.42        32.53 o
   0  -8   7          2.70          5.56        17.19 o
   1  -8   7          4.22          3.67         5.33 o
   2  -8   7          4.36          3.82         7.44 o
   3  -8   7          3.20          1.80        12.58 o
  -7  -7   7         40.56         52.81         4.78 o
  -6  -7   7         24.64         29.24         4.96 o
  -5  -7   7         22.05         26.09         3.99 o
  -4  -7   7         55.53         58.97        14.22 o
  -3  -7   7          6.90          7.36         4.34 o
  -2  -7   7         48.43         46.54        12.69 o
  -1  -7   7         70.31         74.55        32.57 o
   0  -7   7        109.08        109.44         9.90 o
   1  -7   7        129.20        149.23         8.70 o
   2  -7   7         34.80         38.11        11.91 o
   3  -7   7        139.34        147.08        16.61 o
  -8  -6   7         12.61         15.24         2.13 o
  -7  -6   7        108.91        123.42         7.71 o
  -6  -6   7        124.80        123.69         8.68 o
  -5  -6   7         82.47         79.21         6.91 o
  -4  -6   7         77.63         74.42         9.39 o
  -3  -6   7        258.06        252.34        10.57 o
  -2  -6   7        166.90        167.21         8.24 o
  -1  -6   7        195.31        193.10        55.77 o
   0  -6   7        158.14        162.67         9.22 o
   1  -6   7          4.87         38.11        29.42 o
   2  -6   7          9.26          6.88         1.74 o
   3  -6   7         24.76         24.75         7.96 o
   4  -6   7          2.24         -3.46        14.88 o
  -8  -5   7         29.15         30.57         2.84 o
  -7  -5   7         40.37         37.83         4.61 o
  -6  -5   7          6.90          4.61         2.84 o
  -5  -5   7         75.37         76.42         4.99 o
  -4  -5   7          7.48         10.81         5.49 o
  -3  -5   7         95.32         88.41         8.27 o
  -2  -5   7        129.02        112.38        12.96 o
  -1  -5   7        201.96        192.09        17.69 o
   0  -5   7         46.39         49.06         3.73 o
   1  -5   7         31.62         37.27         3.49 o
   2  -5   7         81.36         77.64        13.52 o
   3  -5   7        100.39        105.44         9.74 o
   4  -5   7         51.60         58.30        22.24 o
  -9  -4   7         15.05         16.92         3.63 o
  -7  -4   7        199.72        198.11        10.90 o
  -6  -4   7        179.17        145.66         9.75 o
  -5  -4   7        245.96        227.78         8.22 o
  -4  -4   7         69.23         55.47         4.50 o
  -3  -4   7        102.41        100.96        10.99 o
  -2  -4   7        187.51        192.12         7.78 o
  -1  -4   7        140.51        147.62         7.27 o
   0  -4   7        100.39         94.16        15.09 o
   1  -4   7        119.66        108.12        18.36 o
   2  -4   7         95.71         88.24         7.63 o
   3  -4   7          6.84          5.68         6.70 o
   4  -4   7          8.19          6.58         6.91 o
   5  -4   7         35.48         40.31         3.54 o
  -9  -3   7         29.35         34.91         4.34 o
  -8  -3   7         10.08          8.59         3.10 o
  -7  -3   7         61.60         66.63         5.40 o
  -6  -3   7         40.86         50.43         4.16 o
  -5  -3   7         53.64         47.21         3.92 o
  -4  -3   7         16.93         13.83         3.35 o
  -3  -3   7         39.39         35.61         5.85 o
  -2  -3   7          2.82          3.59         2.15 o
  -1  -3   7         93.00         77.91         8.28 o
   0  -3   7        230.32        225.47        10.10 o
   1  -3   7        124.64        127.25         9.19 o
   2  -3   7         10.54          9.06         2.92 o
   3  -3   7         52.40         52.88         5.10 o
   4  -3   7         79.78         68.01         6.09 o
   5  -3   7         27.36         25.52         3.01 o
  -9  -2   7          7.22          7.26         1.44 o
  -8  -2   7         56.28         64.94         6.29 o
  -7  -2   7        117.52        115.53         5.31 o
  -6  -2   7        158.83        147.19         5.40 o
  -5  -2   7        301.98        271.52        10.33 o
  -4  -2   7         82.68         78.49         5.89 o
  -3  -2   7        204.80        212.05        10.43 o
  -2  -2   7        512.97        521.23        21.00 o
  -1  -2   7        652.54        687.90        21.06 o
   0  -2   7         50.92         47.09         3.79 o
   1  -2   7        217.46        197.33        10.40 o
   2  -2   7        126.83        104.42         6.66 o
   3  -2   7         40.21         36.13         3.34 o
   4  -2   7         22.39         25.44         3.21 o
   5  -2   7         51.53         61.94         3.44 o
 -10  -1   7          9.92          9.39         1.77 o
  -9  -1   7         26.27         28.83         2.50 o
  -8  -1   7         39.19         41.25         3.37 o
  -7  -1   7        123.85        125.72         9.21 o
  -6  -1   7        357.99        335.22         9.27 o
  -5  -1   7         92.30         86.53        10.19 o
  -4  -1   7         67.21         60.52         5.11 o
  -3  -1   7          1.51         -0.66         1.66 o
  -2  -1   7         20.50         20.60         6.82 o
  -1  -1   7        120.30        118.82         5.97 o
   0  -1   7        321.24        330.71        12.50 o
   1  -1   7        139.06        128.90         5.88 o
   2  -1   7         63.85         61.90         3.07 o
   3  -1   7         83.45         71.05         7.14 o
   4  -1   7         94.70         85.09         4.93 o
   5  -1   7         67.19         62.90         3.28 o
 -10   0   7          0.84          0.80         0.97 o
  -9   0   7          1.05          0.79         1.00 o
  -8   0   7          0.36          1.00         1.09 o
  -7   0   7        131.62        117.25         4.78 o
  -6   0   7        413.12        376.08        10.69 o
  -5   0   7          9.75         10.81         3.99 o
  -4   0   7        242.22        249.36        11.84 o
  -3   0   7        202.40        188.28         9.47 o
  -2   0   7       1884.19       1869.38       139.10 o
  -1   0   7        962.07       1008.55        41.19 o
   0   0   7        234.13        241.17        13.38 o
   1   0   7        183.72        163.63         7.19 o
   2   0   7          8.23         12.23         1.83 o
   3   0   7          2.50         -0.06         1.49 o
   4   0   7         19.51         24.48         2.89 o
   5   0   7         48.55         58.00         2.89 o
 -10   1   7         13.49         13.38         1.33 o
  -9   1   7         27.02         31.40         2.08 o
  -8   1   7         47.53         48.30         2.71 o
  -7   1   7        123.67        128.60         4.86 o
  -6   1   7        357.19        325.18         8.47 o
  -5   1   7         94.67        102.97         4.41 o
  -4   1   7         67.21         67.25         5.94 o
  -3   1   7          1.96          3.03         2.53 o
  -2   1   7         17.84         16.21         3.46 o
  -1   1   7        117.32        119.79         8.06 o
   0   1   7        336.29        332.96        16.75 o
   1   1   7        155.52        148.84         5.26 o
   2   1   7         57.02         49.97         2.66 o
   3   1   7         87.01         78.45         4.57 o
   4   1   7         95.94         82.61         4.27 o
   5   1   7         65.70         61.13         4.61 o
  -9   2   7          7.27          7.27         1.42 o
  -8   2   7         56.53         60.66         2.80 o
  -7   2   7        119.70        115.56         4.42 o
  -6   2   7        140.91        125.99         4.24 o
  -5   2   7        306.60        279.98         7.25 o
  -4   2   7         98.69         92.72         4.98 o
  -3   2   7        230.26        206.39         8.32 o
  -2   2   7        506.34        495.10        23.57 o
  -1   2   7        635.08        639.25        30.21 o
   0   2   7         43.81         35.62         4.78 o
   1   2   7        213.58        187.60         6.15 o
   2   2   7        129.19        105.53         5.40 o
   3   2   7         40.34         37.24         3.27 o
   4   2   7         23.93         25.17         2.40 o
   5   2   7         52.53         56.62         3.09 o
  -9   3   7         34.39         31.36         1.86 o
  -8   3   7         12.14         12.62         1.80 o
  -7   3   7         68.58         67.88         2.93 o
  -6   3   7         36.17         39.91         2.45 o
  -5   3   7         55.83         53.50         2.53 o
  -4   3   7         17.43         18.17         1.99 o
  -3   3   7         37.99         38.01         3.23 o
  -2   3   7          4.46          4.70         2.66 o
   0   3   7        223.28        209.45        11.25 o
   1   3   7        134.16        131.66         3.97 o
   2   3   7         17.17         20.15         2.49 o
   3   3   7         53.18         51.53         3.38 o
   4   3   7         82.48         71.23         3.90 o
   5   3   7         24.30         22.59         3.54 o
  -9   4   7         13.79         13.73         2.75 o
  -8   4   7         23.35         26.76         2.17 o
  -7   4   7        204.47        202.69        10.06 o
  -6   4   7        173.21        158.27         5.06 o
  -5   4   7        217.61        197.23         6.45 o
  -4   4   7         70.29         66.40         3.13 o
  -3   4   7        120.18        114.42         4.50 o
  -2   4   7        175.32        162.49        11.16 o
  -1   4   7        123.12        122.32         4.91 o
   0   4   7         93.44         79.97         3.63 o
   1   4   7        113.15        102.34         5.55 o
   2   4   7         94.54         88.24         3.51 o
   3   4   7          6.84          7.01         1.06 o
   4   4   7          7.29          7.09         2.13 o
   5   4   7         33.73         43.15         3.72 o
  -9   5   7         30.41         34.29         3.01 o
  -8   5   7         32.45         33.76         3.90 o
  -7   5   7         37.15         35.47         2.02 o
  -6   5   7          7.64          8.03         1.40 o
  -5   5   7         72.98         69.02         2.72 o
  -4   5   7          7.51          9.03         1.31 o
  -3   5   7         99.57         99.30         3.97 o
  -2   5   7        125.57        116.61         4.42 o
  -1   5   7        185.47        166.81         4.97 o
   0   5   7         38.58         38.23         3.58 o
   1   5   7         33.07         39.37         3.77 o
   2   5   7         77.83         84.79         5.40 o
   3   5   7        102.40        109.22         6.11 o
   4   5   7         55.56         61.07         3.76 o
  -8   6   7         14.28         13.56         2.04 o
  -7   6   7        109.48        106.54         6.91 o
  -6   6   7        114.96        116.08         3.93 o
  -5   6   7         74.12         69.60         3.12 o
  -4   6   7         81.54         80.96         3.01 o
  -3   6   7        246.31        243.77         6.17 o
  -2   6   7        154.04        155.24         4.49 o
  -1   6   7        186.08        175.74         4.92 o
   0   6   7        144.50        136.28         4.51 o
   2   6   7          8.40          5.46         1.86 o
   3   6   7         24.42         27.40         2.69 o
   4   6   7          2.22          1.62         0.72 o
  -8   7   7         79.79         82.22         3.90 o
  -7   7   7         41.55         45.72         3.46 o
  -6   7   7         24.21         24.94         2.47 o
  -5   7   7         20.76         24.15         1.95 o
  -4   7   7         55.32         62.85         2.52 o
  -3   7   7          6.92          7.52         0.84 o
  -2   7   7         42.66         42.05         2.60 o
  -1   7   7         63.82         57.45         2.63 o
   0   7   7        119.78        120.99         3.48 o
   1   7   7        136.72        151.23         6.16 o
   2   7   7         29.76         31.22         2.35 o
   3   7   7        136.11        157.80         4.66 o
  -5   8   7         66.60         61.05         4.96 o
  -4   8   7        172.37        193.12         6.73 o
  -3   8   7         28.73         34.63         2.22 o
  -2   8   7         76.83         84.14         2.77 o
  -1   8   7         60.52         62.46         2.47 o
   1   8   7          3.09          2.88         1.05 o
   2   8   7          4.26          3.29         1.11 o
   3   8   7          3.33          2.53         0.81 o
  -6   9   7          7.03          6.73         1.51 o
  -5   9   7          4.95          2.48         1.68 o
  -4   9   7          8.46          7.33         1.10 o
  -3   9   7          4.84          5.12         1.82 o
  -2   9   7          5.87          4.89         0.85 o
  -1   9   7          6.84          6.05         0.92 o
   0   9   7         96.31         96.15         4.39 o
   1   9   7         36.64         41.68         2.16 o
   2   9   7         31.23         39.79         1.94 o
  -5  10   7         25.78         29.33         2.13 o
  -4  10   7         23.83         29.50         2.22 o
  -2  10   7          1.21          2.04         1.06 o
  -1  10   7         10.18         11.13         1.17 o
   0  10   7          2.74          2.67         0.69 o
  -3 -10   8         35.94         42.17         3.37 o
  -2 -10   8          9.43          9.92         1.95 o
  -4  -9   8         61.75         69.82         5.14 o
  -3  -9   8         20.45         18.16         3.72 o
  -2  -9   8         15.90         13.47         3.23 o
  -1  -9   8         10.42         12.74         2.58 o
   0  -9   8          6.89          7.42         2.10 o
  -6  -8   8         72.08         69.82         5.14 o
  -4  -8   8         58.28         60.25         7.09 o
  -3  -8   8        128.32        136.89         9.92 o
  -2  -8   8         50.51         57.94         7.35 o
  -1  -8   8         23.61         22.97         6.09 o
   0  -8   8         50.99         58.07         5.96 o
   1  -8   8          6.97          9.53         3.79 o
   2  -8   8          6.93          9.48         1.68 o
  -7  -7   8         32.91         38.01         3.72 o
  -6  -7   8         38.48         50.95         5.32 o
  -5  -7   8         79.14         89.22         7.22 o
  -4  -7   8         69.53         73.95         5.98 o
  -3  -7   8         58.42         59.04         4.83 o
  -2  -7   8         84.64         86.05         5.90 o
  -1  -7   8         30.09         30.06         6.45 o
   0  -7   8         13.69         11.83         6.41 o
   1  -7   8         31.07         32.77         6.10 o
   2  -7   8         74.07         76.26         4.82 o
  -7  -6   8         66.51         78.15         5.58 o
  -6  -6   8         32.13         35.62         5.05 o
  -5  -6   8         42.13         44.32         4.34 o
  -4  -6   8         89.04         90.59         5.95 o
  -3  -6   8        370.25        362.46        14.04 o
  -2  -6   8        248.76        242.66        21.35 o
  -1  -6   8         20.97         19.91         2.95 o
   0  -6   8         18.63         18.37         6.59 o
   1  -6   8         29.62         24.47         9.85 o
   2  -6   8         18.79         21.42        20.38 o
   3  -6   8         16.84         17.04         5.71 o
  -7  -5   8         76.75         85.59         5.94 o
  -6  -5   8          0.05          2.22         2.39 o
  -5  -5   8          6.31          7.04         1.72 o
  -4  -5   8        107.69        106.59         8.51 o
  -3  -5   8         13.05         14.90         3.17 o
  -2  -5   8        175.69        162.20         8.11 o
  -1  -5   8         50.85         51.78         3.58 o
   0  -5   8         20.15         17.39         6.40 o
   1  -5   8         38.40         36.82         4.01 o
   2  -5   8        114.12        120.72         6.95 o
   3  -5   8         68.34         64.59         3.87 o
  -9  -4   8          3.72          3.19         2.04 o
  -7  -4   8         70.31         70.44         5.40 o
  -6  -4   8         36.23         31.81         4.78 o
  -5  -4   8         44.71         43.59         5.67 o
  -4  -4   8        243.02        231.55         9.10 o
  -3  -4   8         89.34         78.59         5.12 o
  -2  -4   8        274.15        266.51         8.74 o
  -1  -4   8         55.59         58.36         3.62 o
   0  -4   8         37.10         35.41         5.61 o
   1  -4   8         33.40         28.72         6.34 o
   2  -4   8         10.01          6.85         5.67 o
   3  -4   8          1.99          1.97         1.28 o
   4  -4   8          9.39          9.53         1.55 o
  -9  -3   8        127.02        124.22         7.53 o
  -8  -3   8         81.94        100.92         7.62 o
  -7  -3   8         44.25         37.73         4.34 o
  -6  -3   8         20.38         15.39         2.41 o
  -5  -3   8         35.71         42.44         3.92 o
  -4  -3   8        131.93        118.11         4.85 o
  -3  -3   8        141.56        128.82         6.21 o
  -2  -3   8         55.71         54.96         3.47 o
  -1  -3   8        278.85        276.94         8.34 o
   0  -3   8         68.38         67.16         3.66 o
   1  -3   8          5.20          5.28         2.68 o
   2  -3   8         45.75         50.03         9.12 o
   3  -3   8        151.28        153.19         5.98 o
   4  -3   8         15.72         13.89         1.95 o
  -9  -2   8          7.97          7.82         1.59 o
  -8  -2   8         45.43         43.33         5.23 o
  -7  -2   8          4.24          3.90         1.28 o
  -6  -2   8          7.70          4.67         1.56 o
  -5  -2   8        182.27        164.65         7.20 o
  -4  -2   8        121.64        113.97         6.79 o
  -3  -2   8        355.92        347.26        11.31 o
  -2  -2   8         91.78        104.49         4.31 o
  -1  -2   8        159.07        159.49         5.65 o
   0  -2   8         98.99         96.07         4.38 o
   1  -2   8         41.91         38.30         2.53 o
   2  -2   8         12.58         13.99         2.01 o
   3  -2   8          0.21          2.89         2.08 o
   4  -2   8         24.85         29.78         2.69 o
  -9  -1   8         27.36         31.48         2.30 o
  -8  -1   8        133.26        145.93         9.39 o
  -7  -1   8        197.10        200.06        12.23 o
  -6  -1   8        109.35        109.79         4.45 o
  -5  -1   8         59.11         64.71         3.74 o
  -4  -1   8         35.90         27.12         4.05 o
  -3  -1   8        197.22        167.02         9.46 o
  -2  -1   8        197.20        180.92        10.54 o
  -1  -1   8        543.03        517.59        13.57 o
   0  -1   8        169.62        163.88         5.12 o
   1  -1   8         42.44         38.67         2.96 o
   2  -1   8        165.88        158.95         6.66 o
   3  -1   8        102.33         97.75         8.99 o
   4  -1   8         61.22         53.88         3.85 o
  -9   0   8         29.44         37.22         2.41 o
  -8   0   8        102.97         88.29         4.52 o
  -7   0   8          1.29          1.32         1.42 o
  -6   0   8          1.90         -0.98         1.66 o
  -5   0   8         49.18         33.99         2.61 o
  -4   0   8         86.38         75.09         5.09 o
  -3   0   8        344.80        339.13        15.29 o
  -2   0   8        515.17        546.37        23.24 o
  -1   0   8        264.78        243.74         8.48 o
   0   0   8        138.96        133.13         4.79 o
   1   0   8         22.04         18.67         2.16 o
   2   0   8         15.66         17.27         2.48 o
   3   0   8          4.88          4.35         1.78 o
   4   0   8          2.18          2.31         1.17 o
  -9   1   8         34.21         38.28         3.01 o
  -8   1   8        138.13        142.76         5.44 o
  -7   1   8        188.98        188.71         6.33 o
  -6   1   8        111.64        111.75         4.52 o
  -5   1   8         63.16         66.37         2.60 o
  -4   1   8         40.73         39.04         2.77 o
  -3   1   8        198.53        178.26         6.30 o
  -2   1   8        194.83        180.30         9.51 o
  -1   1   8        543.69        502.83        11.43 o
   0   1   8        174.06        169.41         5.75 o
   1   1   8         36.95         33.97         2.75 o
   2   1   8        163.40        155.64         6.83 o
   3   1   8        112.69        104.29         4.98 o
   4   1   8         58.86         58.06         2.78 o
  -9   2   8          8.66         12.67         1.86 o
  -8   2   8         42.83         44.34         2.24 o
  -7   2   8          6.95          6.13         1.42 o
  -6   2   8         10.60          9.04         1.31 o
  -5   2   8        185.26        157.28         4.96 o
  -4   2   8        137.94        128.56         3.58 o
  -3   2   8        354.64        343.68        10.11 o
  -2   2   8         90.95         91.25         4.94 o
  -1   2   8        148.98        150.87         5.34 o
   0   2   8        107.06        106.17         3.98 o
   1   2   8         48.22         43.42         2.90 o
   2   2   8          9.62         11.91         2.06 o
   3   2   8          0.30          1.64         1.19 o
   4   2   8         25.07         27.73         2.48 o
  -8   3   8         82.21         84.31         3.98 o
  -7   3   8         54.38         45.91         2.37 o
  -6   3   8         15.46         15.73         1.76 o
  -5   3   8         40.47         45.60         2.50 o
  -4   3   8        139.23        132.63         4.31 o
  -3   3   8        142.81        128.37         3.69 o
  -2   3   8         56.61         55.20         3.07 o
  -1   3   8        273.42        274.81        10.21 o
   0   3   8         64.37         59.02         3.90 o
   1   3   8          6.10          6.76         2.14 o
   2   3   8         43.75         43.22         2.40 o
   3   3   8        152.96        153.01         7.97 o
  -9   4   8          4.08          4.78         1.42 o
  -8   4   8         45.67         48.82         2.75 o
  -7   4   8         77.21         74.32         3.69 o
  -6   4   8         41.54         41.79         2.34 o
  -5   4   8         36.87         33.58         2.16 o
  -4   4   8        240.45        233.60         6.39 o
  -3   4   8         87.10         79.76         3.45 o
  -2   4   8        263.90        251.10         7.77 o
  -1   4   8         43.26         41.55         2.91 o
   0   4   8         39.66         39.54         4.25 o
   1   4   8         36.75         31.73         3.33 o
   2   4   8         10.28          9.73         2.30 o
   3   4   8          2.20          5.32         2.13 o
   4   4   8          9.46          9.85         1.66 o
  -8   5   8         82.15         86.03         5.40 o
  -7   5   8         75.44         78.14         3.00 o
  -6   5   8          0.68          0.98         0.95 o
  -5   5   8          5.09          5.25         1.04 o
  -4   5   8        113.09        126.83         5.84 o
  -3   5   8         13.43         13.40         1.69 o
  -2   5   8        172.86        168.80         7.08 o
  -1   5   8         45.39         46.21         2.37 o
   0   5   8         15.90         12.94         1.70 o
   1   5   8         33.01         34.71         3.05 o
   2   5   8        110.37        116.39         4.75 o
   3   5   8         64.69         60.95         3.99 o
  -8   6   8         21.57         22.77         2.39 o
  -7   6   8         67.13         78.23         5.14 o
  -6   6   8         36.05         37.13         2.03 o
  -5   6   8         49.71         51.32         2.18 o
  -4   6   8         82.69         82.35         3.29 o
  -3   6   8        367.61        365.43         8.48 o
  -2   6   8        228.59        227.07         6.22 o
  -1   6   8         18.42         20.58         2.27 o
   0   6   8         23.05         22.74         1.79 o
   1   6   8         30.16         31.35         2.19 o
   2   6   8         16.58         19.02         2.27 o
   3   6   8         18.00         18.64         1.68 o
  -7   7   8         32.18         38.28         2.57 o
  -6   7   8         35.15         42.88         3.37 o
  -5   7   8         80.39         87.07         3.47 o
  -4   7   8         71.41         74.17         2.43 o
  -3   7   8         59.44         59.89         2.13 o
  -2   7   8         81.06         83.72         3.03 o
  -1   7   8         28.87         27.71         2.35 o
   0   7   8         13.51         13.81         1.61 o
   1   7   8         27.98         35.28         3.19 o
   2   7   8         69.90         74.04         8.68 o
  -6   8   8         74.33         72.30         4.87 o
  -5   8   8         87.34         84.97         5.67 o
  -4   8   8         61.43         61.91         2.94 o
  -3   8   8        127.23        144.56         4.48 o
  -2   8   8         46.21         49.67         1.85 o
  -1   8   8         24.89         28.99         1.65 o
   0   8   8         56.17         64.62         5.18 o
   1   8   8          6.49         11.10         1.32 o
  -5   9   8         12.00         11.25         2.04 o
  -4   9   8         62.50         66.58         2.46 o
  -3   9   8         20.49         22.98         1.56 o
  -2   9   8         14.63         15.72         1.08 o
  -1   9   8          8.43         10.88         2.70 o
   0   9   8          7.48          6.38         0.86 o
  -2  -9   9          2.24          4.47         1.26 o
  -6  -8   9         26.39         33.67         3.10 o
  -5  -8   9         27.08         25.34         3.28 o
  -3  -8   9         49.91         52.98         4.34 o
  -2  -8   9         84.66         83.85        11.43 o
  -1  -8   9         98.66        108.22         5.53 o
   0  -8   9         68.21         81.43         4.40 o
  -7  -7   9         31.42         33.85         2.48 o
  -6  -7   9         97.01        125.99         7.53 o
  -5  -7   9         47.30         53.51         5.67 o
  -4  -7   9         39.64         45.10         4.08 o
  -3  -7   9         51.51         55.73         5.58 o
  -2  -7   9         27.71         28.53         3.84 o
  -1  -7   9          0.01         -1.49         1.49 o
   0  -7   9          0.39         -0.12         1.26 o
   1  -7   9         23.74         23.41         2.06 o
  -7  -6   9         15.58         14.26         2.66 o
  -6  -6   9         19.10         25.07         3.99 o
  -5  -6   9         42.97         50.26         4.20 o
  -4  -6   9         78.36         80.86         4.53 o
  -3  -6   9        188.26        197.77         8.39 o
  -2  -6   9         16.14         14.86         2.48 o
  -1  -6   9         66.38         66.26         4.34 o
   0  -6   9         29.98         31.69         3.70 o
   1  -6   9         78.74         77.56         5.09 o
   2  -6   9         27.79         32.97         2.17 o
  -7  -5   9         77.42         85.50         5.14 o
  -6  -5   9          8.49          6.47         2.57 o
  -5  -5   9         56.85         59.02         4.57 o
  -4  -5   9         73.95         79.26         4.57 o
  -3  -5   9         20.97         20.76         3.46 o
  -2  -5   9         15.41         17.01         2.77 o
  -1  -5   9          2.53          3.99         1.93 o
   0  -5   9          8.86          8.46         1.98 o
   1  -5   9         21.66         21.61         2.86 o
   2  -5   9         18.00         16.30         2.48 o
  -8  -4   9         23.58         22.68         3.63 o
  -7  -4   9          9.53         12.05         2.57 o
  -6  -4   9        107.56        111.37         7.62 o
  -5  -4   9          6.23          4.08         3.01 o
  -4  -4   9         52.29         52.01         4.72 o
  -3  -4   9         52.13         57.83         9.26 o
  -2  -4   9         50.41         48.82         3.96 o
  -1  -4   9         22.95         26.24         3.31 o
   0  -4   9         52.43         56.07         4.03 o
   1  -4   9         18.71         16.41         2.09 o
   2  -4   9         26.29         22.89         2.16 o
   3  -4   9          1.03          0.97         1.59 o
  -8  -3   9         45.57         43.86         4.52 o
  -7  -3   9         30.17         31.54         2.75 o
  -6  -3   9         77.23         83.28         6.11 o
  -5  -3   9        101.59        103.22         7.62 o
  -4  -3   9         86.14         81.06         5.35 o
  -3  -3   9         30.02         28.64         2.66 o
  -2  -3   9         11.20          9.08         1.79 o
  -1  -3   9         35.67         32.28         2.72 o
   0  -3   9         88.24         87.99         4.04 o
   1  -3   9         15.61         14.30         1.92 o
   2  -3   9         29.57         28.54         2.51 o
   3  -3   9         42.41         45.64         2.98 o
  -9  -2   9          8.29          6.16         1.73 o
  -8  -2   9          0.17         -0.18         2.04 o
  -7  -2   9          3.48          3.90         2.75 o
  -6  -2   9         17.57         13.64         2.92 o
  -5  -2   9         57.82         54.48         4.09 o
  -4  -2   9         74.09         64.95         7.31 o
  -3  -2   9         11.61         10.82         1.55 o
  -2  -2   9         65.04         59.67         3.44 o
  -1  -2   9        262.65        266.10         8.09 o
   0  -2   9         19.79         18.39         2.08 o
   1  -2   9         10.44         12.29         1.92 o
   2  -2   9         27.31         26.61         2.31 o
   3  -2   9         10.82         10.15         1.72 o
  -9  -1   9        154.81        160.15         5.72 o
  -8  -1   9        205.14        233.11        12.23 o
  -7  -1   9          0.95          0.71         2.39 o
  -6  -1   9         93.53         94.71         4.59 o
  -5  -1   9         55.36         55.96         3.54 o
  -4  -1   9         38.27         34.47         3.58 o
  -3  -1   9         11.27          8.71         1.93 o
  -2  -1   9         15.44         15.02         1.75 o
  -1  -1   9         97.96         95.99         4.07 o
   0  -1   9         41.99         41.30         3.59 o
   1  -1   9         85.64         83.70         4.69 o
   2  -1   9         99.35        100.68         4.15 o
   3  -1   9         52.39         49.50         3.06 o
  -9   0   9          0.04          0.47         0.84 o
  -8   0   9         56.70         57.34         3.43 o
  -7   0   9         24.06         18.18         4.43 o
  -6   0   9          2.26          5.14         2.75 o
  -5   0   9         66.57         64.87         3.46 o
  -4   0   9        238.46        223.52         8.83 o
  -3   0   9          4.38          3.00         2.22 o
  -2   0   9          1.99          3.42         1.88 o
  -1   0   9         31.03         30.61         2.18 o
   0   0   9         68.37         71.55         3.59 o
   1   0   9         70.14         67.84         3.76 o
   2   0   9         12.80         10.89         2.00 o
   3   0   9         11.80         13.53         1.69 o
  -8   1   9        196.04        204.39         8.33 o
  -7   1   9          3.66          4.43         1.53 o
  -6   1   9        101.01         98.48         5.03 o
  -5   1   9         61.45         53.66         4.83 o
  -4   1   9         45.22         37.39         2.75 o
  -3   1   9         11.82          7.52         2.19 o
  -2   1   9         14.73         14.36         2.08 o
  -1   1   9         98.74         90.83         4.05 o
   0   1   9         38.65         38.54         2.32 o
   1   1   9         84.91         91.60         3.95 o
   2   1   9        101.17         98.95         4.51 o
   3   1   9         54.16         52.08         2.36 o
  -9   2   9          9.02         11.43         1.59 o
  -8   2   9          0.10         -0.67         0.97 o
  -7   2   9          4.54          5.67         1.41 o
  -6   2   9         21.50         16.49         2.37 o
  -5   2   9         59.44         55.92         3.31 o
  -4   2   9         74.53         71.47         3.14 o
  -3   2   9         19.63         16.98         1.76 o
  -2   2   9         82.45         76.17         3.48 o
  -1   2   9        273.46        254.51        15.24 o
   0   2   9         26.86         22.51         2.53 o
   1   2   9          7.76          7.68         2.24 o
   2   2   9         28.88         28.63         2.91 o
   3   2   9          9.66          9.29         1.34 o
  -8   3   9         39.86         43.33         3.19 o
  -7   3   9         32.99         31.43         2.57 o
  -6   3   9         67.56         60.89         3.03 o
  -5   3   9        112.45         99.09         4.14 o
  -4   3   9         96.69         91.99         4.18 o
  -3   3   9         33.17         32.79         2.19 o
  -2   3   9         10.46          9.65         1.72 o
  -1   3   9         36.37         33.42         3.03 o
   0   3   9         85.79         84.23         3.56 o
   1   3   9         16.71         16.30         5.27 o
   2   3   9         29.58         30.74         2.74 o
   3   3   9         41.41         39.34         4.16 o
  -8   4   9         23.42         25.56         1.44 o
  -7   4   9         10.34         11.43         1.61 o
  -6   4   9        116.73        113.05         3.99 o
  -5   4   9         10.00         10.58         1.61 o
  -4   4   9         54.96         55.03         3.11 o
  -3   4   9         65.09         64.58         3.36 o
  -2   4   9         53.88         56.61         2.88 o
  -1   4   9         15.92         22.68         2.03 o
   0   4   9         56.78         56.75         3.91 o
   1   4   9         23.33         22.69         2.69 o
   2   4   9         27.95         26.85         2.16 o
   3   4   9          0.42          0.09         1.33 o
  -8   5   9         75.15         82.75         4.96 o
  -7   5   9         68.65         72.10         5.36 o
  -6   5   9          7.26          8.37         1.51 o
  -5   5   9         52.64         61.00         2.86 o
  -4   5   9         81.24         83.19         2.88 o
  -3   5   9         23.78         24.18         2.22 o
  -2   5   9         14.47         15.94         1.85 o
  -1   5   9          2.68          3.15         1.21 o
   0   5   9          8.74          8.72         1.68 o
   1   5   9         21.41         24.84         2.75 o
   2   5   9         17.29         16.21         2.39 o
  -7   6   9         16.88         17.81         2.57 o
  -6   6   9         21.96         22.82         2.66 o
  -5   6   9         49.87         55.33         2.15 o
  -4   6   9         78.24         80.70         3.06 o
  -3   6   9        186.00        195.96         4.91 o
  -2   6   9         16.98         17.11         1.60 o
  -1   6   9         78.22         80.70         3.57 o
   0   6   9         30.72         33.70         2.62 o
   1   6   9         80.03         89.04         6.02 o
  -5   7   9         49.70         56.35         3.37 o
  -4   7   9         39.97         38.66         1.93 o
  -3   7   9         51.95         53.56         2.54 o
  -2   7   9         26.50         33.30         1.78 o
  -1   7   9          0.00         -0.78         0.81 o
   0   7   9          0.27         -0.21         1.16 o
   1   7   9         23.74         25.78         2.92 o
  -5   8   9         26.54         27.20         3.10 o
  -4   8   9         49.67         49.87         3.15 o
  -3   8   9         50.62         46.32         4.62 o
  -2   8   9         91.75         92.94         3.17 o
  -1   8   9        107.21        105.32         3.20 o
   0   8   9         75.42         78.68         4.08 o
  -3   9   9          5.59          4.78         0.97 o
  -2   9   9          2.32          2.22         0.89 o
  -5  -7  10         48.30         48.29         4.25 o
  -4  -7  10         61.86         56.53         4.61 o
  -3  -7  10         53.77         51.21         6.91 o
  -2  -7  10         19.34         18.22         2.10 o
  -1  -7  10          2.36          3.40         1.23 o
  -6  -6  10          9.11          8.06         1.95 o
  -5  -6  10         41.54         35.44         3.81 o
  -4  -6  10         50.25         49.97         4.78 o
  -3  -6  10         36.55         39.31         2.82 o
  -2  -6  10         61.28         59.50         5.14 o
  -1  -6  10         80.66         80.16         4.41 o
   0  -6  10         64.59         57.68         4.16 o
  -6  -5  10         34.17         33.93         3.63 o
  -5  -5  10         36.53         34.55         3.81 o
  -4  -5  10        121.18        114.29         5.90 o
  -3  -5  10         63.01         66.59         3.58 o
  -2  -5  10         21.87         22.47         2.46 o
  -1  -5  10          1.81          0.27         1.49 o
   0  -5  10          2.45          1.63         1.36 o
   1  -5  10         10.53          9.46         1.36 o
  -6  -4  10         50.37         49.44         4.16 o
  -5  -4  10         20.12         22.22         3.17 o
  -4  -4  10         54.74         56.33         4.06 o
  -3  -4  10         16.39         18.92         1.81 o
  -2  -4  10         80.24         78.03         4.07 o
  -1  -4  10         23.63         23.20         2.39 o
   0  -4  10         34.56         35.85         2.79 o
   1  -4  10         44.89         43.07         2.63 o
  -8  -3  10          6.04          7.09         1.86 o
  -6  -3  10         67.69         70.44         4.96 o
  -5  -3  10         73.86         73.83         4.59 o
  -4  -3  10         24.26         27.11         3.25 o
  -3  -3  10          7.07          5.10         2.10 o
  -2  -3  10        108.57        109.25         4.81 o
  -1  -3  10         24.17         24.06         2.58 o
   0  -3  10         44.84         46.80         3.31 o
   1  -3  10          6.89          8.21         1.41 o
   2  -3  10          0.15          0.00         1.24 o
  -8  -2  10         11.30          8.68         2.30 o
  -7  -2  10          7.82          5.05         2.57 o
  -6  -2  10          4.69          3.10         1.68 o
  -5  -2  10        105.15         95.51         6.56 o
  -4  -2  10         12.37         14.36         2.36 o
  -3  -2  10         46.04         49.29         3.91 o
  -2  -2  10        138.41        143.08         5.04 o
  -1  -2  10         91.04         89.05         3.70 o
   0  -2  10         48.48         52.53         4.92 o
   1  -2  10         62.22         62.62         3.13 o
   2  -2  10         44.47         43.81         2.51 o
  -8  -1  10         28.24         27.44         2.84 o
  -7  -1  10         89.72        101.89         7.62 o
  -6  -1  10         83.74         85.23         7.71 o
  -5  -1  10        117.86        117.31         7.00 o
  -4  -1  10         41.88         42.07         3.97 o
  -3  -1  10         25.95         28.21         4.06 o
  -2  -1  10        165.39        173.02         9.21 o
  -1  -1  10         43.27         44.84         2.36 o
   0  -1  10         57.91         56.63         3.25 o
   1  -1  10         32.64         33.16         2.22 o
   2  -1  10          5.14          6.11         1.86 o
  -8   0  10        112.98        114.20         7.13 o
  -7   0  10         21.11         19.97         2.57 o
  -6   0  10         35.11         41.82         5.58 o
  -5   0  10         40.89         37.90         3.77 o
  -4   0  10         90.86         91.44         6.65 o
  -3   0  10         88.94         88.36         6.03 o
  -2   0  10         74.19         78.94         4.39 o
  -1   0  10         81.57         81.47         4.90 o
   0   0  10        278.16        291.01        10.64 o
   2   0  10         61.88         59.63         4.52 o
  -8   1  10         26.68         27.07         2.07 o
  -7   1  10         91.61         97.82         4.59 o
  -6   1  10         92.05         88.73         6.69 o
  -5   1  10        118.16        101.00         8.06 o
  -4   1  10         43.80         46.66         3.01 o
  -3   1  10         24.09         23.88         2.80 o
  -2   1  10        166.47        167.22         6.54 o
  -1   1  10         44.04         42.67         3.63 o
   0   1  10         57.92         57.21         3.56 o
   1   1  10         32.28         34.57         5.58 o
   2   1  10          5.47          3.47         2.22 o
  -8   2  10          9.97          8.24         1.59 o
  -7   2  10          7.64          7.66         1.35 o
  -6   2  10          5.58          4.30         1.64 o
  -5   2  10        101.05         91.59         4.96 o
  -4   2  10         11.00         10.11         1.96 o
  -3   2  10         49.10         53.24         2.80 o
  -2   2  10        153.66        154.95         9.04 o
  -1   2  10         92.76         91.09         4.56 o
   0   2  10         39.83         49.00         5.49 o
   1   2  10         69.47         66.56         3.69 o
   2   2  10         42.77         43.76         2.62 o
  -8   3  10          7.61          7.59         1.03 o
  -7   3  10         58.27         61.43         2.52 o
  -6   3  10         69.80         71.84         4.37 o
  -5   3  10         69.32         73.23         3.22 o
  -4   3  10         23.32         22.30         2.52 o
  -3   3  10          8.22          8.58         2.11 o
  -2   3  10        105.51        109.15         4.29 o
  -1   3  10         24.05         26.75         2.61 o
   0   3  10         44.51         44.89         3.46 o
   1   3  10          6.43          6.37         1.31 o
   2   3  10          0.43         -0.18         1.42 o
  -8   4  10          1.58          1.59         1.06 o
  -7   4  10         11.34         12.69         1.53 o
  -6   4  10         51.46         45.94         2.58 o
  -5   4  10         16.72         20.61         1.94 o
  -4   4  10         54.12         55.66         2.97 o
  -3   4  10         21.56         24.84         2.69 o
  -2   4  10         85.32         88.04         4.26 o
  -1   4  10         19.56         20.35         2.28 o
   0   4  10         33.36         31.49         3.02 o
   1   4  10         46.62         47.63         2.54 o
   2   4  10         20.69         19.31         1.77 o
  -7   5  10         25.10         25.80         1.32 o
  -6   5  10         35.03         35.63         2.15 o
  -5   5  10         29.77         30.30         2.21 o
  -4   5  10        116.37        116.75         3.28 o
  -3   5  10         58.84         61.64         2.35 o
  -2   5  10         19.56         22.07         2.26 o
  -1   5  10          2.01          2.34         1.08 o
   0   5  10          2.33          1.11         1.13 o
   1   5  10          9.32          4.96         1.95 o
  -6   6  10          8.72          9.75         1.00 o
  -5   6  10         44.28         47.58         3.37 o
  -4   6  10         44.17         43.82         2.88 o
  -3   6  10         37.91         42.70         1.83 o
  -2   6  10         66.83         71.32         2.54 o
  -1   6  10         76.69         80.76         4.58 o
   0   6  10         60.36         56.00         9.79 o
  -5   7  10         51.04         49.78         4.16 o
  -4   7  10         55.55         51.51         2.57 o
  -3   7  10         50.56         48.25         5.21 o
  -2   7  10         18.87         19.12         1.45 o
  -1   7  10          2.59          1.26         1.06 o
  -5  -6  11          7.54         10.54         2.04 o
  -4  -6  11          9.50          9.40         1.86 o
  -3  -6  11         36.46         36.18         5.01 o
  -2  -6  11         56.24         57.68         5.76 o
  -5  -5  11         17.07         18.19         2.29 o
  -4  -5  11        135.18        147.98         6.79 o
  -3  -5  11         29.03         32.00         3.40 o
  -2  -5  11         12.72         11.78         3.54 o
  -1  -5  11          0.09          1.68         1.59 o
  -6  -4  11          2.29          3.01         2.92 o
  -5  -4  11          0.44         -0.01         1.35 o
  -4  -4  11          3.98          3.19         1.85 o
  -3  -4  11         32.35         33.55         3.34 o
  -2  -4  11         32.07         30.85         3.17 o
  -1  -4  11         13.37         14.62         3.19 o
   0  -4  11         23.91         24.19         2.57 o
  -7  -3  11         34.23         35.71         5.40 o
  -6  -3  11         17.28         19.94         5.14 o
  -5  -3  11         13.49         14.43         2.42 o
  -4  -3  11         31.59         27.68         3.05 o
  -3  -3  11         99.75         99.98         5.89 o
  -2  -3  11         59.58         63.12         4.83 o
  -1  -3  11         14.38         13.79         2.88 o
   0  -3  11         17.02         19.23         2.57 o
  -7  -2  11         13.30         13.46         2.48 o
  -6  -2  11          5.43          6.11         3.54 o
  -5  -2  11          8.28         11.05         2.01 o
  -4  -2  11          1.67          1.49         1.70 o
  -3  -2  11         52.28         55.86         5.98 o
  -2  -2  11         10.67          8.52         1.70 o
  -1  -2  11         52.70         51.06         3.38 o
   0  -2  11         57.95         61.66         3.43 o
  -8  -1  11         43.08         39.78         5.23 o
  -7  -1  11         76.32         74.16         5.67 o
  -6  -1  11         91.98         90.02         5.79 o
  -5  -1  11        148.86        147.60         5.95 o
  -4  -1  11         75.96         82.66         4.83 o
  -3  -1  11        108.51        105.20         6.10 o
  -2  -1  11         38.27         37.39         2.72 o
  -1  -1  11         13.18         14.74         2.11 o
   0  -1  11          6.29          6.09         1.42 o
  -8   0  11         39.50         46.59         3.63 o
  -7   0  11          0.46          0.08         0.95 o
  -6   0  11          1.71          0.97         1.74 o
  -5   0  11         61.53         64.95         5.13 o
  -4   0  11          1.10          1.73         1.41 o
  -3   0  11         11.99         14.79         2.08 o
  -2   0  11          4.97          3.69         1.66 o
  -1   0  11         78.56         88.25         4.34 o
   0   0  11        190.59        179.95         9.75 o
   1   0  11         74.38         80.83         5.58 o
  -8   1  11         42.23         39.16         4.87 o
  -7   1  11         76.25         82.70         4.43 o
  -6   1  11         94.44         95.67         4.19 o
  -5   1  11        142.86        122.67         9.04 o
  -4   1  11         75.78         78.03         4.48 o
  -3   1  11        113.91        105.51         4.67 o
  -2   1  11         46.09         47.84         3.05 o
  -1   1  11         10.65         10.78         1.72 o
   0   1  11          6.20          6.66         1.47 o
   1   1  11         22.53         24.96         2.16 o
  -7   2  11         14.72         14.19         1.19 o
  -6   2  11          5.76          3.69         0.96 o
  -5   2  11          8.35         11.34         1.49 o
  -4   2  11          2.48          4.70         2.39 o
  -3   2  11         58.83         59.92         3.99 o
  -2   2  11         15.14         16.29         2.06 o
  -1   2  11         52.14         48.73         3.99 o
   0   2  11         55.90         58.31         3.16 o
   1   2  11         55.87         58.37         2.69 o
  -7   3  11         36.90         32.66         1.97 o
  -6   3  11         16.46         16.16         1.53 o
  -5   3  11          9.71         11.59         2.11 o
  -4   3  11         33.70         33.64         4.08 o
  -3   3  11        101.07        106.19         4.98 o
  -2   3  11         61.93         65.12         3.81 o
  -1   3  11         13.21         10.84         1.22 o
   0   3  11         18.83         20.91         2.39 o
  -7   4  11          8.06          8.90         1.95 o
  -6   4  11          2.27          3.16         0.70 o
  -5   4  11          0.47          1.13         0.76 o
  -4   4  11          4.04          2.94         1.00 o
  -3   4  11         34.81         35.73         2.79 o
  -2   4  11         36.55         32.09         2.09 o
  -1   4  11         14.48         15.02         1.94 o
   0   4  11         22.58         22.68         2.39 o
  -6   5  11         11.74         13.20         1.59 o
  -5   5  11         14.65         15.45         1.38 o
  -4   5  11        126.94        126.61         5.03 o
  -3   5  11         28.59         28.40         1.85 o
  -2   5  11         12.02         14.16         1.44 o
  -1   5  11          0.16         -0.05         0.87 o
  -5   6  11          7.98         11.78         1.59 o
  -4   6  11         10.98         11.45         1.37 o
  -3   6  11         37.60         41.06         2.41 o
  -2   6  11         57.06         56.28         5.89 o
  -4  -4  12          3.33          2.29         1.00 o
  -3  -4  12          8.28          8.06         1.59 o
  -5  -3  12         66.94         66.36         6.91 o
  -4  -3  12        116.82        122.28         5.31 o
  -3  -3  12         30.07         34.72         2.57 o
  -2  -3  12          5.65          7.78         1.64 o
  -6  -2  12         14.80         13.38         3.28 o
  -5  -2  12          4.77          4.61         2.48 o
  -4  -2  12          0.05          0.84         0.97 o
  -3  -2  12          1.52          2.44         1.11 o
  -2  -2  12          4.00          4.02         1.82 o
  -1  -2  12         33.15         32.87         3.10 o
  -6  -1  12         85.45         81.51         8.06 o
  -5  -1  12        235.67        230.10        18.52 o
  -4  -1  12        255.00        252.78        19.76 o
  -3  -1  12         30.07         34.12         2.32 o
  -2  -1  12          3.01          3.58         1.03 o
  -1  -1  12         17.84         14.35         2.39 o
  -6   0  12         18.30         20.47         3.63 o
  -5   0  12          9.75          7.11         1.38 o
  -4   0  12          0.61          0.09         1.86 o
  -3   0  12          2.13          2.57         1.42 o
  -2   0  12         10.51         11.76         1.57 o
  -1   0  12          3.35          3.81         1.42 o
  -6   1  12         83.75         83.04         3.82 o
  -4   1  12        256.52        256.22         9.15 o
  -3   1  12         35.66         36.86         3.37 o
  -2   1  12          2.13          3.28         1.06 o
  -6   2  12         14.46         12.47         1.27 o
  -5   2  12          4.04          3.27         1.23 o
  -4   2  12          0.07         -0.87         0.87 o
  -3   2  12          0.98          0.68         1.02 o
  -5   3  12         61.15         65.56         3.99 o
  -4   3  12        115.41        120.40         3.57 o
  -3   3  12         33.63         32.59         2.79 o
  -2   3  12          7.20          9.48         1.68 o
  -4   4  12          3.53          2.84         1.24 o
                                                
